# Supplementary material for: Haustorium formation and a distinct biotrophic transcriptome characterize infection of Nicotiana benthamiana by the tree pathogen Phytophthora kernoviae
Source: Mol Plant Pathol. 2021 May 20;22(8):954–68. doi: 10.1111/mpp.13072 (PMC8295517; doi:10.1111/mpp.13072)
Supplement: Supplementary file 7 — TABLE S1 Sample names and Illumina NextSeq sequence output for Phytophthora kernoviae RNA sequencing experiment [file MPP-22-954-s009.xlsx]

## Sheet: Supp Table S1
Supplementary Table S1: Sample names and Illumina NextSeq sequence output for Phytophthora kernoviae RNA sequencing experiment.
Sample	Raw sequence reads (million)	Trimmed sequence reads (million)	GC content (%)	Percentage sequence reads mapping to P. kernoviae genome	Sample abbreviation	GenBank SRA Accession
N. benthamiana, P. kernoviae infected 24 hpi, Rep 1	91.1	83.2	0.43	0.0023	24_Rep1	SRX5057224
N. benthamiana, P. kernoviae infected 24 hpi, Rep 2	83.7	75.8	0.42	0.0031	24_Rep2	SRX5057225
N. benthamiana, P. kernoviae infected 24 hpi, Rep 3	57	52.8	0.43	0.0031	24_Rep3	SRX5057218
N. benthamiana, P. kernoviae infected 24 hpi, Rep 4	71.1	66.6	0.43	0.0039	24_Rep4	SRX5057219
N. benthamiana, P. kernoviae infected 48 hpi, Rep 1	63.5	57.7	0.42	0.0094	48_Rep1	SRX5057220
N. benthamiana, P. kernoviae infected 48 hpi, Rep 2	96.9	88.4	0.42	0.0132	48_Rep2	SRX5057221
N. benthamiana, P. kernoviae infected 48 hpi, Rep 3	81.4	75.7	0.43	0.0184	48_Rep3	SRX5057214
N. benthamiana, P. kernoviae infected 48 hpi, Rep 4	69.1	63.8	0.42	0.0105	48_Rep4	SRX5057215
N. benthamiana, P. kernoviae infected 72 hpi, Rep 1	76.5	69.4	0.43	0.0266	72_Rep1	SRX5057216
N. benthamiana, P. kernoviae infected 72 hpi, Rep 2	51.4	46.8	0.42	0.0075	72_Rep2	SRX5057217
N. benthamiana, P. kernoviae infected 72 hpi, Rep 3	83.6	77.4	0.43	0.0237	72_Rep3	SRX5057222
N. benthamiana, P. kernoviae infected 72 hpi, Rep 4	29.8	27.5	0.43	0.0422	72_Rep4	SRX5057223
P. kernoviae cultured mycelium, Rep 1	68.1	60.8	0.56	0.8839	Myc_Rep1	SRX5057232
P. kernoviae cultured mycelium, Rep 2	81.1	72.4	0.56	0.8885	Myc_Rep2	SRX5057233
P. kernoviae cultured mycelium, Rep 3	24.9	23.5	0.56	0.8864	Myc_Rep3	SRX5057230
P. kernoviae cultured mycelium, Rep 4	24.6	22.2	0.55	0.8894	Myc_Rep4	SRX5057231
P. kernoviae, mixed spores, Rep 1	47.9	42.5	0.54	0.8641	Spr_Rep1	SRX5057228
P. kernoviae, mixed spores, Rep 2	43.3	38.4	0.55	0.7252	Spr_Rep2	SRX5057229
P. kernoviae, mixed spores, Rep 3	31.9	29.9	0.53	0.8727	Spr_Rep3	SRX5057226
P. kernoviae, mixed spores, Rep 4	29.1	27.1	0.54	0.871	Spr_Rep4	SRX5057227
