# Supplementary material for: Haustorium formation and a distinct biotrophic transcriptome characterize infection of Nicotiana benthamiana by the tree pathogen Phytophthora kernoviae
Source: Mol Plant Pathol. 2021 May 20;22(8):954–68. doi: 10.1111/mpp.13072 (PMC8295517; doi:10.1111/mpp.13072)
Supplement: Supplementary file 8 — TABLE S2 Normalized expression count (from DESeq2) from RNA sequencing for Phytophthora kernoviae in cultured mycelium (Myc), mixed asexual spores (Spr), and infection of Nicotiana benthamiana at 24, 48, and 72 hr postinfection (T24, T48, T72) [file MPP-22-954-s005.xlsx]

## Sheet: Supp Table S2
Supplementary Table S2: Normalised expression count (from DESeq2) from RNAseq for Phytophthora kernoviae in cultured mycelium (Myc), mixed asexual spores (Spr), and infection of Nicotiana benthamiana at 24, 48, and 72 hours post infection (T24, T48, T72). Sample names are further described in Supplementary Table S1.
Peptide	GenBank accession of peptide	Genomic coordinates	T24_Rep1	T24_Rep2	T24_Rep3	T24_Rep4	T48_Rep1	T48_Rep2	T48_Rep3	T48_Rep4	T72_Rep1	T72_Rep2	T72_Rep3	T72_Rep4	Myc_Rep1	Myc_Rep2	Myc_Rep3	Myc_Rep4	Spr_Rep1	Spr_Rep2	Spr_Rep3	Spr_Rep4	hitName	hitDescription	RxLR	Crinkler	SignalPos	Sec	Desc
TCONS_00000209.p1		AOFI03000004.1:26821-36021;	0	0	0	24.3974	14.272	3.60207	3.64796	0	5.40615	0	5.89893	0	3.41982	5.03886	3.24596	4.86385	64.3324	62.7558	64.1189	57.4398	sp|Q9FKS4|ATR_ARATH	Serine/threonine-protein kinase ATR OS=Arabidopsis	NA	NA	NA	NA	NA
TCONS_00000209.p10		AOFI03000004.1:15674-16615;	0	0	33.5409	0	7.13601	0	0	0	5.40615	0	0	4.67588	0.854954	1.20245	0	1.261	14.6723	21.5375	24.321	14.4893	null	null	NA	NA	NA	NA	NA
TCONS_00000209.p11		AOFI03000004.1:53775-54644;	22.2068	0	0	0	14.272	14.4083	3.64796	0	16.2184	26.457	5.89893	0	5.80147	6.87117	7.14112	8.82698	19.6383	26.7362	19.162	15.0068	sp|Q6ING7|FLAD1_XENLA	FAD synthase OS=Xenopus laevis GN=flad1	NA	NA	NA	NA	NA
TCONS_00000209.p12			0	0	0	24.3974	0	18.0104	47.4234	16.0876	2.70307	13.2285	14.7473	23.3794	1.89311	1.03068	1.29838	1.261	37.4708	48.645	42.009	22.2514	sp|O22197|RHC1A_ARATH	Probable E3 ubiquitin-protein ligase RHC1A	NA	NA	NA	NA	NA
TCONS_00000209.p13		AOFI03000004.1:58648-59379;	0	0	0	24.3974	7.13601	14.4083	3.64796	16.0876	10.8123	0	20.6462	4.67588	10.5037	17.4642	11.3609	11.349	40.4052	50.5017	37.587	46.0553	null	null	NA	NA	NA	NA	NA
TCONS_00000209.p14		AOFI03000004.1:14114-14803;	0	0	0	0	7.13601	0	3.64796	0	5.40615	0	0	4.67588	6.22895	8.07362	5.19354	7.56598	4.96601	2.59935	7.36999	8.79708	null	null	NA	NA	NA	NA	NA
TCONS_00000209.p15		AOFI03000004.1:52885-53271;	22.2068	0	0	0	0	3.60207	0	0	2.70307	0	0	4.67588	3.29768	3.43558	3.57056	4.14328	10.6092	12.6254	17.688	9.31456	null	null	NA	NA	NA	NA	NA
TCONS_00000209.p16		AOFI03000004.1:17096-17743;	44.4135	58.308	0	24.3974	14.272	7.20414	21.8877	32.1752	21.6246	52.914	17.6968	9.35176	14.2289	12.2536	16.879	19.6355	11.2864	5.1987	5.89599	7.24466	null	null	NA	NA	NA	NA	NA
TCONS_00000209.p17		AOFI03000004.1:39152-39775;	0	0	0	0	0	0	0	0	0	0	0	0	0	0.343558	0	0.180142	3.61164	6.68405	8.84399	4.1398	null	null	NA	NA	NA	NA	NA
TCONS_00000209.p18		AOFI03000004.1:44355-44933;	0	0	0	0	0	18.0104	3.64796	16.0876	5.40615	0	0	0	1.40457	1.20245	0.649192	0.900712	22.347	47.1597	29.48	23.8039	null	null	NA	NA	NA	NA	NA
TCONS_00000209.p2		AOFI03000004.1:18150-25145;	0	0	0	0	7.13601	10.8062	3.64796	0	10.8123	13.2285	2.94946	4.67588	1.22136	4.80982	1.62298	3.78299	21.4441	17.8241	30.954	32.0835	sp|Q6ZMW3|EMAL6_HUMAN	Echinoderm microtubule-associated protein-like	NA	NA	NA	NA	NA
TCONS_00000209.p22		AOFI03000004.1:37691-38161;	0	0	0	0	0	0	0	0	2.70307	0	0	0	0.366409	0.286299	0.649192	0.360285	2.03155	6.31271	2.948	2.0699	null	null	NA	NA	NA	NA	NA
TCONS_00000209.p27		AOFI03000004.1:37215-37634;	0	0	0	0	0	0	0	0	0	0	0	0	0.610681	1.37423	1.94758	1.62128	4.0631	4.0847	5.15899	0.517475	null	null	NA	NA	NA	NA	NA
TCONS_00000209.p29		AOFI03000004.1:55125-55502;	0	0	0	0	0	0	0	0	2.70307	0	0	0	0.122136	0.687117	0.324596	0.360285	1.58009	2.22802	0	0	null	null	NA	NA	NA	NA	NA
TCONS_00000209.p3		AOFI03000004.1:41144-43264;	0	0	0	0	7.13601	10.8062	18.2398	24.1314	10.8123	0	29.4946	23.3794	3.90836	5.66871	6.49192	6.66527	52.5945	58.2998	74.4369	79.6912	sp|Q9CUN6|SMUF1_MOUSE	E3 ubiquitin-protein ligase SMURF1 OS=Mus	NA	NA	NA	NA	NA
TCONS_00000209.p32		AOFI03000004.1:51626-51994;	0	0	0	0	0	7.20414	3.64796	8.04379	10.8123	13.2285	2.94946	14.0276	5.5572	7.3865	3.57056	4.6837	6.77183	4.0847	5.15899	5.69223	null	null	68:RKLR;	NA	NA	NA	NA
TCONS_00000209.p33		AOFI03000004.1:15033-15398;	0	0	0	0	0	7.20414	3.64796	0	2.70307	0	8.84839	4.67588	2.44273	4.00818	1.94758	3.78299	4.0631	4.0847	5.15899	1.55243	null	null	52:RTLR;	NA	NA	NA	NA
TCONS_00000209.p35		AOFI03000004.1:46300-46650;	0	0	0	0	7.13601	0	0	16.0876	0	0	5.89893	4.67588	0.122136	0.458078	0	0.180142	20.0898	47.1597	25.058	16.0417	null	null	NA	NA	NA	NA	NA
TCONS_00000209.p36		AOFI03000004.1:25852-26196;	0	19.436	0	24.3974	7.13601	32.4186	14.5918	0	18.9215	13.2285	11.7979	9.35176	12.0915	10.2495	9.73789	11.7093	11.0607	11.8828	13.266	16.5592	null	null	56:RRLR;	NA	NA	NA	NA
TCONS_00000209.p38	RLN70699.1	AOFI03000004.1:25433-25705;	0	0	0	48.7949	0	3.60207	7.29591	48.2627	13.5154	26.457	14.7473	4.67588	10.8091	10.6503	7.46571	9.00712	15.1237	15.5961	14.74	13.4544	sp|P79060|SUI1_SCHPO	Protein translation factor sui1 OS=Schizosaccharomyces	NA	NA	NA	NA	NA
TCONS_00000209.p4		AOFI03000004.1:50357-51388;	22.2068	0	0	0	0	10.8062	3.64796	8.04379	5.40615	0	5.89893	9.35176	6.04574	4.23722	5.51814	5.9447	3.38591	4.82737	3.685	3.62233	sp|O77622|TCPZ_RABIT	T-complex protein 1 subunit zeta OS=Oryctolagus	NA	NA	NA	NA	NA
TCONS_00000209.p40		AOFI03000004.1:38735-39052;	0	0	0	0	0	0	0	0	0	0	0	0	0.305341	0.515338	0	0.180142	3.16019	2.22802	2.948	1.55243	null	null	NA	NA	NA	NA	NA
TCONS_00000209.p44		AOFI03000004.1:36815-37123;	0	0	0	0	0	0	0	0	5.40615	0	0	0	0.549613	0.801636	0.649192	0.360285	2.93446	3.34202	2.948	2.0699	null	null	NA	NA	NA	NA	NA
TCONS_00000209.p5		AOFI03000004.1:59440-60528;	22.2068	0	0	0	14.272	0	3.64796	24.1314	16.2184	26.457	5.89893	4.67588	14.2899	19.6401	16.5544	20.5362	53.4974	63.8698	50.8529	50.1951	null	null	128:RALR;	NA	NA	NA	NA
TCONS_00000209.p6		AOFI03000004.1:45082-46149;	0	0	0	0	7.13601	3.60207	7.29591	16.0876	5.40615	0	5.89893	4.67588	3.41982	4.58078	3.89515	3.24256	29.1189	70.1825	28.743	25.3563	null	null	48:RSLR;	NA	21	Y	SignalP-noTM
TCONS_00000209.p7		AOFI03000004.1:57373-58380;	0	0	0	0	7.13601	0	0	0	2.70307	0	0	0	0.549613	0.229039	1.29838	0	1063.4	634.242	425.249	352.918	null	null	NA	NA	NA	NA	NA
TCONS_00000209.p8		AOFI03000004.1:55717-56718;	0	0	0	0	0	0	0	0	0	0	0	4.67588	3.72516	3.60736	3.57056	3.24256	12.1893	3.71336	5.15899	5.17475	sp|P9WK87|NLHH_MYCTU	Carboxylesterase NlhH OS=Mycobacterium tuberculosis	NA	NA	NA	NA	NA
TCONS_00000209.p9		AOFI03000004.1:39943-40896;	0	0	0	0	0	0	0	0	0	0	0	0	0	0.0572597	0	0.180142	4.96601	7.05538	11.055	2.58738	null	null	NA	NA	NA	NA	NA
TCONS_00000213.p3		AOFI03000004.1:64381-65112;	0	0	0	48.7949	14.272	7.20414	0	0	2.70307	0	5.89893	0	4.15263	4.17996	7.46571	4.14328	15.1237	16.3388	21.373	18.1116	sp|P44176|RNAAM_HAEIN	5'-3' exoribonuclease OS=Haemophilus influenzae	NA	NA	NA	NA	NA
TCONS_00000213.p4		AOFI03000004.1:69181-69489;	22.2068	0	0	0	0	0	0	0	10.8123	0	2.94946	4.67588	3.05341	4.46626	2.59677	2.52199	4.51455	4.0847	2.948	5.69223	sp|Q84MP7|H2AV3_ORYSJ	Probable histone H2A variant 3 OS=Oryza	NA	NA	NA	NA	NA
TCONS_00000213.p5		AOFI03000004.1:65694-66164;	0	0	0	0	0	10.8062	0	8.04379	0	0	2.94946	9.35176	2.07632	2.86299	3.89515	3.06242	9.93201	12.9968	11.055	10.3495	null	null	NA	NA	NA	NA	NA
TCONS_00000213.p8		AOFI03000004.1:69598-69951;	0	0	0	0	0	0	0	0	0	0	0	0	0.305341	0.687117	0.649192	0.72057	0.451455	0.371336	1.474	0.517475	null	null	NA	NA	NA	NA	NA
TCONS_00000218.p1	KAF4325490.1	AOFI03000004.1:103735-104838;	22.2068	0	33.5409	0	7.13601	0	14.5918	16.0876	2.70307	39.6855	5.89893	0	7.69458	8.18814	12.6593	7.38584	33.182	35.2769	37.587	30.0136	sp|Q9FMU5|UTP18_ARATH	U3 small nucleolar RNA-associated protein	NA	NA	NA	NA	NA
TCONS_00000223.p1	KAF4325559.1	AOFI03000004.1:179917-182418;	0	0	0	0	0	0	0	0	0	0	0	0	0.366409	0.458078	0.324596	0.180142	1.35437	1.11401	0.736999	0.517475	sp|P56960|EXOSX_MOUSE	Exosome component 10 OS=Mus musculus GN=Exosc10	NA	NA	NA	NA	NA
TCONS_00000223.p10		AOFI03000004.1:183507-183824;	0	0	33.5409	24.3974	7.13601	0	0	0	0	0	0	0	2.07632	1.60327	1.94758	2.52199	4.51455	11.8828	7.36999	2.58738	null	null	NA	NA	NA	NA	NA
TCONS_00000223.p2	KAF4325546.1	AOFI03000004.1:176667-178157;	0	0	0	0	0	7.20414	3.64796	16.0876	16.2184	0	8.84839	9.35176	8.85488	8.01636	7.79031	8.64684	4.74028	2.97069	6.63299	6.2097	sp|Q3ECP7|ERDL5_ARATH	Sugar transporter ERD6-like 5 OS=Arabidopsis	NA	NA	20	Y	SignalP-noTM
TCONS_00000223.p3		AOFI03000004.1:175770-176564;	0	0	0	0	0	0	7.29591	0	5.40615	0	0	0	2.62593	3.20654	3.57056	1.98157	2.03155	2.22802	1.474	3.10485	sp|Q28BZ2|HINT3_XENTR	Histidine triad nucleotide-binding protein	94:RPLR;250:EER	NA	NA	NA	NA
TCONS_00000223.p4	KAF4325560.1	AOFI03000004.1:184009-184476;	0	0	0	0	0	3.60207	3.64796	0	5.40615	0	0	0	4.70225	4.46626	2.92137	6.12484	16.9296	19.3095	22.11	23.2864	null	null	NA	NA	NA	NA	NA
TCONS_00000223.p7		AOFI03000004.1:178626-178997;	0	0	0	0	0	3.60207	0	0	2.70307	0	2.94946	4.67588	1.3435	1.71779	0.973789	1.44114	4.96601	2.59935	3.685	4.1398	null	null	NA	NA	NA	NA	NA
TCONS_00000225.p1		AOFI03000004.1:187512-189194;	0	19.436	67.0818	0	0	0	7.29591	8.04379	2.70307	0	2.94946	4.67588	5.06865	6.12679	3.24596	7.02556	20.3155	18.1955	8.84399	11.9019	null	null	NA	NA	NA	NA	NA
TCONS_00000225.p10	KAF4325564.1	AOFI03000004.1:195597-195941;	0	0	0	0	0	0	0	0	0	0	0	0	0	0.0572597	0	0	1.12864	1.85668	2.211	3.10485	null	null	NA	NA	NA	NA	NA
TCONS_00000225.p2	KAF4325558.1	AOFI03000004.1:191548-192879;	22.2068	0	0	24.3974	0	7.20414	3.64796	0	2.70307	0	2.94946	9.35176	5.19079	5.66871	5.84273	4.50356	4.51455	2.59935	5.15899	3.62233	sp|P12613|TCPA_DROME	T-complex protein 1 subunit alpha OS=Drosophila	NA	NA	NA	NA	NA
TCONS_00000225.p3		AOFI03000004.1:186202-187395;	0	19.436	0	24.3974	7.13601	61.2352	54.7193	32.1752	40.5461	0	44.242	9.35176	3.41982	3.37832	2.92137	2.88228	57.5605	31.9349	84.0179	51.2301	sp|Q59W62|GIN4_CANAL	Serine/threonine-protein kinase GIN4 OS=Candida	NA	NA	NA	NA	NA
TCONS_00000225.p4		AOFI03000004.1:190039-190941;	0	0	0	0	7.13601	10.8062	0	0	2.70307	13.2285	2.94946	0	2.50379	2.63395	1.94758	3.60285	7.44901	7.05538	3.685	5.17475	sp|Q6DFV1|CNDG2_MOUSE	Condensin-2 complex subunit G2 OS=Mus musculus	NA	NA	NA	NA	NA
TCONS_00000225.p7		AOFI03000004.1:189337-189810;	0	0	0	0	7.13601	0	0	8.04379	0	13.2285	2.94946	0	0.854954	0.973415	0.649192	1.261	4.74028	5.57004	1.474	4.65728	sp|Q6DFV1|CNDG2_MOUSE	Condensin-2 complex subunit G2 OS=Mus musculus	NA	NA	NA	NA	NA
TCONS_00000225.p8		AOFI03000004.1:193573-194040;	0	0	0	0	0	0	0	0	0	0	0	0	0.0610681	0	0	0	1.58009	1.85668	2.948	5.69223	null	null	NA	NA	3	Y	SignalP-noTM
TCONS_00000227.p1	KAF4325497.1		0	0	0	0	0	0	0	8.04379	0	0	2.94946	9.35176	1.28243	1.71779	0.649192	1.261	1.12864	1.85668	3.685	1.55243	sp|Q54HG7|AUHM_DICDI	Methylglutaconyl-CoA hydratase, mitochondrial	NA	NA	NA	NA	NA
TCONS_00000229.p1		AOFI03000004.1:237547-242100;	222.068	194.36	167.705	243.974	135.584	223.328	160.51	160.876	143.263	119.056	165.17	149.628	280.364	361.137	415.808	389.288	1861.8	4977.76	1816.7	1181.4	null	null	NA	NA	NA	NA	NA
TCONS_00000229.p16		AOFI03000004.1:235728-236048;	0	19.436	33.5409	0	7.13601	3.60207	0	0	2.70307	26.457	5.89893	0	6.65643	9.39059	9.08869	9.54755	9.70629	26.3649	9.58099	10.867	null	null	NA	NA	NA	NA	NA
TCONS_00000229.p2		AOFI03000004.1:227798-230932;	0	0	0	0	7.13601	0	0	0	2.70307	0	0	9.35176	2.13738	1.43149	3.24596	1.80142	20.9927	38.6189	34.639	27.9437	sp|Q24DE2|CF251_TETTS	Cilia- and flagella-associated protein	NA	NA	NA	NA	NA
TCONS_00000229.p3		AOFI03000004.1:232088-235060;	0	0	0	0	0	0	0	0	0	0	0	0	0.0610681	0.343558	0	0	33.182	36.3909	21.373	16.0417	sp|Q9UBV2|SE1L1_HUMAN	Protein sel-1 homolog 1 OS=Homo sapiens	NA	NA	NA	NA	NA
TCONS_00000229.p5		AOFI03000004.1:226706-227443;	0	0	0	0	0	10.8062	0	0	16.2184	13.2285	2.94946	4.67588	5.06865	7.44376	5.84273	5.04399	55.529	131.453	47.1679	37.2582	null	null	NA	NA	NA	NA	NA
TCONS_00000229.p7		AOFI03000004.1:230981-231670;	0	0	0	0	0	0	0	0	0	0	0	0	0	0	0	0.180142	2.93446	7.79806	4.42199	3.10485	null	null	NA	NA	NA	NA	NA
TCONS_00000230.p1	KAF4325535.1	AOFI03000004.1:255248-255940;	22.2068	58.308	0	73.1923	21.408	10.8062	10.9439	16.0876	24.3277	0	23.5957	28.0553	18.2594	20.3845	20.125	22.6979	38.148	26.7362	25.795	33.6359	sp|O74503|UAF30_SCHPO	Upstream activation factor subunit spp27	50:RILR;	NA	5	Y	SignalP-noTM
TCONS_00000232.p2			0	0	0	0	0	3.60207	0	0	0	13.2285	2.94946	0	0.549613	0.629857	1.29838	0.900712	2.483	0.371336	0	1.03495	sp|O00566|MPP10_HUMAN	U3 small nucleolar ribonucleoprotein protein	NA	NA	NA	NA	NA
TCONS_00000232.p3		AOFI03000004.1:258816-260459;	22.2068	0	0	0	14.272	7.20414	14.5918	16.0876	2.70307	26.457	5.89893	0	2.687	3.77914	6.49192	2.70214	11.7378	5.94138	4.42199	10.867	sp|Q07346|DCE_PETHY	Glutamate decarboxylase OS=Petunia hybrida	NA	NA	NA	NA	NA
TCONS_00000234.p1	RLN86157.1		0	0	0	0	14.272	7.20414	36.4796	0	70.2799	26.457	61.9387	46.7588	1.70991	2.29039	0.973789	1.261	5.19173	1.48534	2.948	3.10485	sp|P51659|DHB4_HUMAN	Peroxisomal multifunctional enzyme type	NA	NA	NA	NA	NA
TCONS_00000236.p1		AOFI03000004.1:304438-305904;	0	0	0	0	0	0	0	0	0	0	0	0	0.0610681	0	0	0	3.16019	1.85668	5.89599	3.10485	null	null	NA	NA	NA	NA	NA
TCONS_00000236.p2	KAF4325479.1		0	0	0	0	0	0	0	0	0	0	0	0	0	0	0	0	2.03155	1.85668	2.948	1.55243	sp|Q06827|CATR_SCHDU	Caltractin OS=Scherffelia dubia PE=1 SV=1	NA	NA	NA	NA	NA
TCONS_00000238.p1	KAF4325580.1		177.654	0	134.164	73.1923	99.9041	72.0414	40.1275	16.0876	29.7338	13.2285	38.343	28.0553	49.8316	44.3763	73.3587	73.318	168.393	236.912	189.409	127.816	null	null	NA	NA	NA	NA	NA
TCONS_00000239.p3			0	0	0	0	0	0	0	0	5.40615	0	0	0	0.0610681	0.229039	0.324596	0	0.451455	0.742672	0	0	null	null	NA	NA	NA	NA	NA
TCONS_00000245.p1			0	0	0	0	0	0	0	0	0	0	0	0	0.122136	0.0572597	0	0.180142	4.0631	1.48534	3.685	2.58738	sp|P43565|RIM15_YEAST	Serine/threonine-protein kinase RIM15 OS=Saccharomyces	NA	NA	NA	NA	NA
TCONS_00000246.p2	KAF4325567.1		0	0	0	0	0	0	3.64796	0	0	0	5.89893	0	0.854954	1.94683	0.973789	2.52199	16.4781	21.1662	34.639	22.2514	sp|P00514|KAP0_BOVIN	cAMP-dependent protein kinase type I-alpha	NA	NA	NA	NA	NA
TCONS_00000249.p1	KAF4325529.1	AOFI03000004.1:9659-12274;	66.6203	19.436	33.5409	121.987	35.68	72.0414	65.6632	80.4379	91.9045	66.1424	56.0398	46.7588	107.968	87.092	90.2377	81.4244	124.827	107.687	134.134	123.677	sp|O82462|SYEC_ARATH	Glutamate--tRNA ligase, cytoplasmic OS=Arabidopsis	NA	NA	NA	NA	NA
TCONS_00000250.p1	KAF4325523.1	AOFI03000004.1:61531-64008;	0	0	33.5409	0	0	3.60207	0	0	2.70307	0	2.94946	0	2.19845	2.29039	2.27217	1.44114	3.16019	2.22802	1.474	3.10485	sp|Q5ZK33|LETM1_CHICK	Mitochondrial proton/calcium exchanger	NA	NA	NA	NA	NA
TCONS_00000252.p1		AOFI03000004.1:95730-99887;	0	0	0	0	0	7.20414	0	0	5.40615	0	2.94946	18.7035	7.20604	9.84867	13.3084	9.36741	24.1528	34.1629	34.639	31.566	sp|Q05609|CTR1_ARATH	Serine/threonine-protein kinase CTR1 OS=Arabidopsis	NA	NA	NA	NA	NA
TCONS_00000252.p11		AOFI03000004.1:90418-90756;	0	0	0	0	0	0	3.64796	0	2.70307	0	2.94946	0	1.83204	2.06135	3.57056	2.88228	0.677183	0.371336	1.474	1.03495	null	null	NA	NA	NA	NA	NA
TCONS_00000252.p14		AOFI03000004.1:89960-90274;	0	0	0	0	0	0	3.64796	0	0	0	0	0	1.77098	1.77505	1.94758	1.44114	0.451455	0.371336	3.685	1.03495	null	null	NA	NA	NA	NA	NA
TCONS_00000252.p2		AOFI03000004.1:93272-95263;	0	0	0	0	21.408	10.8062	14.5918	0	2.70307	0	14.7473	4.67588	9.28236	8.13088	8.11491	7.92627	23.2499	14.1108	19.899	25.3563	sp|Q58536|Y1136_METJA	Uncharacterized protein MJ1136 OS=Methanocaldococcus	NA	NA	NA	NA	NA
TCONS_00000252.p3		AOFI03000004.1:91954-93060;	22.2068	19.436	33.5409	0	7.13601	3.60207	0	0	0	13.2285	8.84839	0	3.60302	4.75256	2.27217	5.04399	13.0922	11.8828	8.10699	12.4194	null	null	NA	NA	NA	NA	NA
TCONS_00000255.p1		AOFI03000004.1:203270-207199;	0	0	0	0	0	0	0	0	2.70307	0	0	4.67588	0.305341	0.114519	0.324596	0.360285	9.70629	22.6515	18.425	11.9019	null	null	NA	NA	NA	NA	NA
TCONS_00000255.p10		AOFI03000004.1:215119-215688;	0	0	0	0	0	0	0	0	2.70307	0	0	9.35176	0.244273	0.515338	0	0.72057	1.80582	1.48534	4.42199	5.17475	null	null	NA	NA	NA	NA	NA
TCONS_00000255.p11		AOFI03000004.1:212114-212662;	0	0	33.5409	0	0	0	0	0	2.70307	0	0	0	0.366409	0.629857	0.324596	0.540427	2.93446	1.85668	1.474	1.55243	null	null	NA	NA	22	Y	SignalP-noTM
TCONS_00000255.p2		AOFI03000004.1:209100-211835;	0	0	0	0	7.13601	3.60207	0	0	8.10922	0	0	0	3.35875	3.66462	4.21975	5.04399	21.8956	24.8795	36.113	21.734	sp|Q56YP2|PI5K1_ARATH	Phosphatidylinositol 4-phosphate 5-kinase	NA	NA	NA	NA	NA
TCONS_00000255.p3		AOFI03000004.1:213144-215015;	0	0	0	0	7.13601	0	0	0	2.70307	0	2.94946	4.67588	0.610681	1.31697	0.973789	1.44114	9.25483	7.05538	5.89599	12.4194	sp|O23617|TPS5_ARATH	Alpha,alpha-trehalose-phosphate synthase	NA	NA	NA	NA	NA
TCONS_00000255.p4		AOFI03000004.1:207437-208849;	22.2068	0	0	0	14.272	0	7.29591	8.04379	32.4369	0	2.94946	18.7035	2.74807	2.11861	2.59677	3.96313	8.35192	7.05538	5.15899	5.69223	null	null	NA	NA	NA	NA	NA
TCONS_00000255.p5		AOFI03000004.1:199588-200736;	0	0	0	0	7.13601	7.20414	7.29591	0	21.6246	0	2.94946	9.35176	2.8702	7.15747	1.62298	4.6837	6.5461	11.1401	7.36999	6.2097	null	null	101:RALR;	NA	NA	NA	NA
TCONS_00000255.p6		AOFI03000004.1:202231-203061;	0	0	0	0	7.13601	7.20414	0	16.0876	8.10922	0	8.84839	4.67588	3.17554	3.5501	2.92137	3.78299	3.83737	6.31271	7.36999	4.1398	null	null	NA	NA	34	Y	SignalP-noTM
TCONS_00000255.p7		AOFI03000004.1:215779-216588;	0	0	0	0	0	0	0	0	2.70307	0	2.94946	4.67588	0.183204	0.572597	0	0.360285	0.90291	0	0	3.10485	null	null	NA	NA	NA	NA	NA
TCONS_00000255.p8		AOFI03000004.1:200915-201712;	0	0	0	0	7.13601	0	0	0	2.70307	13.2285	2.94946	4.67588	2.19845	4.1227	1.29838	1.98157	3.61164	4.82737	8.10699	4.65728	null	null	NA	NA	NA	NA	NA
TCONS_00000255.p9		AOFI03000004.1:198290-198874;	0	19.436	0	0	0	3.60207	3.64796	0	5.40615	0	2.94946	0	4.64118	6.47035	4.86894	5.58442	7.22328	7.79806	7.36999	6.2097	null	null	NA	NA	NA	NA	NA
TCONS_00000256.p1	KAF4325556.1	AOFI03000004.1:219476-220030;	643.996	641.388	268.327	658.731	642.241	774.445	634.744	563.065	518.99	542.368	516.156	584.485	714.07	672.458	592.388	511.064	473.576	572.229	533.587	517.475	sp|O82528|RL15_PETHY	60S ribosomal protein L15 OS=Petunia hybrida	NA	NA	NA	NA	NA
TCONS_00000257.p1	KAF4325498.1	AOFI03000004.1:223601-224707;	0	0	0	0	0	0	0	0	0	0	0	0	0.305341	0.400818	0.324596	0.540427	0.451455	1.11401	0	0.517475	sp|Q9P4Z1|TOM1_NEUCR	E3 ubiquitin-protein ligase TOM1-like OS=Neurospora	NA	NA	NA	NA	NA
TCONS_00000257.p2		AOFI03000004.1:222967-223527;	0	0	0	0	0	7.20414	0	16.0876	2.70307	0	2.94946	0	3.90836	5.84049	4.21975	4.32342	6.32037	6.31271	3.685	4.1398	null	null	NA	NA	NA	NA	NA
TCONS_00000259.p16		AOFI03000004.1:272529-272843;	0	0	0	0	0	0	0	0	0	0	0	0	0.122136	0.572597	0.324596	0.180142	0.225728	0	0	0.517475	null	null	NA	NA	NA	NA	NA
TCONS_00000259.p2		AOFI03000004.1:269506-270771;	44.4135	19.436	0	24.3974	14.272	18.0104	32.8316	8.04379	21.6246	0	23.5957	14.0276	21.9845	25.9959	27.9153	29.7235	34.5363	50.5017	44.2199	37.7757	null	null	NA	NA	NA	NA	NA
TCONS_00000259.p3		AOFI03000004.1:266908-267636;	0	19.436	0	0	0	10.8062	3.64796	32.1752	2.70307	0	2.94946	4.67588	7.0839	6.69939	5.19354	6.12484	12.6407	18.1955	12.529	13.4544	sp|Q8TBM8|DJB14_HUMAN	DnaJ homolog subfamily B member 14 OS=Homo	NA	NA	NA	NA	NA
TCONS_00000259.p4		AOFI03000004.1:271496-272260;	66.6203	38.872	33.5409	48.7949	7.13601	28.8166	58.3673	64.3503	62.1707	39.6855	41.2925	60.7864	66.6864	83.7137	71.0866	69.1747	28.8931	17.8241	25.058	19.6641	null	null	NA	NA	NA	NA	NA
TCONS_00000259.p6		AOFI03000004.1:266291-266800;	0	0	0	0	0	0	0	0	5.40615	0	0	0	0.916022	1.43149	0	1.261	6.77183	5.1987	5.89599	6.2097	null	null	NA	NA	NA	NA	NA
TCONS_00000259.p7	KAF4325539.1	AOFI03000004.1:268499-268963;	0	19.436	0	0	7.13601	7.20414	3.64796	24.1314	0	0	2.94946	14.0276	7.63352	8.47444	9.73789	7.2057	10.1577	18.1955	11.792	9.83203	null	null	NA	NA	NA	NA	NA
TCONS_00000261.p1		AOFI03000004.1:281311-284973;	22.2068	19.436	33.5409	24.3974	42.816	36.0207	14.5918	48.2627	37.843	26.457	32.4441	60.7864	30.8394	35.1575	32.4596	36.0285	106.543	121.056	120.131	105.565	sp|Q6ZQ89|MARH6_MOUSE	E3 ubiquitin-protein ligase MARCH6 OS=Mus	NA	NA	28	Y	SignalP-noTM
TCONS_00000261.p2		AOFI03000004.1:274529-277228;	22.2068	38.872	33.5409	24.3974	42.816	36.0207	54.7193	48.2627	24.3277	13.2285	50.1409	51.4347	47.0835	67.5665	76.2801	74.0385	97.2886	140.736	117.183	104.53	null	null	NA	NA	NA	NA	NA
TCONS_00000261.p3	KAF4325542.1	AOFI03000004.1:279218-280984;	0	0	0	0	0	0	0	0	0	0	0	0	0	0	0.324596	0.360285	1.58009	0.742672	0.736999	2.0699	sp|P12769|PHR_METTH	Deoxyribodipyrimidine photo-lyase OS=Methanothermobacter	NA	NA	NA	NA	NA
TCONS_00000261.p4		AOFI03000004.1:277928-279043;	0	0	0	0	0	3.60207	0	0	0	0	0	0	1.09923	1.20245	0.973789	1.08085	11.9636	19.3095	14.74	16.5592	null	null	NA	NA	NA	NA	NA
TCONS_00000264.p1			0	0	0	0	7.13601	3.60207	0	0	8.10922	0	5.89893	4.67588	1.28243	1.43149	1.94758	1.62128	1.80582	1.85668	4.42199	2.0699	sp|Q6C044|ATG18_YARLI	Autophagy-related protein 18 OS=Yarrowia	75:RRLR;	NA	NA	NA	NA
TCONS_00000266.p1			0	0	0	0	0	0	0	0	0	0	2.94946	0	0.427477	0.916156	0.324596	0.360285	10.1577	5.1987	8.84399	5.69223	sp|Q9FVR6|Y1222_ARATH	Uncharacterized protein At1g32220, chloroplastic	NA	NA	NA	NA	NA
TCONS_00000266.p2		AOFI03000004.1:300681-301238;	0	0	0	0	0	0	0	0	0	0	0	0	0	0	0	0	6.99755	4.0847	1.474	1.03495	null	null	NA	NA	22	Y	SignalP-noTM
TCONS_00000266.p4		AOFI03000004.1:301470-301796;	0	0	0	0	0	0	0	0	0	0	0	0	0	0	0	0	2.25728	3.34202	3.685	3.10485	null	null	NA	NA	NA	NA	NA
TCONS_00000268.p1	KAF4325477.1	AOFI03000004.1:310450-312279;	0	38.872	0	0	49.9521	36.0207	25.5357	24.1314	13.5154	26.457	29.4946	23.3794	34.7478	36.9325	42.1975	33.6866	77.6503	73.5245	95.0729	80.2087	sp|Q54V77|PYRG_DICDI	CTP synthase OS=Dictyostelium discoideum	NA	NA	NA	NA	NA
TCONS_00000269.p1		AOFI03000004.1:392493-396341;	0	0	0	73.1923	21.408	28.8166	43.7755	64.3503	59.4676	26.457	53.0903	23.3794	44.8851	56.6299	49.3386	60.8881	117.604	64.6125	84.7549	109.705	sp|A1A5G2|UBP47_XENTR	Ubiquitin carboxyl-terminal hydrolase 47	NA	NA	NA	NA	NA
TCONS_00000269.p2		AOFI03000004.1:396555-398660;	0	0	0	0	7.13601	0	3.64796	8.04379	0	13.2285	14.7473	9.35176	4.09156	5.84049	5.84273	7.2057	17.8325	31.9349	17.688	12.4194	sp|F4K0J3|KN4C_ARATH	Kinesin-like protein KIN-4C OS=Arabidopsis	NA	NA	NA	NA	NA
TCONS_00000271.p1	KAF4325568.1		44.4135	0	0	73.1923	14.272	32.4186	25.5357	48.2627	48.6553	13.2285	20.6462	28.0553	24.3051	29.1452	22.3971	21.6171	26.1844	18.1955	22.847	20.699	sp|A5FYD8|HSLV_ACICJ	ATP-dependent protease subunit HslV OS=Acidiphilium	NA	NA	NA	NA	NA
TCONS_00000272.p1		AOFI03000004.1:422475-426269;	0	0	0	24.3974	0	10.8062	0	0	0	0	2.94946	4.67588	2.01525	2.63395	2.27217	3.42271	14.898	14.4821	21.373	11.3845	null	null	NA	NA	NA	NA	NA
TCONS_00000272.p2		AOFI03000004.1:428371-430140;	0	0	0	0	0	0	0	0	0	0	0	4.67588	0.244273	0.343558	0.973789	0.360285	3.83737	4.0847	4.42199	3.10485	null	null	NA	NA	NA	NA	NA
TCONS_00000272.p3		AOFI03000004.1:426469-428208;	0	0	0	0	0	0	0	0	0	0	0	4.67588	0.854954	1.03068	1.29838	0.180142	6.32037	4.82737	4.42199	3.10485	null	null	NA	NA	NA	NA	NA
TCONS_00000272.p4			0	0	33.5409	0	0	0	0	0	0	0	0	0	0.122136	0.171779	0.324596	0.360285	1.12864	0.371336	0	1.03495	sp|Q0E2Z7|RH41_ORYSJ	DEAD-box ATP-dependent RNA helicase 41 OS=Oryza	NA	NA	NA	NA	NA
TCONS_00000272.p7		AOFI03000004.1:421256-421786;	0	0	0	0	14.272	10.8062	0	8.04379	0	0	8.84839	0	4.94652	4.63804	5.84273	5.58442	8.57765	3.34202	4.42199	6.2097	null	null	NA	NA	NA	NA	NA
TCONS_00000272.p9		AOFI03000004.1:421905-422354;	0	0	0	0	0	14.4083	7.29591	8.04379	2.70307	0	0	9.35176	2.13738	3.72188	3.24596	2.34185	3.83737	2.97069	5.15899	6.72718	null	null	NA	NA	NA	NA	NA
TCONS_00000274.p1	KAF4325503.1	AOFI03000004.1:448888-449688;	22.2068	0	0	0	0	7.20414	0	0	2.70307	0	0	0	5.98468	5.32515	6.49192	5.9447	7.90046	8.91206	9.58099	13.9718	null	null	NA	NA	NA	NA	NA
TCONS_00000274.p2	KAF4325502.1	AOFI03000004.1:449892-450611;	0	0	0	0	0	0	0	0	0	0	0	0	0.183204	0	0	0	12.8665	25.9935	25.058	12.9369	sp|Q55GC7|SGMD_DICDI	Sphingomyelinase phosphodiesterase D OS=Dictyostelium	NA	NA	NA	NA	NA
TCONS_00000274.p3	KAF4325505.1	AOFI03000004.1:447000-447641;	0	0	0	0	0	0	3.64796	16.0876	10.8123	0	5.89893	4.67588	2.80913	4.75256	3.89515	3.06242	3.83737	2.97069	1.474	0.517475	null	null	NA	NA	NA	NA	NA
TCONS_00000274.p4	KAF4325504.1		0	0	0	0	0	0	3.64796	0	0	0	0	0	1.09923	2.00409	1.62298	1.62128	3.38591	2.22802	2.211	3.62233	sp|Q8R2Y8|PTH2_MOUSE	Peptidyl-tRNA hydrolase 2, mitochondrial	NA	NA	NA	NA	NA
TCONS_00000274.p5		AOFI03000004.1:446009-446377;	0	0	0	0	0	0	0	0	2.70307	13.2285	8.84839	0	1.77098	2.69121	2.27217	3.24256	0.677183	1.48534	0.736999	0	null	null	NA	NA	19	Y	SignalP-noTM
TCONS_00000276.p1		AOFI03000004.1:121201-124821;	0	0	0	0	0	0	0	0	0	0	0	0	0	0	0	0	9.0291	8.16939	19.162	8.79708	null	null	NA	NA	NA	NA	NA
TCONS_00000276.p19		AOFI03000004.1:118254-118628;	0	0	0	0	0	0	0	0	0	0	0	0	0.305341	0.343558	0.649192	0.360285	2.03155	0.371336	0	1.55243	null	null	NA	NA	NA	NA	NA
TCONS_00000276.p2		AOFI03000004.1:133687-136320;	0	19.436	0	0	0	14.4083	25.5357	0	29.7338	13.2285	17.6968	18.7035	14.8396	21.0143	18.1774	20.3561	46.9513	21.5375	35.376	48.6427	sp|P56399|UBP5_MOUSE	Ubiquitin carboxyl-terminal hydrolase 5	NA	NA	NA	NA	NA
TCONS_00000276.p21		AOFI03000004.1:127260-127601;	0	0	0	0	0	3.60207	10.9439	0	0	0	5.89893	0	1.40457	1.43149	1.62298	2.70214	1.80582	2.22802	3.685	2.0699	null	null	NA	NA	NA	NA	NA
TCONS_00000276.p24		AOFI03000004.1:126184-126495;	0	0	0	0	0	0	0	0	0	0	0	0	0	0	0	0	4.0631	2.22802	1.474	2.0699	null	null	NA	NA	NA	NA	NA
TCONS_00000276.p3		AOFI03000004.1:116618-118255;	0	0	0	0	0	3.60207	0	0	0	0	0	0	0.97709	1.60327	0.649192	1.62128	12.415	16.3388	17.688	10.867	null	null	NA	NA	NA	NA	NA
TCONS_00000276.p4		AOFI03000004.1:131861-133459;	0	19.436	33.5409	0	21.408	10.8062	10.9439	0	8.10922	13.2285	11.7979	4.67588	8.54954	11.91	11.6855	10.6284	37.0193	64.6125	60.4339	37.7757	null	null	NA	NA	NA	NA	NA
TCONS_00000276.p5		AOFI03000004.1:118595-119662;	0	0	0	0	0	3.60207	3.64796	8.04379	2.70307	13.2285	0	4.67588	2.13738	2.40491	1.94758	4.32342	8.80338	8.91206	2.948	6.2097	null	null	NA	NA	NA	NA	NA
TCONS_00000276.p6		AOFI03000004.1:119686-120696;	0	19.436	0	0	0	3.60207	3.64796	16.0876	5.40615	0	8.84839	4.67588	3.23661	3.77914	3.57056	1.80142	8.35192	14.8534	6.63299	9.83203	sp|Q6DFF4|INT9_XENLA	Integrator complex subunit 9 OS=Xenopus	NA	NA	NA	NA	NA
TCONS_00000276.p7		AOFI03000004.1:130086-130925;	0	0	0	0	0	3.60207	3.64796	8.04379	0	13.2285	8.84839	4.67588	2.56486	3.89366	4.21975	3.60285	15.1237	27.4789	11.792	14.4893	sp|Q3UYK3|TBCD9_MOUSE	TBC1 domain family member 9 OS=Mus musculus	NA	NA	NA	NA	NA
TCONS_00000276.p8		AOFI03000004.1:128052-128822;	0	19.436	0	0	0	7.20414	3.64796	0	0	0	0	0	4.27477	4.75256	3.57056	4.86385	12.1893	6.68405	7.36999	7.24466	null	null	NA	NA	NA	NA	NA
TCONS_00000276.p9		AOFI03000004.1:115908-116570;	0	19.436	0	0	0	3.60207	0	0	0	0	2.94946	0	0.427477	0.858896	0.649192	0.540427	4.28882	10.3974	8.10699	4.65728	null	null	NA	NA	NA	NA	NA
TCONS_00000277.p1		AOFI03000004.1:136491-145157;	0	0	0	0	0	0	0	0	8.10922	0	8.84839	4.67588	2.50379	4.58078	1.94758	4.14328	37.245	31.1922	47.1679	42.9505	null	null	NA	NA	NA	NA	NA
TCONS_00000277.p2		AOFI03000004.1:150118-155013;	22.2068	19.436	0	24.3974	0	21.6124	14.5918	16.0876	21.6246	13.2285	20.6462	23.3794	14.5342	13.7423	13.3084	21.2568	76.5216	88.378	70.7519	74.5165	sp|Q54DH8|TAF1_DICDI	Transcription initiation factor TFIID subunit	NA	NA	NA	NA	NA
TCONS_00000277.p3		AOFI03000004.1:145243-147243;	0	0	0	0	0	0	0	0	0	0	0	0	1.46564	1.37423	1.29838	1.62128	9.48056	11.5114	11.055	7.24466	null	null	NA	NA	NA	NA	NA
TCONS_00000277.p7		AOFI03000004.1:148990-149490;	0	0	0	0	0	0	0	0	0	0	0	0	0.366409	0.916156	0	0.540427	1.58009	2.97069	2.211	3.10485	null	null	NA	NA	NA	NA	NA
TCONS_00000277.p8		AOFI03000004.1:149631-150119;	0	0	0	0	0	0	0	8.04379	0	0	0	0	0.488545	0.858896	0.973789	0.900712	3.16019	2.59935	2.211	3.62233	null	null	NA	NA	NA	NA	NA
TCONS_00000278.p1		AOFI03000004.1:157713-165797;	0	0	0	48.7949	28.544	36.0207	43.7755	72.3941	54.0615	52.914	47.1914	37.407	31.8776	48.3845	42.1975	44.8555	57.7863	46.417	42.009	71.4116	sp|Q8NB14|UBP38_HUMAN	Ubiquitin carboxyl-terminal hydrolase 38	NA	NA	NA	NA	NA
TCONS_00000278.p2		AOFI03000004.1:156159-157307;	44.4135	0	0	0	42.816	46.8269	76.6071	48.2627	51.3584	26.457	35.3936	37.407	22.9005	33.7832	22.7217	30.6242	110.381	173.785	118.657	108.67	sp|Q8BID8|FXL14_MOUSE	F-box/LRR-repeat protein 14 OS=Mus musculus	NA	NA	NA	NA	NA
TCONS_00000279.p1		AOFI03000004.1:166023-168284;	0	19.436	67.0818	0	0	7.20414	3.64796	8.04379	2.70307	0	8.84839	4.67588	12.58	12.5399	16.2298	14.2313	44.6941	42.3323	37.587	33.1184	sp|Q28E61|NSUN2_XENTR	tRNA (cytosine(34)-C(5))-methyltransferase	NA	NA	NA	NA	NA
TCONS_00000280.p1		AOFI03000004.1:291027-292226;	0	0	0	0	0	3.60207	7.29591	0	0	26.457	2.94946	14.0276	6.04574	6.52761	9.73789	9.54755	130.245	310.066	129.712	94.698	null	null	NA	NA	NA	NA	NA
TCONS_00000282.p1		AOFI03000004.1:336246-338018;	0	0	0	24.3974	7.13601	14.4083	10.9439	32.1752	13.5154	0	32.4441	4.67588	7.0839	10.7648	9.41329	13.3305	12.8665	15.5961	18.425	9.31456	null	null	NA	NA	NA	NA	NA
TCONS_00000282.p2		AOFI03000004.1:335188-336063;	0	77.744	67.0818	170.782	21.408	64.8373	14.5918	48.2627	48.6553	66.1424	58.9893	42.0829	46.2286	54.7976	41.5483	41.6129	131.825	344.971	142.241	102.978	null	null	36:RRLR;	NA	NA	NA	NA
TCONS_00000283.p1		AOFI03000004.1:343220-345553;	0	19.436	0	24.3974	0	3.60207	10.9439	8.04379	8.10922	0	8.84839	4.67588	3.72516	4.58078	3.57056	6.30499	30.2475	39.733	37.587	28.9786	null	null	NA	NA	NA	NA	NA
TCONS_00000283.p2		AOFI03000004.1:340325-340639;	0	0	0	0	0	0	0	8.04379	13.5154	13.2285	5.89893	4.67588	3.60302	3.43558	4.21975	2.70214	6.32037	3.71336	5.15899	4.65728	null	null	NA	NA	NA	NA	NA
TCONS_00000284.p1		AOFI03000004.1:352502-353779;	0	0	0	0	0	0	0	0	0	0	0	0	0.0610681	0	0	0	2.483	0.742672	4.42199	3.62233	null	null	NA	NA	NA	NA	NA
TCONS_00000284.p2		AOFI03000004.1:348899-350098;	0	0	0	0	0	0	0	0	2.70307	0	0	0	0.0610681	0.229039	0	0.360285	23.0242	19.6808	16.951	23.8039	null	null	49:RLLR;	NA	NA	NA	NA
TCONS_00000284.p3		AOFI03000004.1:351377-352348;	0	0	0	0	0	0	0	0	0	0	0	0	0	0	0	0	2.70873	2.97069	3.685	2.58738	null	null	59:RALR;210:EER	NA	NA	NA	NA
TCONS_00000284.p4		AOFI03000004.1:350328-351173;	0	0	0	0	0	0	0	0	0	0	0	0	0	0	0	0	2.03155	3.34202	8.84399	5.69223	null	null	NA	NA	NA	NA	NA
TCONS_00000285.p1		AOFI03000004.1:357273-359456;	0	0	0	0	0	0	0	0	0	0	0	0	0.0610681	0	0	0.180142	5.19173	6.68405	10.318	8.79708	null	null	NA	NA	NA	NA	NA
TCONS_00000285.p2		AOFI03000004.1:361971-363929;	0	0	0	0	7.13601	21.6124	10.9439	16.0876	21.6246	0	2.94946	28.0553	7.38924	6.58487	2.92137	4.32342	21.6698	31.1922	33.902	15.0068	sp|B2RXR6|ANR44_MOUSE	Serine/threonine-protein phosphatase 6	NA	NA	NA	NA	NA
TCONS_00000285.p3		AOFI03000004.1:355446-356705;	0	0	0	0	0	0	0	0	0	0	0	0	0	0	0	0	2.25728	1.48534	4.42199	1.03495	null	null	NA	NA	NA	NA	NA
TCONS_00000285.p4		AOFI03000004.1:360597-361727;	0	0	33.5409	48.7949	14.272	25.2145	32.8316	8.04379	13.5154	66.1424	17.6968	32.7312	22.0456	22.045	14.9314	22.1575	26.4101	20.7948	28.743	37.2582	sp|Q9SBJ1|PDK_ARATH	[Pyruvate dehydrogenase (acetyl-transferring)]	NA	NA	NA	NA	NA
TCONS_00000286.p1	KAF4325507.1	AOFI03000004.1:365534-365974;	44.4135	38.872	0	0	0	21.6124	47.4234	64.3503	16.2184	39.6855	20.6462	14.0276	17.2212	18.5522	20.7742	18.5547	62.5265	138.88	102.443	37.7757	null	null	NA	NA	NA	NA	NA
TCONS_00000286.p2	KAF4325510.1	AOFI03000004.1:366154-366552;	0	0	0	0	0	0	0	0	0	0	0	0	0	0	0	0.180142	6.09464	4.82737	1.474	3.10485	null	null	NA	NA	NA	NA	NA
TCONS_00000287.p1		AOFI03000004.1:369607-370158;	0	0	0	0	0	0	0	0	0	0	2.94946	0	0.122136	0.114519	0.324596	0	0.451455	0	0	1.03495	null	null	NA	NA	NA	NA	NA
TCONS_00000287.p4		AOFI03000004.1:370207-370620;	0	0	0	0	0	0	0	0	0	0	0	0	0.305341	0.400818	0	0	0.677183	0.742672	0.736999	1.03495	null	null	NA	NA	NA	NA	NA
TCONS_00000288.p1		AOFI03000004.1:376686-377951;	0	0	0	0	0	0	0	0	0	0	0	0	0	0.0572597	0.324596	0.180142	4.96601	9.2834	11.055	9.31456	null	null	NA	NA	NA	NA	NA
TCONS_00000288.p2		AOFI03000004.1:375808-376632;	0	0	0	0	0	0	0	0	0	0	0	0	0.0610681	0	0	0	1.58009	6.68405	0.736999	4.1398	null	null	NA	NA	18	Y	SignalP-TM
TCONS_00000288.p3		AOFI03000004.1:373761-374198;	0	0	0	0	0	0	0	0	0	0	0	0	0.97709	1.31697	1.62298	1.261	4.96601	2.59935	2.211	3.62233	null	null	NA	NA	NA	NA	NA
TCONS_00000288.p4		AOFI03000004.1:374669-375064;	0	0	0	0	0	0	3.64796	0	0	13.2285	5.89893	4.67588	1.03816	1.20245	0.649192	1.44114	4.74028	8.16939	5.89599	6.72718	null	null	NA	NA	NA	NA	NA
TCONS_00000289.p1		AOFI03000004.1:380009-381907;	22.2068	58.308	33.5409	0	7.13601	0	0	0	2.70307	0	8.84839	28.0553	0.610681	1.03068	0.324596	1.44114	2.93446	1.85668	2.211	0.517475	sp|P53794|SC5A3_HUMAN	Sodium/myo-inositol cotransporter OS=Homo	NA	NA	NA	NA	NA
TCONS_00000289.p2		AOFI03000004.1:384900-385733;	0	0	0	0	0	0	0	0	0	0	0	0	0	0	0	0	0.90291	0.742672	1.474	1.03495	sp|A4II73|OVCA2_XENTR	Esterase OVCA2 OS=Xenopus tropicalis GN=ovca2	NA	NA	NA	NA	NA
TCONS_00000289.p3		AOFI03000004.1:382715-383374;	0	0	0	0	0	0	0	0	0	0	2.94946	4.67588	2.50379	3.14928	2.27217	2.52199	1.58009	1.85668	0.736999	2.0699	null	null	NA	NA	24	Y	SignalP-noTM
TCONS_00000289.p5	KAF4325513.1	AOFI03000004.1:382013-382417;	22.2068	0	0	0	0	0	0	0	0	0	0	9.35176	1.22136	2.23313	0.649192	1.80142	1.58009	0.742672	2.211	1.55243	null	null	NA	NA	NA	NA	NA
TCONS_00000289.p7		AOFI03000004.1:384423-384725;	0	0	0	24.3974	0	0	10.9439	0	145.966	0	421.773	687.354	0.122136	0.0572597	0	0	0.451455	1.11401	0.736999	1.03495	null	null	NA	NA	22	Y	SignalP-noTM
TCONS_00000290.p1		AOFI03000004.1:386308-387228;	0	0	0	0	7.13601	14.4083	25.5357	16.0876	148.669	26.457	44.242	56.1105	0.0610681	0.114519	0	0.540427	0.225728	0.742672	0	0.517475	sp|Q9VDL1|LOVG_DROME	Esterase CG5412 OS=Drosophila melanogaster	67:RGLR;	NA	NA	NA	NA
TCONS_00000290.p2		AOFI03000004.1:387380-388225;	0	0	0	0	7.13601	3.60207	18.2398	0	16.2184	0	26.5452	18.7035	5.19079	7.3865	4.86894	8.10641	12.8665	11.1401	8.84399	9.83203	sp|Q503Y4|OVCA2_DANRE	Esterase OVCA2 OS=Danio rerio GN=ovca2	NA	NA	NA	NA	NA
TCONS_00000291.p1		AOFI03000004.1:390398-391141;	0	0	0	24.3974	21.408	14.4083	10.9439	8.04379	32.4369	0	17.6968	32.7312	2.32059	2.23313	0.649192	4.14328	2.03155	1.11401	2.211	3.10485	sp|Q94AC1|STR6_ARATH	Rhodanese-like domain-containing protein	NA	NA	NA	NA	NA
TCONS_00000292.p1		AOFI03000004.1:439486-441588;	0	0	0	0	0	0	0	0	2.70307	0	0	4.67588	0.366409	0.858896	0	2.16171	9.93201	20.4235	14.003	16.0417	null	null	NA	NA	NA	NA	NA
TCONS_00000292.p2		AOFI03000004.1:435206-436303;	0	19.436	0	0	0	3.60207	0	8.04379	2.70307	0	2.94946	14.0276	1.28243	2.92025	0.649192	1.98157	12.415	6.31271	8.10699	9.83203	null	null	NA	NA	NA	NA	NA
TCONS_00000292.p3		AOFI03000004.1:437937-438473;	0	0	0	0	0	0	0	0	2.70307	0	0	4.67588	0.122136	0.458078	0	0.180142	2.70873	4.82737	2.948	7.24466	null	null	NA	NA	NA	NA	NA
TCONS_00000292.p4		AOFI03000004.1:438748-439227;	0	0	0	0	0	0	0	0	0	0	2.94946	0	0.122136	0.458078	0	0.540427	3.83737	6.68405	8.10699	3.62233	null	null	49:RLLR;	NA	NA	NA	NA
TCONS_00000292.p5		AOFI03000004.1:437354-437740;	0	0	0	0	0	0	0	0	2.70307	0	2.94946	0	0.732818	0.858896	0.973789	0.540427	5.64319	2.59935	5.89599	2.0699	null	null	NA	NA	NA	NA	NA
TCONS_00000292.p6		AOFI03000004.1:436745-437131;	0	0	0	24.3974	0	0	0	0	2.70307	0	0	4.67588	0.549613	1.25971	0.324596	0.900712	2.03155	1.48534	3.685	5.17475	null	null	NA	NA	NA	NA	NA
TCONS_00000345.p1		AOFI03000006.1:8889-19154;	0	0	0	0	0	0	7.29591	0	0	0	0	4.67588	1.95418	5.49693	2.59677	2.70214	12.8665	17.4528	33.902	21.734	sp|Q6ZTR5|CFA47_HUMAN	Cilia- and flagella-associated protein	NA	NA	NA	NA	NA
TCONS_00000345.p17		AOFI03000006.1:30918-31304;	0	0	0	0	0	0	0	0	0	0	0	0	0.0610681	0.0572597	0	0	3.16019	1.85668	6.63299	3.62233	null	null	NA	NA	NA	NA	NA
TCONS_00000345.p18		AOFI03000006.1:21548-21904;	0	0	0	0	0	0	0	0	0	0	0	0	1.89311	1.77505	2.92137	1.80142	1.80582	1.48534	0.736999	1.03495	null	null	NA	NA	NA	NA	NA
TCONS_00000345.p2		AOFI03000006.1:28763-30325;	0	0	0	0	0	0	0	0	0	0	0	0	0	0	0	0.180142	9.70629	7.05538	7.36999	15.0068	sp|Q3URY6|ARMC2_MOUSE	Armadillo repeat-containing protein 2 OS=Mus	NA	NA	NA	NA	NA
TCONS_00000345.p22		AOFI03000006.1:21235-21549;	0	0	0	0	0	0	0	0	0	0	0	0	4.33584	4.63804	4.86894	5.22413	1.80582	0.371336	0.736999	1.03495	null	null	NA	NA	NA	NA	NA
TCONS_00000345.p3		AOFI03000006.1:7576-8691;	0	0	0	0	21.408	3.60207	0	8.04379	13.5154	0	11.7979	9.35176	12.6411	13.456	11.3609	13.871	18.9611	16.7101	11.055	16.5592	sp|Q5BUB4|BZP1_PHYIN	bZIP transcription factor 1 OS=Phytophthora	NA	NA	NA	NA	NA
TCONS_00000345.p4		AOFI03000006.1:24169-25059;	0	0	0	0	0	0	0	0	0	0	0	0	0.244273	0.171779	0.649192	0	15.3495	16.3388	33.902	16.0417	null	null	NA	NA	NA	NA	NA
TCONS_00000345.p5		AOFI03000006.1:25124-25906;	0	19.436	33.5409	24.3974	7.13601	7.20414	0	8.04379	10.8123	0	14.7473	9.35176	8.2442	9.96319	9.73789	6.84541	16.7038	15.9674	10.318	9.83203	sp|Q15427|SF3B4_HUMAN	Splicing factor 3B subunit 4 OS=Homo sapiens	NA	NA	NA	NA	NA
TCONS_00000345.p6	KAF4325318.1		0	19.436	0	0	0	0	0	0	0	0	2.94946	4.67588	0.549613	0.458078	0.324596	1.08085	6.32037	1.48534	1.474	3.10485	sp|Q503V1|CYBR1_DANRE	Cytochrome b reductase 1 OS=Danio rerio	NA	NA	NA	NA	NA
TCONS_00000345.p7		AOFI03000006.1:20178-20864;	0	0	0	0	0	0	0	0	0	0	0	0	0	0.0572597	0.324596	0.180142	3.83737	4.45603	5.15899	4.1398	null	null	NA	NA	NA	NA	NA
TCONS_00000345.p8		AOFI03000006.1:26833-27471;	0	0	0	0	0	0	0	0	2.70307	0	0	4.67588	0.427477	0.916156	0.649192	0.900712	4.28882	4.45603	5.15899	4.65728	null	null	NA	NA	NA	NA	NA
TCONS_00000347.p1	KAF4325284.1	AOFI03000006.1:103210-104877;	22.2068	19.436	67.0818	24.3974	7.13601	25.2145	36.4796	8.04379	16.2184	0	23.5957	18.7035	28.9463	24.9652	33.4334	30.8044	78.7789	101.003	70.0149	61.0621	sp|Q9C551|RH5_ARATH	DEAD-box ATP-dependent RNA helicase 5 OS=Arabidopsis	NA	NA	NA	NA	NA
TCONS_00000348.p1	KAF4325331.1	AOFI03000006.1:154955-157987;	88.827	58.308	67.0818	0	85.6321	79.2456	54.7193	104.569	151.372	66.1424	115.029	74.8141	52.9461	61.0961	90.2377	160.507	260.264	526.554	411.983	280.989	sp|Q27128|PAPSS_URECA	Bifunctional 3'-phosphoadenosine 5'-phosphosulfate	NA	NA	NA	NA	NA
TCONS_00000349.p1	KAF4325270.1	AOFI03000006.1:168770-169381;	22.2068	19.436	33.5409	24.3974	7.13601	18.0104	0	0	27.0307	52.914	8.84839	14.0276	18.8701	17.3497	16.2298	22.1575	38.5994	30.0782	47.1679	46.5728	sp|Q9UJK0|TSR3_HUMAN	Ribosome biogenesis protein TSR3 homolog	NA	NA	NA	NA	NA
TCONS_00000350.p1	KAF4325295.1		0	0	0	0	21.408	25.2145	21.8877	0	27.0307	26.457	35.3936	28.0553	21.1296	22.5031	28.5645	26.4809	91.6454	137.023	95.8099	96.2504	sp|Q6T486|RBRA_DICDI	Probable E3 ubiquitin-protein ligase rbrA	NA	NA	NA	NA	NA
TCONS_00000351.p1		AOFI03000006.1:191855-195673;	0	0	0	0	0	0	0	0	0	0	2.94946	0	0.122136	0.400818	0.649192	0.360285	1.35437	0	2.948	1.55243	sp|Q9UTN6|SNF21_SCHPO	Chromatin structure-remodeling complex	NA	NA	NA	NA	NA
TCONS_00000351.p2			0	0	0	24.3974	7.13601	18.0104	3.64796	8.04379	2.70307	13.2285	14.7473	0	4.2137	3.43558	5.84273	7.2057	4.28882	3.34202	5.89599	3.10485	sp|P51398|RT29_HUMAN	28S ribosomal protein S29, mitochondrial	NA	NA	NA	NA	NA
TCONS_00000353.p2	KAF4325298.1	AOFI03000006.1:231946-232818;	0	0	0	0	0	3.60207	0	0	2.70307	0	0	0	1.64884	2.00409	0.973789	2.52199	4.28882	3.71336	2.948	3.62233	sp|Q7U8K7|HISX_SYNPX	Histidinol dehydrogenase OS=Synechococcus	NA	NA	NA	NA	NA
TCONS_00000353.p3		AOFI03000006.1:232949-233524;	0	0	0	0	0	0	0	0	0	0	0	0	0	0.171779	0.649192	0.540427	4.0631	3.71336	5.89599	5.69223	null	null	NA	NA	NA	NA	NA
TCONS_00000355.p1	KAF4325278.1	AOFI03000006.1:243427-245988;	0	0	0	0	0	10.8062	0	0	5.40615	0	11.7979	0	3.17554	3.89366	3.24596	3.96313	24.1528	18.9381	42.746	41.398	sp|A6H690|IQCAL_MOUSE	IQ and AAA domain-containing protein 1-like	NA	NA	NA	NA	NA
TCONS_00000355.p3		AOFI03000006.1:246772-247566;	0	0	0	0	0	3.60207	0	0	0	0	0	0	0.183204	0.171779	0.649192	0	0.451455	1.11401	2.948	2.58738	sp|Q9VY99|NNAD_DROME	Cytosolic carboxypeptidase Nna1 OS=Drosophila	NA	NA	NA	NA	NA
TCONS_00000357.p1		AOFI03000006.1:262982-266650;	0	0	0	0	14.272	0	0	0	2.70307	0	0	0	1.5267	2.57669	1.62298	2.70214	15.8009	18.5668	19.162	18.6291	sp|Q54DD3|GCST_DICDI	Aminomethyltransferase, mitochondrial OS=Dictyostelium	NA	NA	NA	NA	NA
TCONS_00000357.p2		AOFI03000006.1:258649-262815;	0	0	0	0	0	0	0	0	0	0	0	0	0.183204	0.229039	0	0	12.6407	15.2248	25.795	18.6291	sp|G5EFJ9|UN103_CAEEL	Potassium voltage-gated channel unc-103	NA	NA	NA	NA	NA
TCONS_00000357.p3		AOFI03000006.1:256477-258351;	0	0	0	0	0	0	0	0	0	0	0	0	0	0	0	0	1.80582	2.59935	5.15899	0.517475	null	null	NA	NA	NA	NA	NA
TCONS_00000357.p4		AOFI03000006.1:254222-256063;	0	0	0	0	0	0	0	0	0	0	0	0	0	0	0	0	5.41746	10.0261	9.58099	6.72718	null	null	NA	NA	NA	NA	NA
TCONS_00000357.p5		AOFI03000006.1:268358-269455;	0	0	0	0	7.13601	0	3.64796	0	0	0	2.94946	14.0276	3.05341	3.5501	2.59677	4.32342	27.5388	33.4202	25.058	19.1466	null	null	NA	NA	NA	NA	NA
TCONS_00000359.p1		AOFI03000006.1:55071-61415;	88.827	19.436	0	121.987	0	3.60207	3.64796	32.1752	2.70307	0	8.84839	9.35176	0.793886	0.400818	0.649192	0.72057	955.053	380.248	754.687	486.427	null	null	88:RFLR;	NA	NA	NA	NA
TCONS_00000359.p2		AOFI03000006.1:50977-52737;	0	0	0	0	0	0	0	0	0	0	0	0	0	0	0	0	7.67474	14.8534	15.477	5.69223	null	null	NA	NA	NA	NA	NA
TCONS_00000359.p3		AOFI03000006.1:62112-63947;	0	0	0	0	0	10.8062	0	0	10.8123	0	5.89893	4.67588	4.51904	3.32106	3.57056	4.50356	13.3179	23.7655	14.003	11.3845	sp|P15170|ERF3A_HUMAN	Eukaryotic peptide chain release factor	NA	NA	NA	NA	NA
TCONS_00000359.p4		AOFI03000006.1:53060-54712;	0	19.436	0	0	14.272	14.4083	3.64796	0	8.10922	0	8.84839	23.3794	0.122136	0.171779	0	0.180142	12.8665	7.05538	6.63299	8.27961	sp|Q23915|KINX_DICDI	Probable serine/threonine-protein kinase	NA	NA	NA	NA	NA
TCONS_00000361.p1		AOFI03000006.1:73951-78078;	0	0	0	0	0	0	0	0	0	0	0	0	0.183204	0.0572597	0.324596	0.180142	11.9636	21.1662	29.48	15.0068	sp|O70507|HCN4_MOUSE	Potassium/sodium hyperpolarization-activated	NA	NA	NA	NA	NA
TCONS_00000361.p2		AOFI03000006.1:78177-80456;	0	0	0	0	0	7.20414	3.64796	0	0	0	0	0	0.183204	0.343558	0.324596	0.180142	3.38591	5.1987	11.055	6.2097	sp|O75899|GABR2_HUMAN	Gamma-aminobutyric acid type B receptor	NA	NA	NA	NA	NA
TCONS_00000361.p3	KAF4325316.1	AOFI03000006.1:81534-82472;	0	0	0	0	0	3.60207	3.64796	0	0	0	2.94946	0	0.0610681	0.171779	0	0.180142	2.93446	7.79806	14.74	4.65728	sp|Q14680|MELK_HUMAN	Maternal embryonic leucine zipper kinase	NA	NA	NA	NA	NA
TCONS_00000363.p1		AOFI03000006.1:84048-87170;	0	0	0	0	0	0	0	0	0	0	0	0	0.122136	0.114519	0	0	4.28882	7.79806	15.477	9.83203	null	null	NA	NA	NA	NA	NA
TCONS_00000363.p2	KAF4325288.1		0	0	0	0	0	0	0	0	0	0	0	0	0	0	0	0	1.12864	1.11401	3.685	3.10485	sp|P38147|CHK1_YEAST	Serine/threonine-protein kinase CHK1 OS=Saccharomyces	NA	NA	NA	NA	NA
TCONS_00000363.p3	RLN14575.1	AOFI03000006.1:87727-88185;	0	0	0	0	0	0	0	8.04379	0	0	0	0	0.671749	0.400818	1.29838	0.72057	0.225728	1.48534	2.948	1.03495	null	null	NA	NA	NA	NA	NA
TCONS_00000365.p1		AOFI03000006.1:119788-121053;	0	0	0	0	7.13601	3.60207	3.64796	0	2.70307	0	5.89893	0	0.0610681	0.0572597	0	0.180142	9.93201	10.0261	11.792	5.69223	sp|Q5BUB4|BZP1_PHYIN	bZIP transcription factor 1 OS=Phytophthora	NA	NA	NA	NA	NA
TCONS_00000365.p2		AOFI03000006.1:124330-125529;	88.827	38.872	100.623	73.1923	14.272	25.2145	14.5918	24.1314	16.2184	0	23.5957	14.0276	2.07632	2.51943	1.62298	2.70214	1778.28	671.004	1048.01	1063.93	sp|B2RJ75|RISB_PORG3	6,7-dimethyl-8-ribityllumazine synthase	NA	NA	NA	NA	NA
TCONS_00000365.p3		AOFI03000006.1:127511-128590;	0	0	0	0	0	10.8062	10.9439	0	24.3277	0	5.89893	14.0276	6.65643	9.27608	6.16733	11.8894	179.905	337.916	218.889	170.767	null	null	NA	NA	NA	NA	NA
TCONS_00000365.p4		AOFI03000006.1:125973-126764;	0	0	0	0	0	0	0	0	0	0	0	0	0	0.0572597	0	0.180142	63.6552	94.6907	161.403	107.635	null	null	NA	NA	22	Y	SignalP-noTM
TCONS_00000365.p7	KAF4325336.1	AOFI03000006.1:128973-129422;	22.2068	19.436	0	0	0	14.4083	25.5357	0	13.5154	0	20.6462	4.67588	6.71749	6.92843	8.11491	3.78299	5.41746	3.71336	5.89599	7.76213	sp|P08228|SODC_MOUSE	Superoxide dismutase [Cu-Zn] OS=Mus musculus	NA	NA	NA	NA	NA
TCONS_00000375.p1		AOFI03000006.1:160830-163064;	0	0	0	0	7.13601	3.60207	14.5918	8.04379	0	0	2.94946	0	9.03808	10.8793	12.9838	7.38584	5.86892	2.59935	5.15899	3.10485	sp|Q9D0R2|SYTC_MOUSE	Threonine--tRNA ligase, cytoplasmic OS=Mus	NA	NA	NA	NA	NA
TCONS_00000377.p1		AOFI03000006.1:186196-188472;	22.2068	0	0	24.3974	35.68	39.6228	21.8877	32.1752	21.6246	26.457	8.84839	18.7035	9.16022	8.93252	7.79031	13.871	123.022	288.899	179.091	105.565	sp|Q54TH6|Y9863_DICDI	Probable serine/threonine-protein kinase	NA	NA	NA	NA	NA
TCONS_00000379.p1	KAF4325302.1	AOFI03000006.1:196269-196907;	0	0	0	0	0	10.8062	3.64796	0	10.8123	0	11.7979	0	7.57245	8.58896	7.14112	9.18726	6.32037	9.2834	7.36999	8.79708	sp|Q54RD6|PP2AB_DICDI	Protein phosphatase 2A catalytic subunit	NA	NA	NA	NA	NA
TCONS_00000380.p1		AOFI03000006.1:213676-217323;	0	0	0	0	0	0	0	0	0	0	0	0	0	0.171779	0	0	8.57765	8.54073	14.74	9.83203	null	null	NA	NA	NA	NA	NA
TCONS_00000380.p10		AOFI03000006.1:205959-206477;	22.2068	0	33.5409	0	0	0	7.29591	8.04379	18.9215	13.2285	14.7473	9.35176	16.7327	24.6217	21.7479	22.5178	46.4999	22.6515	45.6939	49.6776	sp|E2JA31|DDAF_ENTAG	Dapdiamide A synthase OS=Enterobacter agglomerans	NA	NA	NA	NA	NA
TCONS_00000380.p2		AOFI03000006.1:203378-205996;	22.2068	0	0	24.3974	7.13601	18.0104	40.1275	8.04379	54.0615	52.914	56.0398	56.1105	84.9458	126.888	136.006	140.511	213.313	110.658	181.302	243.213	sp|E2JA31|DDAF_ENTAG	Dapdiamide A synthase OS=Enterobacter agglomerans	NA	NA	NA	NA	NA
TCONS_00000380.p24		AOFI03000006.1:206662-207012;	0	0	0	0	0	0	0	0	0	0	0	4.67588	0.122136	0.114519	0	0.180142	1.12864	1.11401	2.211	0.517475	null	null	NA	NA	NA	NA	NA
TCONS_00000380.p3		AOFI03000006.1:224014-226284;	0	0	0	0	0	0	0	0	0	0	0	0	0	0	0	0	5.41746	6.68405	14.003	10.3495	sp|P42525|ERK1_DICDI	Extracellular signal-regulated kinase 1	NA	NA	NA	NA	NA
TCONS_00000380.p5		AOFI03000006.1:217492-219414;	0	0	0	0	0	0	0	0	0	0	0	0	0.0610681	0.343558	0.324596	0.360285	3.83737	7.79806	7.36999	4.1398	sp|Q17320|WHITE_CERCA	Protein white OS=Ceratitis capitata GN=W	NA	NA	NA	NA	NA
TCONS_00000380.p6		AOFI03000006.1:207608-209149;	0	0	0	0	0	0	0	0	0	0	0	0	0.0610681	0.629857	0.324596	0.180142	9.0291	8.54073	22.11	9.83203	null	null	NA	NA	NA	NA	NA
TCONS_00000380.p7		AOFI03000006.1:219882-221267;	0	0	33.5409	0	7.13601	10.8062	7.29591	8.04379	10.8123	0	20.6462	4.67588	9.89304	10.593	11.3609	11.349	20.9927	17.0815	19.162	27.4262	sp|Q84M92|ARP4_ARATH	Actin-related protein 4 OS=Arabidopsis thaliana	NA	NA	NA	NA	NA
TCONS_00000380.p8		AOFI03000006.1:210740-211969;	0	0	0	0	0	0	0	0	0	0	0	4.67588	0.244273	0.171779	0	0	6.99755	12.9968	19.162	6.72718	sp|Q8NCR3|CK065_HUMAN	Uncharacterized protein C11orf65 OS=Homo	NA	NA	NA	NA	NA
TCONS_00000380.p9		AOFI03000006.1:209292-210221;	0	0	0	0	0	0	0	0	0	0	0	0	0.0610681	0.0572597	0.324596	0	3.16019	2.22802	3.685	3.62233	null	null	NA	NA	NA	NA	NA
TCONS_00000383.p3			0	0	0	0	0	0	0	0	2.70307	0	0	4.67588	0	0	0	0	2.70873	1.11401	1.474	1.55243	sp|Q80VP5|CL065_MOUSE	Probable peptide chain release factor C12orf65	NA	NA	18	Y	SignalP-noTM
TCONS_00000383.p8		AOFI03000006.1:240167-240490;	0	0	0	0	0	0	0	0	0	0	0	0	0.427477	0.343558	0	0.360285	1.80582	0	0	0	null	null	NA	NA	NA	NA	NA
TCONS_00000385.p2	KAF4325280.1	AOFI03000006.1:250107-250895;	0	0	0	24.3974	0	0	0	0	0	0	0	0	0.427477	0.400818	0	0	0.225728	0	0.736999	0	sp|Q2GAU7|ENGB_NOVAD	Probable GTP-binding protein EngB OS=Novosphingobium	NA	NA	NA	NA	NA
TCONS_00000387.p1		AOFI03000006.1:3483-4946;	0	0	0	0	0	3.60207	3.64796	0	2.70307	0	8.84839	9.35176	4.39691	3.66462	3.89515	5.04399	8.35192	15.5961	5.89599	8.27961	sp|Q8T1C6|GNT1_DICDI	[Skp1-protein]-hydroxyproline N-acetylglucosaminyltransferase	NA	NA	23	Y	SignalP-noTM
TCONS_00000387.p2		AOFI03000006.1:226-1419;	0	0	33.5409	0	0	0	0	0	8.10922	13.2285	0	14.0276	3.05341	3.66462	4.86894	6.30499	19.6383	27.4789	33.902	21.2165	null	null	NA	NA	NA	NA	NA
TCONS_00000387.p3		AOFI03000006.1:5711-6898;	0	0	0	0	0	0	0	0	0	0	0	4.67588	3.41982	2.06135	4.21975	3.24256	2.03155	4.0847	4.42199	1.55243	sp|Q5BUB4|BZP1_PHYIN	bZIP transcription factor 1 OS=Phytophthora	NA	NA	NA	NA	NA
TCONS_00000389.p1		AOFI03000006.1:40424-43585;	0	0	33.5409	0	7.13601	18.0104	10.9439	8.04379	18.9215	39.6855	5.89893	9.35176	9.03808	10.3068	10.0625	13.871	34.5363	61.6418	22.847	20.1815	sp|Q9R1S8|CAN7_MOUSE	Calpain-7 OS=Mus musculus GN=Capn7 PE=2	36:RILR;	NA	NA	NA	NA
TCONS_00000389.p2		AOFI03000006.1:35056-36354;	22.2068	0	0	0	14.272	14.4083	10.9439	0	8.10922	0	5.89893	9.35176	7.57245	6.35583	7.46571	10.2681	27.313	53.101	28.743	19.6641	sp|O04619|ADNT1_ARATH	Mitochondrial adenine nucleotide transporter	NA	NA	NA	NA	NA
TCONS_00000389.p3	KAF4325314.1	AOFI03000006.1:44049-44558;	44.4135	19.436	0	24.3974	28.544	14.4083	25.5357	48.2627	75.6861	39.6855	47.1914	51.4347	14.2899	11.1656	8.7641	8.64684	24.83	23.0228	19.899	26.9087	null	null	NA	NA	NA	NA	NA
TCONS_00000389.p8		AOFI03000006.1:43695-44030;	0	0	0	0	7.13601	10.8062	10.9439	24.1314	2.70307	0	8.84839	4.67588	2.38166	1.54601	1.62298	2.34185	3.38591	3.71336	2.211	4.1398	null	null	NA	NA	NA	NA	NA
TCONS_00000389.p9		AOFI03000006.1:38313-38645;	0	0	0	0	0	0	0	0	0	0	0	0	0	0	0	0	0.90291	2.22802	0.736999	1.03495	null	null	NA	NA	NA	NA	NA
TCONS_00000390.p1	KAF4325313.1	AOFI03000006.1:46489-48627;	0	0	0	0	7.13601	3.60207	3.64796	0	5.40615	13.2285	5.89893	4.67588	6.10681	7.50102	5.19354	6.30499	32.279	22.6515	27.269	32.0835	sp|B2RS91|RRN3_MOUSE	RNA polymerase I-specific transcription	NA	NA	NA	NA	NA
TCONS_00000390.p2	KAF4325314.1	AOFI03000006.1:45511-46137;	0	38.872	0	0	7.13601	14.4083	3.64796	8.04379	10.8123	0	11.7979	0	3.29768	4.00818	5.51814	8.28655	37.245	30.4496	23.584	28.9786	null	null	NA	NA	NA	NA	NA
TCONS_00000391.p1		AOFI03000006.1:68622-70868;	44.4135	19.436	0	0	14.272	14.4083	18.2398	16.0876	13.5154	13.2285	14.7473	18.7035	18.1372	21.3579	19.8004	22.1575	30.2475	22.6515	22.11	27.9437	sp|A9QM73|SMG7_ARATH	Protein SMG7 OS=Arabidopsis thaliana GN=SMG7	NA	NA	NA	NA	NA
TCONS_00000391.p2		AOFI03000006.1:67259-68152;	0	0	0	0	21.408	0	0	0	5.40615	0	2.94946	0	3.29768	3.14928	3.57056	2.70214	18.9611	30.4496	11.055	14.4893	null	null	NA	NA	NA	NA	NA
TCONS_00000391.p3		AOFI03000006.1:71091-71540;	0	0	0	0	0	7.20414	0	0	2.70307	0	0	0	1.70991	2.74847	2.92137	2.52199	3.38591	3.34202	3.685	3.10485	null	null	NA	NA	NA	NA	NA
TCONS_00000391.p7		AOFI03000006.1:68149-68466;	0	0	33.5409	0	0	3.60207	0	0	5.40615	0	2.94946	0	3.84729	3.20654	3.24596	3.24256	4.74028	2.59935	2.948	5.17475	null	null	NA	NA	NA	NA	NA
TCONS_00000393.p1		AOFI03000006.1:93263-94483;	0	0	0	0	0	0	0	0	0	0	0	0	0	0	0	0	1.80582	3.71336	0.736999	0.517475	sp|Q5BUB4|BZP1_PHYIN	bZIP transcription factor 1 OS=Phytophthora	NA	NA	NA	NA	NA
TCONS_00000394.p1		AOFI03000006.1:95267-96481;	0	0	0	0	0	0	0	0	0	0	0	0	0.122136	0.343558	0	0.360285	5.19173	5.94138	6.63299	7.24466	null	null	NA	NA	NA	NA	NA
TCONS_00000395.p1		AOFI03000006.1:98428-99654;	0	0	0	0	0	0	0	0	0	0	0	9.35176	0	0.171779	0	0	1.80582	4.0847	2.211	1.55243	sp|Q5BUB4|BZP1_PHYIN	bZIP transcription factor 1 OS=Phytophthora	NA	NA	NA	NA	NA
TCONS_00000395.p2	KAF4325283.1	AOFI03000006.1:100460-101254;	0	0	0	0	0	7.20414	0	0	2.70307	0	2.94946	9.35176	3.54195	4.58078	2.27217	3.60285	9.0291	5.1987	7.36999	4.1398	null	null	NA	NA	NA	NA	NA
TCONS_00000395.p3		AOFI03000006.1:102307-102738;	0	0	0	0	0	0	3.64796	0	2.70307	0	5.89893	0	2.19845	1.94683	2.27217	2.88228	2.93446	1.48534	4.42199	2.58738	null	null	NA	NA	19	Y	SignalP-noTM
TCONS_00000395.p4		AOFI03000006.1:99810-100292;	22.2068	19.436	0	0	0	0	3.64796	0	0	0	2.94946	9.35176	1.83204	1.94683	0.973789	1.62128	4.0631	1.48534	6.63299	2.58738	null	null	NA	NA	NA	NA	NA
TCONS_00000395.p6		AOFI03000006.1:101672-102016;	0	0	0	0	0	0	0	0	0	0	0	4.67588	1.95418	1.20245	0.973789	1.62128	1.35437	1.85668	0	0	null	null	NA	NA	NA	NA	NA
TCONS_00000396.p1	KAF4325291.1	AOFI03000006.1:110422-112638;	0	0	0	0	0	0	0	0	0	0	2.94946	4.67588	0.610681	0.687117	0.324596	0.360285	10.1577	11.1401	11.792	9.31456	sp|Q7FMW4|AB38G_ORYSJ	ABC transporter G family member 38 OS=Oryza	NA	NA	NA	NA	NA
TCONS_00000396.p12	KAF4325286.1	AOFI03000006.1:107312-107659;	0	0	0	0	7.13601	7.20414	3.64796	8.04379	5.40615	0	11.7979	4.67588	7.51138	6.58487	5.84273	8.64684	5.19173	2.22802	9.58099	4.1398	null	null	NA	NA	NA	NA	NA
TCONS_00000396.p2		AOFI03000006.1:115394-117568;	0	0	0	0	0	0	3.64796	0	0	0	0	0	0.305341	0.572597	0.324596	0.180142	34.5363	46.0457	47.9049	38.2932	sp|Q9SQU1|TLP9_ARATH	Tubby-like F-box protein 9 OS=Arabidopsis	NA	NA	NA	NA	NA
TCONS_00000396.p3		AOFI03000006.1:112488-114566;	0	19.436	0	0	0	0	0	0	0	0	0	0	0.366409	0.458078	0	0.360285	8.35192	9.2834	6.63299	8.79708	sp|Q7PC88|AB31G_ARATH	ABC transporter G family member 31 OS=Arabidopsis	NA	NA	NA	NA	NA
TCONS_00000396.p4		AOFI03000006.1:108514-109218;	0	0	33.5409	0	14.272	3.60207	3.64796	8.04379	5.40615	13.2285	8.84839	14.0276	7.32818	8.35992	7.46571	7.2057	16.4781	27.8502	22.11	17.0767	null	null	NA	NA	NA	NA	NA
TCONS_00000396.p5	KAF4325286.1	AOFI03000006.1:107805-108368;	22.2068	0	0	0	14.272	7.20414	10.9439	0	13.5154	13.2285	11.7979	4.67588	12.3358	14.4867	14.6068	16.9334	10.8349	8.91206	9.58099	12.4194	null	null	NA	NA	NA	NA	NA
TCONS_00000397.p1		AOFI03000006.1:174183-175040;	0	0	0	0	0	0	7.29591	0	18.9215	13.2285	2.94946	9.35176	8.12206	11.6237	5.51814	15.4922	32.0533	12.2541	16.951	18.1116	null	null	NA	NA	NA	NA	NA
TCONS_00000398.p1		AOFI03000006.1:200573-201664;	0	0	0	0	0	3.60207	0	0	0	0	5.89893	4.67588	0.610681	1.14519	2.27217	1.08085	49.4343	26.3649	29.48	42.9505	sp|O04619|ADNT1_ARATH	Mitochondrial adenine nucleotide transporter	NA	NA	NA	NA	NA
TCONS_00000399.p1		AOFI03000006.1:241913-243073;	0	0	0	0	7.13601	7.20414	3.64796	0	2.70307	0	2.94946	4.67588	5.5572	6.29857	3.89515	4.50356	12.1893	9.2834	5.89599	8.27961	sp|Q566Y1|ELP4_DANRE	Elongator complex protein 4 OS=Danio rerio	NA	NA	NA	NA	NA
TCONS_00000444.p1		AOFI03000008.1:51337-53976;	0	19.436	33.5409	0	0	7.20414	0	8.04379	5.40615	0	11.7979	18.7035	11.664	14.0286	20.4496	15.8525	38.3737	19.6808	18.425	19.1466	sp|L7UZ85|ACTN_DERFA	Alpha-actinin OS=Dermatophagoides farinae	NA	NA	NA	NA	NA
TCONS_00000444.p10		AOFI03000008.1:21622-22911;	0	0	0	0	0	3.60207	0	0	0	0	0	4.67588	1.28243	3.20654	2.59677	1.98157	10.3835	5.57004	8.10699	8.27961	null	null	NA	NA	25	Y	SignalP-noTM
TCONS_00000444.p11	KAF4325111.1		0	0	0	0	7.13601	0	0	0	0	0	8.84839	0	1.83204	1.43149	0.649192	1.80142	1.12864	1.11401	1.474	1.55243	sp|P57795|ISCS_METTE	Cysteine desulfurase IscS OS=Methanosarcina	NA	NA	NA	NA	NA
TCONS_00000444.p12		AOFI03000008.1:23504-24694;	0	0	0	0	0	7.20414	0	0	0	0	2.94946	9.35176	2.687	2.57669	3.24596	2.88228	7.44901	5.57004	7.36999	9.31456	null	null	NA	NA	NA	NA	NA
TCONS_00000444.p13	KAF4325125.1	AOFI03000008.1:40175-41140;	0	0	0	0	0	7.20414	0	0	2.70307	13.2285	2.94946	0	8.85488	9.39059	8.7641	4.50356	40.4052	44.189	53.0639	38.8107	null	null	NA	NA	NA	NA	NA
TCONS_00000444.p14		AOFI03000008.1:32302-33144;	0	0	0	0	0	3.60207	3.64796	0	5.40615	0	2.94946	4.67588	3.54195	4.6953	5.51814	4.32342	5.86892	9.65474	8.84399	7.76213	sp|Q55E45|MCFE_DICDI	Mitochondrial substrate carrier family protein	NA	NA	NA	NA	NA
TCONS_00000444.p17		AOFI03000008.1:16643-17194;	0	0	0	0	0	3.60207	0	0	5.40615	0	2.94946	4.67588	2.01525	2.46217	2.59677	1.98157	6.5461	10.0261	8.10699	8.27961	null	null	NA	NA	NA	NA	NA
TCONS_00000444.p2		AOFI03000008.1:25945-28623;	0	0	0	0	7.13601	0	10.9439	32.1752	8.10922	0	5.89893	4.67588	7.38924	9.79141	10.3871	12.9703	28.2159	31.9349	43.483	36.7408	sp|Q80VJ4|GPCP1_RAT	Glycerophosphocholine phosphodiesterase GPCPD1	NA	NA	NA	NA	NA
TCONS_00000444.p26		AOFI03000008.1:38989-39378;	0	0	0	0	7.13601	10.8062	3.64796	8.04379	2.70307	0	0	4.67588	5.19079	5.55419	4.86894	3.96313	18.2839	16.7101	26.532	19.6641	null	null	NA	NA	NA	NA	NA
TCONS_00000444.p27	KAF4325102.1	AOFI03000008.1:19237-19614;	0	0	0	0	0	0	0	0	0	0	0	0	0	0.171779	0	0.180142	2.93446	2.59935	5.15899	4.1398	sp|P0DL09|DRC1_CHLRE	Dynein regulatory complex protein 1 OS=Chlamydomonas	NA	NA	NA	NA	NA
TCONS_00000444.p3		AOFI03000008.1:29485-32079;	22.2068	0	0	0	21.408	7.20414	0	16.0876	13.5154	0	5.89893	9.35176	5.31293	7.61554	4.21975	9.18726	42.4368	52.3584	51.5899	45.5378	null	null	NA	NA	NA	NA	NA
TCONS_00000444.p31		AOFI03000008.1:38610-38963;	0	0	0	0	7.13601	0	7.29591	0	5.40615	0	0	4.67588	5.06865	4.86708	1.94758	4.50356	15.5752	17.0815	19.899	15.5243	null	null	NA	NA	NA	NA	NA
TCONS_00000444.p35		AOFI03000008.1:28915-29244;	0	0	0	0	0	0	0	0	0	0	0	0	1.09923	1.08793	0.973789	0.72057	20.9927	30.4496	36.113	31.0485	null	null	NA	NA	27	Y	SignalP-noTM
TCONS_00000444.p39		AOFI03000008.1:21275-21592;	0	0	0	0	0	0	3.64796	0	2.70307	0	0	0	0.793886	0.916156	0.649192	1.62128	2.70873	1.48534	0.736999	2.0699	null	null	NA	NA	NA	NA	NA
TCONS_00000444.p4		AOFI03000008.1:54120-56333;	0	0	0	0	0	0	0	0	0	0	0	0	0.244273	0.343558	0.973789	0.72057	6.99755	15.5961	33.165	16.5592	sp|Q23H79|CF206_TETTS	Cilia- and flagella-associated protein	NA	NA	NA	NA	NA
TCONS_00000444.p5		AOFI03000008.1:41194-43284;	0	0	0	24.3974	7.13601	0	3.64796	0	5.40615	13.2285	8.84839	14.0276	3.66409	4.9816	3.57056	7.74612	12.8665	11.5114	9.58099	6.72718	null	null	NA	NA	NA	NA	NA
TCONS_00000444.p6			0	0	0	0	0	3.60207	0	8.04379	0	0	0	0	1.64884	2.06135	1.29838	1.62128	6.32037	8.16939	4.42199	10.867	sp|Q54JI9|BECNB_DICDI	Beclin-1-like protein B OS=Dictyostelium	NA	NA	NA	NA	NA
TCONS_00000444.p7		AOFI03000008.1:17319-19166;	0	0	0	0	7.13601	3.60207	0	0	2.70307	0	0	0	0.488545	0.458078	0.324596	0.360285	14.898	8.91206	19.162	20.1815	sp|P0DL09|DRC1_CHLRE	Dynein regulatory complex protein 1 OS=Chlamydomonas	NA	NA	NA	NA	NA
TCONS_00000444.p8		AOFI03000008.1:14358-15716;	0	0	0	0	0	0	0	0	2.70307	0	0	0	0.0610681	0	0	0	3.16019	4.82737	7.36999	4.1398	null	null	NA	NA	NA	NA	NA
TCONS_00000449.p1		AOFI03000008.1:58521-59975;	0	0	0	0	0	3.60207	0	0	5.40615	0	0	4.67588	0.916022	1.37423	0.973789	1.80142	3.83737	2.59935	5.89599	3.10485	sp|O59868|ATC1_SCHPO	Calcium-transporting ATPase 1 OS=Schizosaccharomyces	NA	NA	NA	NA	NA
TCONS_00000449.p2		AOFI03000008.1:60085-62415;	0	0	0	0	0	10.8062	10.9439	0	10.8123	0	8.84839	18.7035	5.06865	6.01227	5.19354	6.30499	12.6407	14.8534	20.636	17.5942	sp|Q9UBV2|SE1L1_HUMAN	Protein sel-1 homolog 1 OS=Homo sapiens	NA	NA	21	Y	SignalP-noTM
TCONS_00000449.p3		AOFI03000008.1:63316-64623;	0	19.436	0	0	14.272	10.8062	40.1275	16.0876	27.0307	26.457	38.343	37.407	20.3357	20.499	33.1088	27.5618	85.325	80.2086	78.1219	72.4466	null	null	NA	NA	NA	NA	NA
TCONS_00000449.p8		AOFI03000008.1:66013-66366;	0	0	0	0	0	3.60207	3.64796	0	2.70307	0	2.94946	14.0276	2.19845	3.14928	0.973789	1.80142	1.80582	2.59935	2.211	4.1398	null	null	NA	NA	NA	NA	NA
TCONS_00000451.p1		AOFI03000008.1:89229-92369;	0	0	0	0	0	0	0	0	0	0	0	0	0.122136	0.229039	0	0	1.35437	1.11401	0	2.0699	null	null	NA	NA	NA	NA	NA
TCONS_00000454.p1		AOFI03000008.1:111997-115317;	22.2068	0	0	0	14.272	10.8062	3.64796	0	18.9215	13.2285	8.84839	4.67588	5.06865	6.29857	6.81652	6.84541	29.5703	33.4202	42.746	37.7757	null	null	NA	NA	NA	NA	NA
TCONS_00000454.p16	RLN85414.1	AOFI03000008.1:107540-107902;	0	19.436	33.5409	24.3974	42.816	32.4186	40.1275	88.4817	89.2015	13.2285	70.7871	84.1658	29.3738	46.2086	33.1088	44.6753	68.1697	40.4756	44.9569	51.2301	null	null	NA	NA	NA	NA	NA
TCONS_00000454.p2		AOFI03000008.1:108317-111196;	0	0	0	0	0	18.0104	18.2398	24.1314	24.3277	0	29.4946	4.67588	12.7022	12.5399	11.6855	19.2752	67.0411	44.9317	98.0209	104.53	null	null	NA	NA	NA	NA	NA
TCONS_00000454.p3	KAF4325133.1		0	0	0	0	0	3.60207	0	0	5.40615	0	0	0	2.01525	2.57669	3.24596	2.34185	1.80582	1.11401	3.685	3.10485	sp|Q54E83|GSHB_DICDI	Glutathione synthetase OS=Dictyostelium	NA	NA	NA	NA	NA
TCONS_00000454.p4		AOFI03000008.1:118429-119769;	0	0	0	0	0	0	0	0	0	0	0	0	0.183204	0.171779	0	0.180142	1.58009	2.59935	0.736999	1.03495	null	null	NA	NA	NA	NA	NA
TCONS_00000454.p5	KAF4325091.1	AOFI03000008.1:102524-103309;	0	0	0	0	0	0	0	0	0	0	0	0	0.0610681	0.171779	0	0	20.7669	28.5929	53.8009	41.9155	null	null	NA	NA	NA	NA	NA
TCONS_00000454.p8	KAF4325093.1	AOFI03000008.1:106607-107179;	0	0	0	0	0	7.20414	3.64796	0	5.40615	0	5.89893	0	5.92361	7.32924	8.4395	7.56598	25.0558	45.6743	29.48	18.1116	null	null	NA	NA	NA	NA	NA
TCONS_00000456.p3		AOFI03000008.1:145765-147063;	0	0	0	0	21.408	3.60207	10.9439	8.04379	18.9215	13.2285	8.84839	23.3794	17.4044	17.0634	19.1512	16.9334	20.3155	14.1108	28.006	16.0417	sp|Q9T042|PDI54_ARATH	Protein disulfide-isomerase 5-4 OS=Arabidopsis	NA	NA	NA	NA	NA
TCONS_00000458.p2	KAF4325107.1	AOFI03000008.1:161449-162708;	0	0	0	0	0	0	3.64796	0	0	0	0	0	0.305341	0.171779	0.324596	0.540427	0.677183	1.85668	0.736999	0.517475	sp|Q4R537|NOB1_MACFA	RNA-binding protein NOB1 OS=Macaca fascicularis	NA	NA	NA	NA	NA
TCONS_00000460.p1		AOFI03000008.1:180570-182465;	0	0	0	0	0	0	3.64796	0	2.70307	0	0	0	1.70991	2.92025	1.94758	2.70214	4.0631	1.85668	1.474	3.10485	sp|F4JRJ6|DEAH9_ARATH	Probable pre-mRNA-splicing factor ATP-dependent	NA	NA	NA	NA	NA
TCONS_00000460.p2		AOFI03000008.1:184461-186539;	0	0	0	0	0	0	3.64796	0	2.70307	0	0	0	0.183204	0.229039	0	0.72057	2.70873	5.57004	4.42199	3.10485	sp|A8X6H1|EGL4_CAEBR	cGMP-dependent protein kinase egl-4 OS=Caenorhabditis	NA	NA	NA	NA	NA
TCONS_00000460.p3		AOFI03000008.1:182601-183539;	44.4135	19.436	0	0	0	14.4083	21.8877	0	5.40615	0	0	14.0276	4.27477	6.64213	4.21975	4.32342	34.0849	34.1629	38.324	28.9786	null	null	NA	NA	NA	NA	NA
TCONS_00000460.p5		AOFI03000008.1:186929-187390;	0	0	0	0	0	0	0	0	0	0	2.94946	0	0	0.0572597	0	0	4.0631	4.82737	8.84399	3.62233	null	null	NA	NA	NA	NA	NA
TCONS_00000460.p8		AOFI03000008.1:188078-188413;	0	0	0	0	0	0	0	0	0	0	0	0	0	0	0	0	2.03155	2.22802	2.948	1.03495	null	null	NA	NA	NA	NA	NA
TCONS_00000460.p9		AOFI03000008.1:187517-187849;	0	0	0	0	0	0	0	0	0	0	0	0	0.0610681	0.0572597	0	0	1.58009	2.22802	2.948	5.69223	null	null	NA	NA	NA	NA	NA
TCONS_00000464.p4		AOFI03000008.1:210222-211196;	0	0	0	0	0	0	0	0	0	0	0	0	1.89311	1.71779	0.973789	1.98157	4.28882	2.97069	2.211	4.1398	sp|O23733|CYSK1_BRAJU	Cysteine synthase OS=Brassica juncea PE=2	NA	NA	NA	NA	NA
TCONS_00000464.p8			0	0	0	0	0	7.20414	0	0	2.70307	13.2285	0	0	1.40457	2.63395	1.62298	1.98157	2.25728	1.48534	1.474	1.55243	sp|P55143|GLRX_RICCO	Glutaredoxin OS=Ricinus communis PE=3 SV=1	NA	NA	NA	NA	NA
TCONS_00000466.p1		AOFI03000008.1:214822-216378;	0	0	0	0	0	0	0	0	0	0	0	0	0	0	0	0	2.25728	1.48534	3.685	1.03495	sp|P24797|AT1A2_CHICK	Sodium/potassium-transporting ATPase subunit	NA	NA	NA	NA	NA
TCONS_00000469.p2		AOFI03000008.1:6027-7160;	0	0	0	0	0	0	0	0	0	0	0	4.67588	1.5267	1.77505	1.94758	1.08085	9.48056	4.82737	3.685	6.2097	sp|Q3U034|METL4_MOUSE	Methyltransferase-like protein 4 OS=Mus	NA	NA	NA	NA	NA
TCONS_00000469.p4		AOFI03000008.1:10712-11044;	0	0	0	0	0	0	0	0	2.70307	0	0	0	0.427477	0.801636	0.324596	0.540427	1.35437	5.1987	1.474	0	null	null	NA	NA	NA	NA	NA
TCONS_00000469.p6		AOFI03000008.1:9362-9664;	0	0	0	0	0	0	0	0	2.70307	0	0	0	0.366409	0.171779	0.324596	0	0.90291	0	0.736999	0.517475	null	null	NA	NA	NA	NA	NA
TCONS_00000471.p1	KAF4325136.1		0	19.436	0	48.7949	21.408	25.2145	14.5918	64.3503	35.14	26.457	26.5452	28.0553	31.2058	19.5256	38.3024	11.8894	49.2086	61.2704	95.8099	31.566	sp|Q8W034|RNP1_ARATH	Heterogeneous nuclear ribonucleoprotein	NA	NA	NA	NA	NA
TCONS_00000472.p1			22.2068	0	0	0	7.13601	0	3.64796	0	2.70307	0	2.94946	4.67588	1.70991	2.23313	3.57056	3.06242	4.96601	7.42672	6.63299	6.2097	sp|Q8W034|RNP1_ARATH	Heterogeneous nuclear ribonucleoprotein	NA	NA	NA	NA	NA
TCONS_00000473.p1	KAF4325087.1	AOFI03000008.1:96761-97849;	0	77.744	134.164	48.7949	49.9521	46.8269	51.0714	40.2189	18.9215	105.828	47.1914	28.0553	48.1828	56.9734	68.1652	70.796	58.9149	69.4398	92.8619	87.4533	sp|O49923|ADK_PHYPA	Adenosine kinase OS=Physcomitrella patens	NA	NA	NA	NA	NA
TCONS_00000475.p1		AOFI03000008.1:125656-130365;	0	0	0	0	0	0	0	0	0	0	0	0	0.0610681	0.400818	0	0.540427	0.451455	1.48534	0.736999	2.0699	sp|Q94A18|AB29G_ARATH	ABC transporter G family member 29 OS=Arabidopsis	NA	NA	NA	NA	NA
TCONS_00000477.p1	RLN69123.1	AOFI03000008.1:158721-160463;	133.241	136.052	33.5409	24.3974	49.9521	72.0414	113.087	72.3941	181.106	79.3709	138.625	196.387	108.946	169.832	130.163	139.61	111.058	62.3844	115.709	145.411	sp|P54647|VATA_DICDI	V-type proton ATPase catalytic subunit A	NA	NA	NA	NA	NA
TCONS_00000478.p1		AOFI03000008.1:169847-172174;	0	0	0	0	0	3.60207	0	0	0	0	0	0	1.5267	2.51943	2.59677	3.06242	3.61164	2.59935	5.15899	4.65728	null	null	NA	NA	NA	NA	NA
TCONS_00000478.p11		AOFI03000008.1:176039-176428;	0	0	0	0	7.13601	3.60207	0	0	2.70307	0	0	0	1.58777	1.54601	1.62298	2.34185	1.35437	1.11401	0	2.58738	null	null	54:RKLR;	NA	NA	NA	NA
TCONS_00000478.p13		AOFI03000008.1:172627-172986;	22.2068	0	0	0	0	3.60207	0	0	2.70307	0	0	14.0276	0.122136	0.114519	0	0.540427	3.61164	2.22802	2.948	1.55243	null	null	NA	NA	NA	NA	NA
TCONS_00000478.p17	KAF4325146.1	AOFI03000008.1:175561-175839;	0	0	0	0	0	0	0	0	0	0	0	0	1.5267	2.29039	0.324596	1.261	2.483	0.371336	1.474	0.517475	null	null	NA	NA	NA	NA	NA
TCONS_00000478.p20		AOFI03000008.1:165486-165695;	0	0	0	0	0	0	0	0	0	0	0	0	0	0	0	0	0.451455	2.22802	0.736999	0.517475	sp|Q22557|SPRTN_CAEEL	SprT-like domain-containing protein Spartan	NA	NA	NA	NA	NA
TCONS_00000478.p3		AOFI03000008.1:174079-175431;	0	0	0	0	0	0	0	8.04379	2.70307	0	2.94946	0	0.916022	1.60327	0	1.08085	2.93446	3.71336	5.15899	2.58738	null	null	NA	NA	NA	NA	NA
TCONS_00000478.p4	KAF4325148.1	AOFI03000008.1:166669-167874;	0	0	0	0	0	0	0	0	0	0	0	0	0.916022	0.744376	1.62298	0.900712	32.0533	40.1043	68.5409	40.8806	sp|A8I9E8|CFA45_CHLRE	Cilia- and flagella-associated protein	NA	NA	NA	NA	NA
TCONS_00000478.p5	KAF4325148.1	AOFI03000008.1:168798-169703;	22.2068	0	67.0818	24.3974	107.04	50.429	65.6632	32.1752	70.2799	66.1424	47.1914	70.1382	53.9232	68.7117	70.4374	63.5903	40.1795	20.4235	25.058	27.4262	sp|Q03161|YMY9_YEAST	Glucose-6-phosphate 1-epimerase OS=Saccharomyces	NA	NA	NA	NA	NA
TCONS_00000478.p8	KAF4325078.1	AOFI03000008.1:173138-173731;	111.034	194.36	67.0818	170.782	14.272	32.4186	21.8877	88.4817	27.0307	13.2285	32.4441	18.7035	0	0	0.973789	0	3057.25	1385.45	2471.9	1650.75	null	null	NA	NA	NA	NA	NA
TCONS_00000480.p1	RLN69109.1	AOFI03000008.1:178993-179229;	444.135	660.824	402.491	561.141	506.657	551.117	488.826	458.496	370.321	489.454	409.975	434.857	568.361	551.926	475.858	490.348	315.116	400.672	330.176	342.569	sp|Q03409|RS25_DICDI	40S ribosomal protein S25 OS=Dictyostelium	NA	NA	NA	NA	NA
TCONS_00000481.p1	KAF4325115.1	AOFI03000008.1:193094-196720;	22.2068	19.436	33.5409	48.7949	7.13601	36.0207	25.5357	24.1314	27.0307	0	17.6968	37.407	18.5647	21.9877	24.3447	25.7604	35.2135	42.7036	47.1679	45.0204	sp|Q02440|MYO5A_CHICK	Unconventional myosin-Va OS=Gallus gallus	NA	NA	NA	NA	NA
TCONS_00000481.p14		AOFI03000008.1:196751-197119;	0	0	33.5409	24.3974	0	3.60207	0	0	0	13.2285	5.89893	9.35176	2.01525	2.46217	1.62298	3.78299	3.16019	3.71336	5.15899	3.10485	null	null	NA	NA	NA	NA	NA
TCONS_00000481.p2		AOFI03000008.1:199753-202773;	0	19.436	33.5409	0	7.13601	7.20414	0	0	2.70307	0	2.94946	0	1.77098	1.31697	2.92137	2.88228	34.762	46.417	35.376	16.5592	sp|Q6ZQJ5|DNA2_MOUSE	DNA replication ATP-dependent helicase/nuclease	NA	NA	NA	NA	NA
TCONS_00000481.p3		AOFI03000008.1:191044-192765;	0	0	0	0	0	3.60207	0	0	0	0	0	4.67588	0.244273	0.400818	0.324596	0.72057	15.1237	15.2248	13.266	7.76213	null	null	NA	NA	NA	NA	NA
TCONS_00000481.p4		AOFI03000008.1:197944-199614;	22.2068	0	0	0	7.13601	0	0	0	0	0	0	0	0.366409	0.744376	0.649192	0.180142	23.2499	17.4528	22.11	34.6709	sp|Q01484|ANK2_HUMAN	Ankyrin-2 OS=Homo sapiens GN=ANK2 PE=1 SV=4	NA	NA	NA	NA	NA
TCONS_00000481.p5		AOFI03000008.1:189740-190582;	0	0	0	0	0	14.4083	7.29591	0	5.40615	0	8.84839	9.35176	4.09156	5.15338	3.24596	7.56598	10.6092	9.2834	10.318	7.76213	null	null	NA	NA	NA	NA	NA
TCONS_00000481.p6		AOFI03000008.1:203132-204037;	0	0	0	0	0	0	3.64796	8.04379	0	0	2.94946	9.35176	0.97709	0.973415	1.62298	0.540427	11.0607	15.9674	12.529	9.83203	null	null	59:RSLR;	NA	NA	NA	NA
TCONS_00000481.p8		AOFI03000008.1:204262-204684;	0	0	0	0	0	0	0	0	0	0	0	4.67588	0.732818	0.687117	0.973789	1.261	4.96601	7.79806	5.89599	5.69223	null	null	NA	NA	NA	NA	NA
TCONS_00000482.p1		AOFI03000196.1:37623-37943; AOFI03000008.1:205208-205528;	0	0	0	0	0	0	0	0	0	0	0	0	1.89311	2.17587	4.21975	11.1688	26.6359	14.1108	79.5959	51.7475	null	null	NA	NA	NA	NA	NA
TCONS_00000487.p1		AOFI03000008.1:226458-227645;	0	0	0	0	28.544	0	7.29591	0	10.8123	0	2.94946	14.0276	14.1067	20.728	16.2298	16.9334	49.8858	47.1597	63.3819	42.433	sp|Q8RXE7|AGD14_ARATH	Probable ADP-ribosylation factor GTPase-activating	NA	NA	NA	NA	NA
TCONS_00000487.p2	KAF4325114.1	AOFI03000008.1:225387-225869;	66.6203	38.872	0	48.7949	21.408	18.0104	32.8316	32.1752	35.14	0	41.2925	56.1105	44.1523	59.7219	56.4797	51.5207	88.0338	49.759	47.9049	60.0271	null	null	NA	NA	NA	NA	NA
TCONS_00000488.p1		AOFI03000008.1:241299-249368;	0	0	0	0	14.272	0	32.8316	16.0876	16.2184	26.457	14.7473	14.0276	2.56486	4.75256	2.92137	3.78299	44.4683	102.86	92.1249	48.6427	null	null	NA	NA	NA	NA	NA
TCONS_00000488.p2			44.4135	97.18	33.5409	48.7949	42.816	39.6228	29.1836	209.138	54.0615	39.6855	44.242	51.4347	49.7705	72.319	91.8607	72.9577	69.7498	106.945	123.816	79.1737	null	null	NA	NA	NA	NA	NA
TCONS_00000488.p3		AOFI03000008.1:235867-237738;	0	0	0	0	0	0	0	0	0	0	0	0	0.0610681	0	0.649192	0	49.4343	39.3616	65.5929	69.8592	sp|Q9TW28|MYOM_DICDI	Myosin-M heavy chain OS=Dictyostelium discoideum	NA	NA	NA	NA	NA
TCONS_00000488.p4	KAF4325151.1		0	0	0	0	0	0	0	0	0	0	0	0	0.183204	0.343558	0	0	0.677183	1.11401	0.736999	0.517475	sp|Q9NVN8|GNL3L_HUMAN	Guanine nucleotide-binding protein-like	NA	NA	NA	NA	NA
TCONS_00000488.p6			44.4135	38.872	0	0	35.68	54.0311	18.2398	24.1314	54.0615	13.2285	35.3936	46.7588	56.6712	74.3231	61.6733	69.1747	41.9853	86.5213	78.1219	34.6709	null	null	NA	NA	19	Y	SignalP-noTM
TCONS_00000490.p1		AOFI03000008.1:1238-3460;	0	0	0	0	0	18.0104	10.9439	8.04379	18.9215	0	8.84839	9.35176	7.26711	9.27608	7.14112	9.36741	23.9271	31.5636	20.636	22.2514	sp|Q6NU40|CTF18_XENLA	Chromosome transmission fidelity protein	NA	NA	NA	NA	NA
TCONS_00000490.p3	KAF4325139.1	AOFI03000008.1:632-1177;	22.2068	0	0	0	0	0	0	0	2.70307	0	0	0	1.89311	2.46217	1.94758	0.540427	4.51455	4.82737	5.15899	4.65728	null	null	NA	NA	NA	NA	NA
TCONS_00000490.p5	KAF4325138.1	AOFI03000008.1:137-511;	0	0	0	24.3974	14.272	18.0104	7.29591	8.04379	21.6246	0	8.84839	9.35176	10.1984	15.2883	9.73789	9.54755	9.0291	8.54073	11.055	4.1398	null	null	86:RLLR;	NA	NA	NA	NA
TCONS_00000490.p6		AOFI03000008.1:4166-4528;	22.2068	0	0	0	0	3.60207	0	0	2.70307	0	2.94946	0	1.40457	1.71779	1.94758	1.44114	1.58009	1.85668	1.474	0.517475	null	null	NA	NA	NA	NA	NA
TCONS_00000490.p7	KAF4325140.1	AOFI03000008.1:3603-3923;	0	0	0	0	0	3.60207	0	0	0	0	2.94946	4.67588	0.97709	1.66053	0.973789	0.72057	1.35437	0.742672	0	0.517475	null	null	NA	NA	NA	NA	NA
TCONS_00000491.p1	KAF4325131.1	AOFI03000008.1:78073-80826;	0	19.436	33.5409	0	0	3.60207	14.5918	16.0876	8.10922	13.2285	0	4.67588	5.374	5.95501	6.49192	6.84541	23.0242	21.9088	11.055	16.5592	null	null	NA	NA	NA	NA	NA
TCONS_00000491.p11		AOFI03000008.1:76488-76832;	0	0	0	0	0	0	0	0	0	0	0	0	0.366409	0.458078	0	0.72057	1.80582	2.59935	4.42199	1.03495	null	null	NA	NA	NA	NA	NA
TCONS_00000491.p12		AOFI03000008.1:81667-81993;	0	19.436	0	0	7.13601	7.20414	10.9439	8.04379	8.10922	0	17.6968	18.7035	6.83963	6.24131	6.16733	9.90783	43.7911	64.6125	35.376	31.566	null	null	NA	NA	NA	NA	NA
TCONS_00000491.p14		AOFI03000008.1:71583-71882;	22.2068	0	67.0818	24.3974	35.68	10.8062	7.29591	8.04379	10.8123	0	23.5957	4.67588	10.9312	10.2495	9.41329	11.8894	12.415	6.31271	14.003	8.79708	null	null	NA	NA	NA	NA	NA
TCONS_00000491.p2		AOFI03000008.1:74587-76404;	0	0	0	0	0	0	3.64796	0	0	0	0	0	2.32059	1.66053	1.94758	1.62128	9.0291	11.1401	6.63299	8.27961	null	null	NA	NA	NA	NA	NA
TCONS_00000491.p3	KAF4325080.1	AOFI03000008.1:70103-70975;	66.6203	38.872	67.0818	48.7949	49.9521	50.429	43.7755	16.0876	24.3277	0	64.8882	23.3794	43.1752	40.1963	48.6894	46.6569	96.3857	83.9219	67.0669	83.3135	sp|Q9LHE5|TO401_ARATH	Mitochondrial import receptor subunit TOM40-1	NA	NA	NA	NA	NA
TCONS_00000491.p8		AOFI03000008.1:73694-74098;	0	0	0	0	0	0	0	0	0	0	0	0	0.183204	0.515338	0.649192	0.360285	6.32037	7.05538	5.89599	7.76213	null	null	NA	NA	NA	NA	NA
TCONS_00000492.p1	KAF4325155.1	AOFI03000008.1:251673-254336;	0	0	0	0	0	0	0	0	0	0	0	0	1.03816	1.03068	1.29838	1.08085	75.1673	192.352	117.92	82.7961	null	null	NA	NA	NA	NA	NA
TCONS_00000492.p2		AOFI03000008.1:254853-256271;	0	0	0	0	0	0	0	0	2.70307	0	0	0	0	0	0	0	58.4634	78.7232	37.587	30.531	null	null	NA	NA	NA	NA	NA
TCONS_00000492.p3		AOFI03000008.1:250012-251322;	0	97.18	100.623	48.7949	42.816	64.8373	76.6071	120.657	40.5461	26.457	50.1409	37.407	14.1678	16.8344	15.5806	25.2199	47.1771	107.687	82.5439	55.8873	null	null	NA	NA	NA	NA	NA
TCONS_00000492.p5		AOFI03000008.1:256799-257458;	0	0	0	0	0	0	0	0	0	0	0	0	0	0	0	0	4.74028	13.3681	6.63299	5.17475	null	null	NA	NA	NA	NA	NA
TCONS_00000493.p1	KAF4325150.1	AOFI03000008.1:257757-258371;	0	0	0	0	0	0	0	0	0	0	0	0	0.549613	1.25971	0	0.540427	2.483	1.85668	2.211	0.517475	null	null	NA	NA	NA	NA	NA
TCONS_00000494.p1			0	0	0	0	0	0	0	0	2.70307	0	0	0	0.488545	0.286299	0.324596	0.360285	238.594	557.747	222.574	199.745	null	null	NA	NA	NA	NA	NA
TCONS_00000496.p1		AOFI03000009.1:1593-2990; AOFI03001232.1:1593-2912;	0	19.436	33.5409	24.3974	21.408	18.0104	10.9439	0	18.9215	0	0	18.7035	11.5419	12.5971	12.3347	12.9703	20.0898	10.0261	14.003	15.5243	sp|O64740|SC13B_ARATH	Protein transport protein SEC13 homolog	NA	NA	NA	NA	NA
TCONS_00000496.p3	KAF4325017.1		0	0	0	0	0	0	0	0	0	0	0	0	0.244273	0.400818	0.324596	0.540427	1.80582	3.34202	1.474	2.0699	sp|Q54MD4|RFC4_DICDI	Probable replication factor C subunit 4	NA	NA	NA	NA	NA
TCONS_00000497.p2		AOFI03000009.1:23941-25437;	0	0	0	0	0	0	0	0	0	0	0	0	0.427477	0.858896	0.973789	0.900712	0	0	0	0	sp|Q76FP5|6GAL_HYPRU	Endo-beta-1,6-galactanase OS=Hypocrea rufa	NA	NA	27	Y	SignalP-noTM
TCONS_00000501.p1		AOFI03000009.1:27945-29108;	0	19.436	0	0	0	0	0	0	18.9215	0	8.84839	0	2.99234	3.14928	3.57056	1.98157	12.1893	7.05538	11.792	13.9718	null	null	NA	NA	NA	NA	NA
TCONS_00000501.p10		AOFI03000009.1:31712-32065;	0	0	0	0	0	0	0	0	2.70307	0	0	0	1.58777	2.63395	1.62298	3.60285	5.41746	14.8534	2.211	5.17475	null	null	NA	NA	NA	NA	NA
TCONS_00000501.p3		AOFI03000009.1:29368-30000;	22.2068	38.872	0	48.7949	14.272	7.20414	7.29591	8.04379	24.3277	0	11.7979	23.3794	14.7174	15.2311	13.3084	11.5291	11.5121	15.2248	16.214	12.4194	null	null	NA	NA	NA	NA	NA
TCONS_00000501.p4	KAF4325014.1	AOFI03000009.1:32443-32997;	22.2068	19.436	67.0818	24.3974	85.6321	97.2559	51.0714	56.3065	59.4676	26.457	44.242	60.7864	64.549	63.7301	59.7257	54.9434	49.2086	62.0131	50.8529	34.1534	sp|Q93VI3|RL171_ARATH	60S ribosomal protein L17-1 OS=Arabidopsis	NA	NA	NA	NA	NA
TCONS_00000501.p5		AOFI03000009.1:33297-33869;	0	0	0	0	7.13601	0	0	0	0	0	0	0	0.122136	0.114519	0	0	0.451455	0.742672	0.736999	0.517475	null	null	NA	NA	NA	NA	NA
TCONS_00000501.p6	RLN85321.1	AOFI03000009.1:30259-30768;	22.2068	0	0	0	0	10.8062	10.9439	8.04379	32.4369	0	14.7473	32.7312	19.1754	20.728	25.3185	18.5547	23.0242	18.5668	31.691	21.734	sp|Q6NQI8|LAG13_ARATH	LAG1 longevity assurance homolog 3 OS=Arabidopsis	NA	NA	NA	NA	NA
TCONS_00000501.p7		AOFI03000009.1:30975-31448;	0	19.436	0	0	0	3.60207	0	0	5.40615	13.2285	2.94946	9.35176	2.8702	3.77914	3.57056	3.78299	9.93201	16.7101	13.266	9.83203	null	null	NA	NA	NA	NA	NA
TCONS_00000503.p2		AOFI03000009.1:35172-38093;	0	0	0	0	0	0	0	0	2.70307	0	2.94946	0	1.58777	1.88957	1.62298	1.44114	6.5461	16.7101	8.10699	8.27961	sp|P54276|MSH6_MOUSE	DNA mismatch repair protein Msh6 OS=Mus	NA	NA	NA	NA	NA
TCONS_00000504.p1		AOFI03000009.1:34491-37184;	0	0	0	0	7.13601	0	3.64796	0	0	0	2.94946	0	2.32059	3.60736	2.59677	4.32342	10.6092	27.8502	13.266	12.4194	sp|P54276|MSH6_MOUSE	DNA mismatch repair protein Msh6 OS=Mus	NA	NA	NA	NA	NA
TCONS_00000507.p1		AOFI03000009.1:47748-49094;	0	0	0	0	0	3.60207	0	8.04379	5.40615	0	0	0	11.4197	21.5297	7.79031	14.9518	233.402	546.235	235.84	169.214	sp|P79733|RIR2_DANRE	Ribonucleoside-diphosphate reductase subunit	NA	NA	NA	NA	NA
TCONS_00000507.p2		AOFI03000009.1:49637-50770;	0	0	0	0	0	0	7.29591	8.04379	2.70307	0	8.84839	4.67588	16.122	37.5051	19.4758	13.5107	338.817	655.408	371.448	266.5	null	null	NA	NA	NA	NA	NA
TCONS_00000509.p1	RLN68419.1		0	0	0	24.3974	14.272	10.8062	21.8877	40.2189	35.14	0	14.7473	18.7035	19.6639	31.6074	25.3185	25.4001	56.8833	30.8209	54.5379	46.0553	sp|Q9SZY7|VATO1_ARATH	V-type proton ATPase subunit c''1 OS=Arabidopsis	NA	NA	NA	NA	NA
TCONS_00000516.p1		AOFI03000009.1:137099-137584;	0	0	0	0	0	0	0	0	0	0	0	0	0	0	0	0	6.99755	0	0	0	null	null	NA	NA	28	Y	SignalP-noTM
TCONS_00000517.p1		AOFI03000009.1:141363-142952;	0	0	0	0	0	0	0	0	0	0	0	0	0.854954	0.458078	0	0.72057	1.80582	0.742672	1.474	1.55243	sp|Q8CCF0|PRP31_MOUSE	U4/U6 small nuclear ribonucleoprotein Prp31	NA	NA	NA	NA	NA
TCONS_00000517.p2		AOFI03000009.1:145725-146777;	0	0	0	0	0	0	0	8.04379	0	0	2.94946	0	0.183204	0.858896	0.324596	1.08085	10.8349	10.7687	20.636	14.4893	null	null	NA	NA	NA	NA	NA
TCONS_00000517.p3		AOFI03000009.1:144436-145500;	0	0	0	0	0	0	7.29591	0	2.70307	0	2.94946	4.67588	4.45797	3.03477	1.94758	3.42271	4.28882	3.71336	8.84399	6.72718	null	null	NA	NA	NA	NA	NA
TCONS_00000517.p9	KAF4325042.1	AOFI03000009.1:143365-143736;	0	0	0	0	0	0	0	0	0	0	0	0	0.0610681	0.0572597	0	0	1.80582	0.742672	3.685	1.55243	null	null	NA	NA	NA	NA	NA
TCONS_00000519.p1		AOFI03000009.1:154316-158371;	0	0	0	0	0	0	0	0	2.70307	0	0	0	0.305341	0.629857	0	0.900712	11.0607	13.3681	24.321	13.4544	sp|Q5TCS8|KAD9_HUMAN	Adenylate kinase 9 OS=Homo sapiens GN=AK9	NA	NA	NA	NA	NA
TCONS_00000519.p2		AOFI03000009.1:158835-162536;	22.2068	38.872	0	48.7949	7.13601	18.0104	25.5357	24.1314	21.6246	13.2285	23.5957	28.0553	14.7174	18.7239	25.3185	20.7164	18.0582	17.0815	21.373	31.566	sp|A3AWA4|HMA5_ORYSJ	Copper-transporting ATPase HMA5 OS=Oryza	NA	NA	NA	NA	NA
TCONS_00000519.p3		AOFI03000009.1:152039-153454;	0	0	0	0	0	0	0	0	0	0	0	0	0	0.0572597	0	0	3.61164	3.71336	5.15899	3.10485	null	null	NA	NA	NA	NA	NA
TCONS_00000519.p4		AOFI03000009.1:150764-151840;	0	19.436	0	0	0	0	0	0	0	0	0	0	0	0	0	0.180142	9.48056	14.4821	30.217	8.79708	sp|Q54BF0|FHKA_DICDI	Probable serine/threonine-protein kinase	NA	NA	NA	NA	NA
TCONS_00000519.p6		AOFI03000009.1:153511-154248;	0	0	0	0	0	0	0	0	0	0	0	0	0.0610681	0.0572597	0	0	1.35437	1.11401	1.474	3.62233	null	null	NA	NA	NA	NA	NA
TCONS_00000519.p7	KAF4325037.1	AOFI03000009.1:163476-163826;	66.6203	77.744	100.623	48.7949	49.9521	57.6331	47.4234	56.3065	59.4676	52.914	44.242	42.0829	51.1751	43.3456	54.2076	60.3477	38.148	46.7883	47.9049	42.9505	sp|Q9C9C6|RL62_ARATH	60S ribosomal protein L6-2 OS=Arabidopsis	NA	NA	NA	NA	NA
TCONS_00000521.p2		AOFI03000009.1:212346-212987;	0	0	0	0	14.272	3.60207	7.29591	0	5.40615	0	2.94946	4.67588	1.83204	1.60327	0.973789	1.80142	2.483	2.97069	1.474	4.65728	sp|Q3TIX9|SNUT2_MOUSE	U4/U6.U5 tri-snRNP-associated protein 2	NA	NA	NA	NA	NA
TCONS_00000523.p1	RLN68440.1		0	0	33.5409	24.3974	28.544	21.6124	29.1836	8.04379	8.10922	52.914	20.6462	28.0553	13.6182	13.5133	15.9052	14.4114	13.9951	14.8534	17.688	12.9369	sp|Q5FUC7|EFP_GLUOX	Elongation factor P OS=Gluconobacter oxydans	NA	NA	NA	NA	NA
TCONS_00000524.p1		AOFI03000009.1:18296-21928;	0	0	0	0	14.272	3.60207	3.64796	0	0	0	0	4.67588	2.38166	3.14928	2.27217	3.42271	1.80582	2.22802	2.211	2.58738	sp|Q8L7A9|AP4E_ARATH	AP-4 complex subunit epsilon OS=Arabidopsis	NA	NA	NA	NA	NA
TCONS_00000526.p1	KAF4325052.1	AOFI03000009.1:60444-61190;	0	0	0	0	0	3.60207	0	0	0	0	0	0	1.64884	1.14519	0.649192	0.72057	4.51455	3.34202	7.36999	1.55243	sp|Q4KMJ1|CHAC2_DANRE	Putative glutathione-specific gamma-glutamylcyclotransferase	NA	NA	NA	NA	NA
TCONS_00000526.p3	KAF4325051.1	AOFI03000009.1:60027-60428;	0	0	0	0	14.272	0	0	16.0876	2.70307	0	11.7979	4.67588	1.5267	2.00409	0.649192	2.16171	6.09464	1.85668	5.89599	7.24466	null	null	NA	NA	NA	NA	NA
TCONS_00000528.p1	KAF4325054.1		0	0	0	0	0	0	0	0	2.70307	0	2.94946	0	1.40457	0.858896	0.973789	1.62128	0.677183	2.97069	1.474	1.55243	sp|O25225|TYPA_HELPY	GTP-binding protein TypA/BipA homolog OS=Helicobacter	NA	NA	NA	NA	NA
TCONS_00000528.p2		AOFI03000009.1:68234-69982;	0	19.436	0	0	7.13601	3.60207	7.29591	0	5.40615	0	8.84839	9.35176	10.748	13.227	11.0363	9.36741	11.5121	6.31271	10.318	10.3495	sp|B9EJR8|DAAF5_MOUSE	Dynein assembly factor 5, axonemal OS=Mus	NA	NA	NA	NA	NA
TCONS_00000528.p7		AOFI03000009.1:66812-67168;	0	0	0	24.3974	0	7.20414	0	8.04379	5.40615	0	5.89893	0	2.25952	3.20654	1.29838	2.70214	3.61164	1.48534	2.948	3.10485	null	null	NA	NA	NA	NA	NA
TCONS_00000530.p4			0	0	33.5409	0	0	0	0	0	0	0	2.94946	0	2.38166	2.17587	4.54435	1.98157	2.70873	0.371336	2.948	2.58738	sp|Q9FN03|UVR8_ARATH	Ultraviolet-B receptor UVR8 OS=Arabidopsis	NA	NA	NA	NA	NA
TCONS_00000533.p1	KAF4325062.1	AOFI03000009.1:133704-135218;	22.2068	0	0	24.3974	7.13601	10.8062	29.1836	8.04379	10.8123	0	8.84839	9.35176	14.4121	10.0777	9.73789	13.6908	20.3155	19.6808	25.795	17.0767	sp|Q5ZBH5|RH25_ORYSJ	DEAD-box ATP-dependent RNA helicase 25 OS=Oryza	NA	NA	NA	NA	NA
TCONS_00000537.p1	KAF4325040.1		0	0	0	0	0	0	0	8.04379	0	0	0	0	0.122136	0.286299	0.649192	0	2.93446	5.1987	14.003	9.31456	sp|Q5ZI11|LRC45_CHICK	Leucine-rich repeat-containing protein	NA	NA	NA	NA	NA
TCONS_00000538.p1	KAF4325072.1	AOFI03000009.1:177617-182131;	66.6203	97.18	0	0	7.13601	39.6228	43.7755	32.1752	29.7338	52.914	23.5957	60.7864	37.0073	48.3272	56.8043	54.5832	678.086	1584.49	807.014	537.657	sp|F4IVR7|MYO10_ARATH	Myosin-10 OS=Arabidopsis thaliana GN=XI-D	NA	NA	NA	NA	NA
TCONS_00000538.p10		AOFI03000009.1:197539-198567;	0	0	0	0	0	0	0	0	0	0	0	4.67588	0.366409	0.744376	0.649192	0.360285	4.0631	3.34202	6.63299	3.10485	null	null	NA	NA	NA	NA	NA
TCONS_00000538.p11		AOFI03000009.1:191126-192124;	0	0	0	0	0	0	3.64796	0	5.40615	0	0	4.67588	0.427477	0.629857	0.649192	1.261	7.22328	8.91206	7.36999	11.3845	null	null	NA	NA	NA	NA	NA
TCONS_00000538.p12		AOFI03000009.1:183794-184681;	0	0	0	24.3974	7.13601	0	3.64796	0	0	0	0	0	1.3435	1.77505	1.29838	1.62128	13.3179	29.7069	10.318	10.867	null	null	NA	NA	NA	NA	NA
TCONS_00000538.p13		AOFI03000009.1:185514-186275;	0	0	0	0	7.13601	0	7.29591	0	0	0	2.94946	0	2.01525	2.00409	1.94758	1.98157	7.22328	5.94138	7.36999	6.2097	null	null	NA	NA	NA	NA	NA
TCONS_00000538.p14	KAF4325033.1	AOFI03000009.1:175481-176251;	0	0	0	0	0	0	0	0	0	0	0	0	0.122136	0	0.324596	0.540427	14.898	15.5961	11.055	7.76213	sp|Q5DU56|NLRC3_MOUSE	Protein NLRC3 OS=Mus musculus GN=Nlrc3	NA	NA	NA	NA	NA
TCONS_00000538.p15		AOFI03000009.1:190122-190850;	0	0	0	0	0	0	0	8.04379	2.70307	13.2285	2.94946	0	0.427477	1.03068	0.324596	1.08085	5.41746	5.57004	13.266	7.76213	null	null	NA	NA	NA	NA	NA
TCONS_00000538.p16		AOFI03000009.1:193534-194202;	0	0	0	0	0	0	0	0	0	0	0	0	0.305341	0.458078	1.29838	0.72057	1.80582	4.45603	6.63299	1.55243	null	null	NA	NA	NA	NA	NA
TCONS_00000538.p18		AOFI03000009.1:176272-176901;	0	0	0	0	0	0	0	0	0	0	0	0	0.0610681	0.171779	0	0.180142	10.6092	16.3388	12.529	12.9369	null	null	NA	NA	NA	NA	NA
TCONS_00000538.p2		AOFI03000009.1:169278-172889;	22.2068	0	0	0	0	0	0	0	0	0	2.94946	4.67588	0.488545	0.858896	0.649192	1.08085	23.4757	30.8209	58.2229	28.4611	sp|Q9XIE6|ALA3_ARATH	Phospholipid-transporting ATPase 3 OS=Arabidopsis	NA	NA	NA	NA	NA
TCONS_00000538.p22		AOFI03000009.1:193042-193458;	0	0	0	0	0	0	0	0	2.70307	13.2285	0	0	0.122136	0.286299	0	0	1.80582	1.85668	4.42199	0.517475	null	null	NA	NA	NA	NA	NA
TCONS_00000538.p23		AOFI03000009.1:184659-185048;	0	0	0	0	0	0	0	0	0	0	0	0	0.244273	0.343558	0.324596	0.360285	4.0631	6.68405	11.055	4.65728	null	null	NA	NA	NA	NA	NA
TCONS_00000538.p24		AOFI03000009.1:186698-187078;	0	0	0	0	7.13601	0	0	0	5.40615	0	0	0	1.16029	0.973415	2.27217	0.72057	3.61164	2.97069	6.63299	2.58738	null	null	NA	NA	NA	NA	NA
TCONS_00000538.p3		AOFI03000009.1:195069-197396;	0	0	0	0	0	0	0	0	0	0	0	0	0.97709	2.11861	0.649192	2.16171	11.9636	12.2541	21.373	16.0417	null	null	NA	NA	NA	NA	NA
TCONS_00000538.p31		AOFI03000009.1:173404-173739;	0	0	0	0	0	0	0	0	0	0	0	0	0	0	0	0	8.35192	2.59935	3.685	2.0699	null	null	43:RKLR;	NA	NA	NA	NA
TCONS_00000538.p34		AOFI03000009.1:192248-192565;	0	0	0	0	0	0	3.64796	0	0	0	0	0	0.0610681	0.229039	0	0	2.93446	2.59935	2.211	6.2097	null	null	NA	NA	NA	NA	NA
TCONS_00000538.p4		AOFI03000009.1:199606-201297;	0	0	0	0	0	0	0	0	0	0	2.94946	0	0.488545	1.25971	0.649192	0.180142	2.93446	5.1987	8.84399	5.69223	sp|A2ASS6|TITIN_MOUSE	Titin OS=Mus musculus GN=Ttn PE=1 SV=1	NA	NA	NA	NA	NA
TCONS_00000538.p5		AOFI03000009.1:165005-166489;	0	0	0	0	0	3.60207	0	0	0	0	0	0	0	0.114519	0	0.180142	1.12864	1.48534	2.211	3.10485	sp|Q9JKV2|ICK_MOUSE	Serine/threonine-protein kinase ICK OS=Mus	NA	NA	NA	NA	NA
TCONS_00000538.p6	KAF4325035.1		0	0	0	0	0	0	0	0	0	0	2.94946	0	0.549613	0.858896	0.973789	1.08085	1.58009	0.371336	1.474	2.0699	sp|A9AXD9|OBG_HERA2	GTPase Obg OS=Herpetosiphon aurantiacus (strain	NA	NA	NA	NA	NA
TCONS_00000538.p7		AOFI03000009.1:187163-188407;	0	0	0	0	0	0	0	0	2.70307	0	2.94946	0	2.50379	2.74847	2.27217	1.80142	5.64319	10.0261	6.63299	8.27961	null	null	NA	NA	NA	NA	NA
TCONS_00000538.p8		AOFI03000009.1:174212-175282;	0	0	0	0	0	0	0	0	0	0	0	0	0	0	0	0	37.0193	8.54073	5.15899	16.5592	null	null	NA	NA	NA	NA	NA
TCONS_00000538.p9		AOFI03000009.1:188537-189601;	22.2068	0	0	0	0	3.60207	7.29591	8.04379	8.10922	13.2285	0	0	5.19079	6.87117	6.16733	6.30499	13.9951	15.5961	18.425	11.3845	null	null	NA	NA	NA	NA	NA
TCONS_00000541.p1	KAF4325070.1	AOFI03000009.1:210387-211466;	222.068	116.616	167.705	243.974	256.896	237.737	182.398	104.569	229.761	238.113	176.968	177.683	267.784	287.73	267.467	233.284	155.526	113.629	141.504	150.585	sp|Q6Z5N4|ODPA1_ORYSJ	Pyruvate dehydrogenase E1 component subunit	NA	NA	NA	NA	NA
TCONS_00000542.p1	KAF4325066.1	AOFI03000009.1:214520-214858;	0	0	0	0	0	0	0	0	0	0	0	0	0.0610681	0.171779	0.324596	0.540427	0.677183	0.742672	0.736999	0.517475	sp|Q5ZK92|SPAST_CHICK	Spastin OS=Gallus gallus GN=SPAST PE=2	NA	NA	NA	NA	NA
TCONS_00000545.p1		AOFI03000009.1:120815-124858;	0	0	0	0	0	3.60207	0	0	0	0	2.94946	0	2.99234	6.18405	2.59677	5.40427	20.3155	11.8828	27.269	31.0485	sp|E9PY46|IF140_MOUSE	Intraflagellar transport protein 140 homolog	NA	NA	NA	NA	NA
TCONS_00000545.p2		AOFI03000009.1:125744-127432;	0	0	0	0	14.272	21.6124	21.8877	16.0876	13.5154	13.2285	11.7979	4.67588	17.1601	13.1697	19.4758	17.654	46.4999	39.3616	47.1679	59.5097	sp|X1WGX5|PUM3_DANRE	Pumilio homolog 3 OS=Danio rerio GN=pum3	NA	NA	NA	NA	NA
TCONS_00000545.p4		AOFI03000009.1:128736-129209;	0	0	0	0	0	0	0	0	0	0	0	4.67588	0	0.171779	0	0.180142	2.483	2.22802	3.685	5.17475	null	null	NA	NA	NA	NA	NA
TCONS_00000545.p8	KAF4325064.1	AOFI03000009.1:127706-127960;	0	0	0	0	0	0	0	8.04379	0	0	2.94946	0	0	0.114519	0.649192	0.180142	3.83737	1.85668	14.003	3.10485	null	null	NA	NA	NA	NA	NA
TCONS_00000546.p1		AOFI03000009.1:229441-232809;	0	0	0	0	7.13601	14.4083	7.29591	16.0876	10.8123	13.2285	0	4.67588	9.28236	13.6278	14.6068	14.9518	81.0362	109.915	94.3359	78.1388	sp|Q6WKZ8|UBR2_MOUSE	E3 ubiquitin-protein ligase UBR2 OS=Mus	NA	NA	NA	NA	NA
TCONS_00000546.p10		AOFI03000009.1:224339-224752;	0	0	0	0	0	0	0	0	0	0	0	0	0.549613	0.286299	0.649192	0.540427	0.225728	0.742672	0	2.0699	null	null	NA	NA	NA	NA	NA
TCONS_00000546.p2		AOFI03000009.1:233115-234659;	0	0	0	0	0	3.60207	3.64796	8.04379	2.70307	0	2.94946	0	4.27477	5.21064	4.54435	5.04399	27.7645	44.5603	47.9049	28.4611	null	null	NA	NA	NA	NA	NA
TCONS_00000546.p3		AOFI03000009.1:224807-226081;	0	0	0	0	0	10.8062	3.64796	0	0	13.2285	2.94946	9.35176	3.23661	3.43558	3.24596	4.50356	12.6407	11.8828	10.318	7.24466	null	null	NA	NA	NA	NA	NA
TCONS_00000546.p4		AOFI03000009.1:228038-229087;	0	19.436	0	24.3974	7.13601	0	3.64796	8.04379	2.70307	0	11.7979	9.35176	5.67934	6.41309	4.86894	7.74612	32.5048	40.847	36.113	32.0835	sp|O60152|UBR1_SCHPO	E3 ubiquitin-protein ligase ubr1 OS=Schizosaccharomyces	NA	NA	NA	NA	NA
TCONS_00000546.p5		AOFI03000009.1:226141-227061;	0	0	0	0	0	0	0	0	0	0	0	4.67588	1.16029	1.25971	1.29838	1.261	6.09464	6.68405	11.792	8.27961	null	null	NA	NA	NA	NA	NA
TCONS_00000546.p6		AOFI03000009.1:227155-227868;	0	0	0	0	0	3.60207	0	0	2.70307	0	0	4.67588	0.793886	0.572597	0.649192	1.08085	6.77183	8.16939	8.84399	6.2097	sp|A8IU92|CFA20_CHLRE	Cilia- and flagella-associated protein	NA	NA	NA	NA	NA
TCONS_00000546.p8		AOFI03000009.1:234727-235296;	0	0	0	0	0	0	0	0	0	0	0	9.35176	1.28243	1.83231	2.27217	2.34185	12.1893	11.1401	16.951	10.3495	sp|O70481|UBR1_MOUSE	E3 ubiquitin-protein ligase UBR1 OS=Mus	NA	NA	NA	NA	NA
TCONS_00000578.p1		AOFI03000012.1:6735-8201;	0	0	0	0	0	0	10.9439	16.0876	10.8123	0	8.84839	14.0276	3.72516	4.86708	5.19354	4.14328	18.2839	17.8241	19.162	11.3845	null	null	NA	NA	NA	NA	NA
TCONS_00000578.p10		AOFI03000012.1:8411-8836;	0	0	0	0	0	0	0	0	0	0	0	0	0.122136	0.0572597	0	0.180142	4.51455	1.85668	3.685	4.1398	null	null	NA	NA	NA	NA	NA
TCONS_00000578.p14		AOFI03000012.1:14324-14692;	0	0	0	0	0	0	0	8.04379	0	0	0	0	0	0.114519	0	0	1.35437	2.59935	2.211	3.10485	null	null	NA	NA	NA	NA	NA
TCONS_00000578.p15		AOFI03000012.1:5174-5542;	0	0	0	0	0	0	0	8.04379	0	0	0	4.67588	0.427477	0.171779	0	0.540427	13.7694	8.16939	8.10699	8.27961	null	null	NA	NA	NA	NA	NA
TCONS_00000578.p18		AOFI03000012.1:6218-6556;	0	0	0	0	0	0	0	0	0	0	0	0	0.183204	0.343558	0.324596	0.180142	14.4466	8.54073	3.685	6.2097	null	null	NA	NA	NA	NA	NA
TCONS_00000578.p19		AOFI03000012.1:11865-12182;	0	0	0	0	0	0	0	8.04379	2.70307	0	0	0	1.83204	2.57669	1.94758	1.62128	4.74028	2.97069	8.84399	6.72718	null	null	NA	NA	NA	NA	NA
TCONS_00000578.p2		AOFI03000012.1:2124-3590;	0	0	0	0	0	0	0	8.04379	0	0	2.94946	0	0.793886	1.48875	0	0.900712	6.77183	4.82737	3.685	1.03495	null	null	NA	NA	NA	NA	NA
TCONS_00000578.p21	RLN71064.1	AOFI03000012.1:13158-13472;	22.2068	0	0	0	0	10.8062	7.29591	0	10.8123	0	11.7979	14.0276	5.43506	9.16156	6.16733	7.74612	20.9927	20.0521	14.74	18.1116	sp|P06774|HAP2_YEAST	Transcriptional activator HAP2 OS=Saccharomyces	NA	NA	NA	NA	NA
TCONS_00000578.p3		AOFI03000012.1:18050-18718;	0	0	0	0	0	3.60207	0	0	0	0	0	0	0	0.343558	0	0.540427	0.677183	1.11401	0	0	sp|P17202|BADH_SPIOL	Betaine aldehyde dehydrogenase, chloroplastic	NA	NA	NA	NA	NA
TCONS_00000578.p4		AOFI03000012.1:812-2026;	44.4135	0	0	0	0	0	3.64796	0	10.8123	13.2285	5.89893	14.0276	25.4043	30.4622	28.5645	24.3192	4.74028	5.94138	8.84399	7.24466	null	null	NA	NA	NA	NA	NA
TCONS_00000578.p5		AOFI03000012.1:15922-16869;	0	0	0	0	0	0	0	0	5.40615	0	2.94946	0	0	0.229039	0.324596	0	8.57765	6.68405	24.321	19.6641	null	null	NA	NA	NA	NA	NA
TCONS_00000578.p6		AOFI03000012.1:10784-11674;	0	0	0	0	0	0	7.29591	8.04379	8.10922	0	5.89893	14.0276	5.67934	4.29448	6.16733	5.04399	11.0607	8.16939	11.792	12.4194	null	null	NA	NA	NA	NA	NA
TCONS_00000578.p7		AOFI03000012.1:9632-10561;	0	0	0	0	0	0	0	0	0	0	0	0	0	0	0	0	5.86892	4.82737	2.948	7.76213	null	null	NA	NA	NA	NA	NA
TCONS_00000578.p9		AOFI03000012.1:4140-4514;	0	0	0	0	0	0	0	0	0	0	0	0	0.244273	0.400818	0.324596	0	20.7669	12.2541	1.474	7.24466	null	null	NA	NA	NA	NA	NA
TCONS_00000580.p1	KAF4324880.1		466.342	602.516	804.982	609.936	649.377	540.311	518.01	458.496	489.257	701.11	489.611	434.857	660.452	613.71	564.797	541.508	404.052	532.124	398.717	443.476	sp|Q9DFQ7|RL24_GILMI	60S ribosomal protein L24 OS=Gillichthys	NA	NA	NA	NA	NA
TCONS_00000581.p1	KAF4324909.1		22.2068	0	33.5409	48.7949	21.408	28.8166	10.9439	0	5.40615	13.2285	2.94946	9.35176	12.2136	12.4826	17.5282	11.1688	31.6019	43.4463	36.113	34.6709	sp|A8IEF3|ANM1_CHLRE	Protein arginine N-methyltransferase 1 OS=Chlamydomonas	NA	NA	NA	NA	NA
TCONS_00000582.p1		AOFI03000012.1:70539-72491;	0	0	0	0	0	0	0	0	0	13.2285	2.94946	0	1.46564	0.801636	0.324596	2.16171	2.03155	2.59935	3.685	2.58738	sp|Q925Q3|NCLX_MOUSE	Mitochondrial sodium/calcium exchanger protein	NA	NA	21	Y	SignalP-TM
TCONS_00000585.p1		AOFI03000012.1:75171-77060;	0	0	0	0	0	0	0	0	0	0	0	0	1.09923	1.20245	1.94758	1.62128	6.09464	16.7101	5.15899	6.2097	sp|F4KFV7|SUV3L_ARATH	DExH-box ATP-dependent RNA helicase DExH18,	NA	NA	NA	NA	NA
TCONS_00000585.p2		AOFI03000012.1:85911-86453;	22.2068	0	0	0	0	0	0	0	0	0	0	0	0.0610681	0	0	0	114.67	58.6711	28.006	45.0204	null	null	NA	NA	NA	NA	NA
TCONS_00000585.p3		AOFI03000012.1:82265-83182;	0	0	0	0	0	0	0	0	2.70307	0	0	0	0.427477	0.458078	0	0.540427	1.80582	2.22802	2.948	1.55243	null	null	NA	NA	NA	NA	NA
TCONS_00000585.p6		AOFI03000012.1:80291-80656;	0	0	0	0	0	0	0	0	0	0	0	0	0.0610681	0.458078	0.324596	0	2.03155	1.11401	2.211	3.10485	null	null	NA	NA	NA	NA	NA
TCONS_00000585.p9		AOFI03000012.1:84100-84423;	0	0	0	0	0	0	0	8.04379	2.70307	0	5.89893	4.67588	1.46564	1.66053	1.29838	1.44114	12.6407	6.68405	6.63299	8.27961	null	null	NA	NA	NA	NA	NA
TCONS_00000587.p1		AOFI03000012.1:97008-98651;	0	0	0	0	0	10.8062	3.64796	8.04379	10.8123	0	5.89893	4.67588	6.16788	6.29857	7.14112	5.40427	20.0898	14.8534	11.055	14.4893	sp|Q9DAW6|PRP4_MOUSE	U4/U6 small nuclear ribonucleoprotein Prp4	99:RRLR;219:EER	NA	NA	NA	NA
TCONS_00000587.p11		AOFI03000012.1:89564-89941;	0	0	33.5409	0	14.272	0	0	0	13.5154	0	2.94946	0	3.78622	4.86708	6.16733	5.04399	13.9951	7.05538	9.58099	13.4544	null	null	NA	NA	NA	NA	NA
TCONS_00000587.p16		AOFI03000012.1:93084-93407;	0	0	0	0	7.13601	0	0	0	2.70307	0	0	9.35176	2.07632	2.74847	2.59677	3.24256	7.44901	4.0847	6.63299	6.2097	null	null	NA	NA	NA	NA	NA
TCONS_00000587.p17	KAF4324893.1	AOFI03000012.1:90767-91084;	0	0	0	0	7.13601	0	0	0	8.10922	0	0	0	3.23661	2.97751	4.86894	2.34185	10.3835	8.16939	10.318	8.27961	null	null	NA	NA	NA	NA	NA
TCONS_00000587.p2		AOFI03000012.1:99025-100521;	0	0	0	0	14.272	0	7.29591	0	21.6246	13.2285	14.7473	28.0553	3.84729	4.29448	2.92137	5.9447	11.9636	15.9674	13.266	18.1116	sp|Q99J39|DCMC_MOUSE	Malonyl-CoA decarboxylase, mitochondrial	NA	NA	NA	NA	NA
TCONS_00000587.p3		AOFI03000012.1:95341-96378;	0	0	0	0	0	3.60207	3.64796	0	2.70307	0	0	0	0.549613	0.286299	0.973789	1.44114	4.0631	2.59935	2.211	4.1398	null	null	NA	NA	NA	NA	NA
TCONS_00000587.p4	KAF4324858.1		0	0	0	0	0	7.20414	0	0	2.70307	13.2285	0	4.67588	1.28243	2.06135	1.29838	0.72057	1.80582	0.371336	4.42199	0.517475	sp|A8HVC4|UBIG_AZOC5	Ubiquinone biosynthesis O-methyltransferase	NA	NA	NA	NA	NA
TCONS_00000587.p6		AOFI03000012.1:96378-96935;	0	0	0	0	0	0	0	0	0	0	0	0	0.0610681	0.343558	0.324596	0.180142	2.03155	1.11401	0	3.10485	null	null	NA	NA	37	Y	SignalP-TM
TCONS_00000587.p7		AOFI03000012.1:100479-101003;	0	0	0	0	0	0	0	16.0876	10.8123	0	0	14.0276	0.854954	1.43149	0.973789	2.16171	3.61164	1.48534	2.948	5.17475	null	null	NA	NA	NA	NA	NA
TCONS_00000587.p8		AOFI03000012.1:92463-92960;	0	0	33.5409	0	0	0	3.64796	0	0	13.2285	5.89893	0	4.0305	4.46626	4.54435	4.14328	14.6723	8.91206	8.84399	18.6291	null	null	NA	NA	NA	NA	NA
TCONS_00000589.p1		AOFI03000012.1:115335-119591;	0	19.436	0	24.3974	0	18.0104	18.2398	32.1752	21.6246	39.6855	23.5957	37.407	14.2289	19.0675	15.256	20.7164	29.5703	21.5375	23.584	25.8738	sp|Q9Y2L5|TPPC8_HUMAN	Trafficking protein particle complex subunit	NA	NA	NA	NA	NA
TCONS_00000589.p2	RLN31797.1	AOFI03000012.1:108135-111851;	0	0	0	0	0	0	0	0	0	0	8.84839	4.67588	2.50379	2.92025	1.94758	2.16171	2.483	1.85668	2.948	2.0699	sp|Q94A40|COPA1_ARATH	Coatomer subunit alpha-1 OS=Arabidopsis	NA	NA	NA	NA	NA
TCONS_00000589.p3		AOFI03000012.1:113137-115200;	22.2068	0	0	0	0	3.60207	0	0	5.40615	0	2.94946	0	2.01525	3.2638	1.94758	2.34185	7.90046	4.0847	9.58099	7.24466	sp|Q4V7H1|STIL_XENLA	SCL-interrupting locus protein homolog OS=Xenopus	NA	NA	NA	NA	NA
TCONS_00000591.p1	KAF4324897.1	AOFI03000012.1:120202-120525;	0	19.436	0	0	14.272	32.4186	18.2398	16.0876	43.2492	13.2285	26.5452	23.3794	21.3738	26.5685	18.8266	21.6171	36.5679	23.0228	22.847	39.8456	sp|Q53FV1|ORML2_HUMAN	ORM1-like protein 2 OS=Homo sapiens GN=ORMDL2	NA	NA	NA	NA	NA
TCONS_00000592.p6			0	0	0	0	7.13601	0	0	0	2.70307	13.2285	5.89893	0	0.183204	0.458078	0	0.72057	1.35437	0.742672	0.736999	1.03495	sp|Q14186|TFDP1_HUMAN	Transcription factor Dp-1 OS=Homo sapiens	NA	NA	NA	NA	NA
TCONS_00000595.p1		AOFI03000012.1:155877-158567;	0	0	0	0	0	0	0	0	2.70307	0	2.94946	4.67588	0.610681	0.744376	0.649192	1.08085	20.5412	31.1922	23.584	14.4893	null	null	86:RWLR;	NA	NA	NA	NA
TCONS_00000595.p18		AOFI03000012.1:154830-155132;	0	0	33.5409	0	0	7.20414	0	8.04379	2.70307	0	2.94946	0	3.72516	3.03477	4.21975	5.40427	19.6383	52.3584	20.636	18.1116	sp|Q96361|ARF1_BRARP	ADP-ribosylation factor 1 OS=Brassica rapa	NA	NA	NA	NA	NA
TCONS_00000595.p19		AOFI03000012.1:160684-160983;	0	0	0	0	0	0	3.64796	0	2.70307	0	0	0	0.854954	0.858896	0.324596	1.44114	6.09464	5.1987	8.84399	6.72718	null	null	NA	NA	NA	NA	NA
TCONS_00000595.p2		AOFI03000012.1:152314-154362;	0	0	0	0	0	18.0104	3.64796	0	8.10922	0	11.7979	4.67588	5.86254	7.78732	9.73789	9.00712	17.8325	24.8795	19.162	11.9019	null	null	NA	NA	NA	NA	NA
TCONS_00000595.p3		AOFI03000012.1:162678-163868;	0	0	33.5409	24.3974	7.13601	0	14.5918	0	21.6246	26.457	23.5957	28.0553	8.91595	13.7423	12.9838	18.915	192.997	96.176	342.705	320.317	null	null	NA	NA	NA	NA	NA
TCONS_00000595.p4		AOFI03000012.1:150859-151632;	0	19.436	0	0	0	7.20414	0	0	5.40615	0	2.94946	9.35176	4.94652	4.80982	7.46571	4.86385	9.48056	7.42672	14.74	6.2097	sp|Q5RE70|INT3_PONAB	Integrator complex subunit 3 OS=Pongo abelii	NA	NA	NA	NA	NA
TCONS_00000595.p5		AOFI03000012.1:161452-162420;	0	0	0	0	0	0	0	0	0	0	0	0	0.305341	0.572597	0.324596	0.72057	2.03155	1.11401	0	1.03495	null	null	NA	NA	NA	NA	NA
TCONS_00000595.p6		AOFI03000012.1:165568-166368;	22.2068	0	0	0	0	3.60207	0	8.04379	8.10922	0	5.89893	0	1.70991	3.09203	1.29838	2.16171	9.93201	5.94138	9.58099	8.27961	null	null	NA	NA	NA	NA	NA
TCONS_00000597.p1	KAF4324885.1		0	0	0	0	0	0	0	0	0	0	0	0	0.305341	0.171779	0	0.180142	0.90291	0	0.736999	0	sp|P36916|GNL1_MOUSE	Guanine nucleotide-binding protein-like	NA	NA	NA	NA	NA
TCONS_00000597.p2	KAF4324882.1	AOFI03000012.1:176466-177029;	0	0	0	0	0	0	0	0	5.40615	0	0	0	1.83204	0.973415	0.324596	1.44114	3.38591	1.48534	1.474	3.10485	sp|P0CU27|EFM3_CHATD	Protein-lysine N-methyltransferase EFM3	NA	NA	NA	NA	NA
TCONS_00000597.p7		AOFI03000012.1:177069-177269;	0	0	0	0	0	3.60207	0	0	0	0	0	0	0.916022	0.572597	1.62298	0.360285	1.58009	0.742672	2.211	0.517475	null	null	NA	NA	NA	NA	NA
TCONS_00000599.p10	KAF4324873.1	AOFI03000012.1:202160-202915;	0	0	0	0	0	3.60207	3.64796	0	2.70307	0	0	4.67588	1.83204	2.51943	0.649192	2.52199	7.67474	6.68405	13.266	12.9369	null	null	NA	NA	NA	NA	NA
TCONS_00000599.p11		AOFI03000012.1:204007-204756;	0	0	0	0	0	3.60207	0	8.04379	2.70307	0	0	0	0.549613	1.20245	0.649192	0.900712	10.3835	7.05538	11.792	9.83203	null	null	NA	NA	NA	NA	NA
TCONS_00000599.p15		AOFI03000012.1:212534-213118;	0	0	0	0	0	0	0	0	0	0	0	0	0.122136	0.343558	0.324596	0	2.70873	5.94138	12.529	7.24466	null	null	NA	NA	NA	NA	NA
TCONS_00000599.p16	KAF4324852.1		0	0	0	0	0	0	3.64796	0	0	0	0	0	0.793886	1.03068	0.649192	0.540427	2.03155	0.742672	2.211	1.03495	sp|Q7ZV68|VPS29_DANRE	Vacuolar protein sorting-associated protein	NA	NA	18	Y	SignalP-noTM
TCONS_00000599.p17		AOFI03000012.1:213799-214335;	0	0	0	0	0	0	0	0	2.70307	0	0	4.67588	1.09923	1.31697	1.29838	1.98157	2.70873	6.31271	5.89599	4.1398	null	null	NA	NA	NA	NA	NA
TCONS_00000599.p18	KAF4324879.1	AOFI03000012.1:206272-206748;	0	0	0	0	0	7.20414	0	0	2.70307	0	2.94946	4.67588	2.56486	3.2638	2.27217	1.80142	3.16019	2.59935	2.948	6.2097	null	null	NA	NA	NA	NA	NA
TCONS_00000599.p2		AOFI03000012.1:209280-212261;	0	0	0	0	0	0	0	0	0	0	0	0	0.244273	0.171779	0	0	12.8665	18.9381	33.902	24.3213	null	null	106:RALR;973:EER	NA	NA	NA	NA
TCONS_00000599.p20		AOFI03000012.1:196817-197275;	0	0	0	0	0	3.60207	0	8.04379	5.40615	0	2.94946	0	2.07632	2.00409	1.29838	3.96313	12.8665	10.3974	14.003	9.31456	null	null	NA	NA	NA	NA	NA
TCONS_00000599.p23		AOFI03000012.1:199337-199735;	0	0	0	0	7.13601	0	3.64796	0	2.70307	13.2285	5.89893	4.67588	2.80913	3.2638	3.89515	2.70214	8.57765	7.05538	11.792	12.4194	null	null	NA	NA	NA	NA	NA
TCONS_00000599.p26		AOFI03000012.1:207775-208134;	0	0	0	0	0	0	0	0	0	0	0	0	0	0.0572597	0	0	6.09464	2.22802	6.63299	8.79708	null	null	NA	NA	NA	NA	NA
TCONS_00000599.p3		AOFI03000012.1:192902-194812;	22.2068	0	33.5409	0	7.13601	10.8062	7.29591	8.04379	10.8123	13.2285	5.89893	18.7035	8.30527	12.3681	11.6855	11.1688	44.4683	49.759	55.2749	37.2582	null	null	NA	NA	NA	NA	NA
TCONS_00000599.p4		AOFI03000012.1:197818-199221;	66.6203	58.308	33.5409	24.3974	7.13601	14.4083	18.2398	16.0876	21.6246	0	14.7473	18.7035	19.9693	23.4765	17.8528	24.3192	45.597	32.3062	56.7489	64.6844	null	null	NA	NA	NA	NA	NA
TCONS_00000599.p5	KAF4324851.1	AOFI03000012.1:200091-201425;	0	19.436	0	0	7.13601	3.60207	10.9439	0	10.8123	0	5.89893	0	5.49613	8.818	5.19354	5.04399	11.9636	12.6254	15.477	13.4544	sp|Q6ZL17|CSTR2_ORYSJ	CMP-sialic acid transporter 2 OS=Oryza	NA	NA	NA	NA	NA
TCONS_00000599.p7		AOFI03000012.1:215473-216561;	0	0	0	24.3974	35.68	32.4186	18.2398	8.04379	13.5154	26.457	11.7979	9.35176	22.8395	18.4376	22.7217	21.9774	55.529	66.0978	64.1189	70.8941	sp|Q9LUJ5|EBP2_ARATH	Probable rRNA-processing protein EBP2 homolog	NA	NA	NA	NA	NA
TCONS_00000599.p8			0	19.436	0	0	0	0	0	0	0	0	2.94946	0	0.427477	0.229039	0.649192	0.180142	1.12864	0.371336	0	0.517475	sp|Q5RDV8|METL6_PONAB	Methyltransferase-like protein 6 OS=Pongo	NA	NA	NA	NA	NA
TCONS_00000602.p1		AOFI03000012.1:23506-29139;	0	38.872	0	0	0	10.8062	0	8.04379	5.40615	13.2285	5.89893	18.7035	5.5572	6.69939	5.51814	5.40427	24.1528	37.8763	33.165	32.6009	null	null	NA	NA	NA	NA	NA
TCONS_00000602.p2		AOFI03000012.1:21746-23077;	0	0	33.5409	0	14.272	3.60207	3.64796	8.04379	10.8123	0	11.7979	9.35176	5.19079	9.04704	6.16733	12.0695	18.5097	18.5668	20.636	25.8738	null	null	NA	NA	31	Y	SignalP-noTM
TCONS_00000602.p3		AOFI03000012.1:29243-30157;	0	0	0	0	0	7.20414	0	8.04379	2.70307	0	2.94946	0	0.793886	2.51943	0.973789	2.34185	7.22328	4.0847	8.10699	6.2097	null	null	NA	NA	NA	NA	NA
TCONS_00000602.p4	KAF4324865.1		0	0	0	0	0	0	0	0	0	0	0	0	0.305341	0.400818	0	0	0.451455	0.371336	0	0.517475	sp|Q84T68|EXOS5_ORYSJ	Exosome complex exonuclease RRP46 homolog	NA	NA	NA	NA	NA
TCONS_00000604.p1	KAF4324863.1		0	0	0	0	0	0	0	0	0	0	0	0	0.854954	0.458078	0.324596	0.72057	5.86892	7.42672	4.42199	2.58738	sp|P79110|TXTP_BOVIN	Tricarboxylate transport protein, mitochondrial	NA	NA	NA	NA	NA
TCONS_00000606.p1	KAF4324864.1		0	19.436	0	0	14.272	0	7.29591	0	8.10922	0	11.7979	9.35176	3.60302	5.84049	5.84273	5.40427	12.6407	23.7655	16.214	11.3845	sp|H3ZPL1|ARAT1_THELN	Aromatic-amino-acid aminotransferase 1	NA	NA	NA	NA	NA
TCONS_00000607.p1	KAF4324908.1		0	19.436	0	0	7.13601	10.8062	7.29591	0	13.5154	13.2285	8.84839	14.0276	6.04574	7.84458	6.81652	7.2057	40.1795	108.43	33.902	22.2514	sp|Q3C1E9|ASF1_CHICK	Histone chaperone ASF1 OS=Gallus gallus	NA	NA	NA	NA	NA
TCONS_00000608.p1			0	0	0	24.3974	7.13601	0	3.64796	0	2.70307	0	5.89893	0	1.5267	1.20245	0.649192	2.16171	14.6723	27.4789	8.84399	10.3495	sp|Q9AR19|GCN5_ARATH	Histone acetyltransferase GCN5 OS=Arabidopsis	NA	NA	NA	NA	NA
TCONS_00000608.p2		AOFI03000012.1:104317-105579;	0	19.436	0	0	7.13601	10.8062	7.29591	8.04379	2.70307	13.2285	2.94946	14.0276	9.34342	12.8834	8.4395	12.4298	40.631	55.7004	40.535	26.9087	null	null	NA	NA	NA	NA	NA
TCONS_00000608.p5		AOFI03000012.1:103967-104272;	0	0	0	0	0	0	0	0	0	0	2.94946	4.67588	0.916022	1.43149	1.62298	1.62128	4.96601	5.57004	2.211	2.58738	sp|P26413|HSP70_SOYBN	Heat shock 70 kDa protein OS=Glycine max	NA	NA	NA	NA	NA
TCONS_00000610.p1	RLN67823.1		0	0	0	0	14.272	0	0	0	8.10922	0	2.94946	4.67588	6.10681	8.07362	7.14112	10.6284	28.4417	52.7297	21.373	17.0767	sp|P51147|RAB5C_CANLF	Ras-related protein Rab-5C OS=Canis lupus	NA	NA	NA	NA	NA
TCONS_00000610.p2	KAF4324899.1		0	0	0	0	0	0	3.64796	0	0	0	0	0	1.46564	1.71779	1.29838	1.62128	2.25728	1.11401	0.736999	2.58738	sp|P49030|MGN2_ORYSJ	Protein mago nashi homolog 2 OS=Oryza sativa	NA	NA	NA	NA	NA
TCONS_00000613.p1	KAF4324886.1	AOFI03000012.1:168136-173313;	0	0	0	0	0	3.60207	0	0	5.40615	0	5.89893	0	0.427477	0.858896	0	0.72057	38.3737	33.4202	61.9079	69.8592	sp|Q5DM57|IF172_CHLRE	Intraflagellar transport protein 172 OS=Chlamydomonas	NA	NA	NA	NA	NA
TCONS_00000614.p3	KAF4324849.1	AOFI03000012.1:180620-181477;	0	0	0	0	0	0	0	0	0	0	0	0	0.244273	0.114519	0	0	0.451455	0.742672	0.736999	1.03495	sp|P71019|FABD_BACSU	Malonyl CoA-acyl carrier protein transacylase	NA	NA	NA	NA	NA
TCONS_00000616.p1		AOFI03000012.1:62262-66299;	0	0	0	0	0	0	0	0	0	0	0	0	0.0610681	0	0	0.540427	14.6723	17.4528	32.428	15.5243	sp|Q9TV66|HCN4_RABIT	Potassium/sodium hyperpolarization-activated	NA	NA	NA	NA	NA
TCONS_00000616.p10		AOFI03000012.1:60510-61001;	0	0	0	0	0	0	0	0	0	0	0	0	0	0	0	0	1.12864	1.11401	1.474	1.55243	null	null	NA	NA	NA	NA	NA
TCONS_00000616.p12		AOFI03000012.1:57923-58345;	0	0	0	0	0	0	0	0	0	0	5.89893	4.67588	0.854954	0.744376	0.324596	1.98157	11.5121	27.1075	11.055	12.4194	sp|Q02006|Y4233_RHOPA	Putative potassium channel protein RPA4233	NA	NA	NA	NA	NA
TCONS_00000616.p18		AOFI03000012.1:46266-46604;	0	0	0	0	0	0	3.64796	0	5.40615	0	0	4.67588	3.90836	3.77914	3.89515	3.06242	9.70629	11.1401	13.266	8.27961	null	null	NA	NA	NA	NA	NA
TCONS_00000616.p2		AOFI03000012.1:66490-69777;	0	58.308	33.5409	0	7.13601	3.60207	7.29591	0	10.8123	0	17.6968	18.7035	11.2365	11.7955	10.3871	11.8894	32.0533	25.9935	28.006	31.0485	sp|A3KMI0|DHX29_XENLA	ATP-dependent RNA helicase dhx29 OS=Xenopus	NA	NA	NA	NA	NA
TCONS_00000616.p3		AOFI03000012.1:52717-54906;	0	0	0	0	21.408	3.60207	7.29591	16.0876	5.40615	0	8.84839	0	7.63352	8.98978	7.14112	9.00712	48.7572	99.1467	58.2229	41.398	null	null	NA	NA	NA	NA	NA
TCONS_00000616.p4		AOFI03000012.1:50637-52349;	0	0	0	0	0	0	3.64796	0	2.70307	0	11.7979	4.67588	6.22895	7.84458	5.19354	5.76456	40.4052	88.0066	49.3789	38.8107	null	null	NA	NA	NA	NA	NA
TCONS_00000616.p5		AOFI03000012.1:55377-56777;	0	0	0	0	21.408	3.60207	10.9439	0	5.40615	0	2.94946	9.35176	4.39691	4.46626	6.16733	6.30499	25.0558	50.5017	31.691	30.531	null	null	NA	NA	NA	NA	NA
TCONS_00000616.p6		AOFI03000012.1:58874-59623;	0	0	0	0	0	0	3.64796	0	0	0	0	4.67588	1.16029	1.54601	0.649192	1.62128	13.7694	23.3942	12.529	10.867	null	null	NA	NA	NA	NA	NA
TCONS_00000616.p9		AOFI03000012.1:49801-50325;	0	0	0	0	0	0	0	0	0	0	0	4.67588	0.244273	0.114519	0	0	3.61164	8.54073	2.948	2.58738	null	null	NA	NA	NA	NA	NA
TCONS_00000692.p10		AOFI03000017.1:6948-7418;	0	0	0	0	0	0	3.64796	8.04379	0	0	0	0	1.5267	2.00409	0.649192	0.900712	2.70873	0	0	1.03495	sp|P42856|ZB14_MAIZE	14 kDa zinc-binding protein OS=Zea mays	NA	NA	NA	NA	NA
TCONS_00000700.p1	KAF4324528.1		0	0	33.5409	24.3974	0	7.20414	18.2398	16.0876	8.10922	0	2.94946	4.67588	3.72516	5.84049	3.24596	6.84541	16.7038	11.1401	12.529	11.9019	sp|Q4QQV8|CHMP5_RAT	Charged multivesicular body protein 5 OS=Rattus	NA	NA	NA	NA	NA
TCONS_00000704.p3		AOFI03000017.1:34087-34647;	0	0	0	0	0	0	0	0	0	0	0	0	0.0610681	0.114519	0.324596	0.180142	0.225728	1.11401	0.736999	0.517475	sp|Q6CDV4|IF4A_YARLI	ATP-dependent RNA helicase eIF4A OS=Yarrowia	NA	NA	NA	NA	NA
TCONS_00000704.p7			0	0	0	0	0	0	0	0	0	0	0	0	0.97709	0.229039	0.324596	0.72057	2.03155	0.742672	0.736999	2.58738	sp|Q54ZI9|DDX20_DICDI	Probable ATP-dependent RNA helicase ddx20	NA	NA	NA	NA	NA
TCONS_00000715.p1		AOFI03000017.1:106047-106601;	0	0	0	0	0	0	0	0	0	0	0	0	0.183204	0.343558	0.324596	0.180142	5.19173	6.68405	4.42199	7.24466	null	null	NA	NA	NA	NA	NA
TCONS_00000715.p3		AOFI03000017.1:108202-108519;	0	0	0	0	0	0	0	8.04379	2.70307	0	0	0	2.38166	1.94683	0.973789	1.62128	5.64319	3.34202	0.736999	4.1398	null	null	NA	NA	NA	NA	NA
TCONS_00000715.p4		AOFI03000017.1:107428-107754;	0	0	0	0	0	0	0	0	0	0	0	0	0.122136	0.229039	0	0.180142	1.58009	4.0847	3.685	2.0699	null	null	NA	NA	NA	NA	NA
TCONS_00000718.p1	KAF4324506.1	AOFI03000017.1:115671-117122;	0	0	0	0	0	3.60207	0	0	0	0	2.94946	0	0.0610681	0.572597	0.973789	0	0.451455	0.371336	0	0.517475	sp|Q8W3L1|MFDR_ARATH	NADPH:adrenodoxin oxidoreductase, mitochondrial	NA	NA	NA	NA	NA
TCONS_00000718.p4		AOFI03000017.1:117326-117649;	0	0	0	0	0	0	0	0	2.70307	0	0	0	0.0610681	0.114519	0	0	0.90291	0.371336	1.474	0	null	null	NA	NA	NA	NA	NA
TCONS_00000722.p1		AOFI03000017.1:155134-156708;	0	0	0	0	0	0	0	0	0	13.2285	0	0	0.183204	0.229039	0	0.72057	0.451455	0	0.736999	0.517475	sp|Q87M87|ARGA_VIBPA	Amino-acid acetyltransferase OS=Vibrio parahaemolyticus	NA	NA	NA	NA	NA
TCONS_00000722.p2		AOFI03000017.1:157837-159396;	0	0	0	0	0	0	0	0	5.40615	0	0	9.35176	0.366409	1.03068	0	0.540427	2.93446	5.57004	2.211	4.65728	null	null	NA	NA	NA	NA	NA
TCONS_00000722.p3	RLN67453.1	AOFI03000017.1:160699-161415;	0	58.308	0	0	14.272	10.8062	10.9439	8.04379	13.5154	13.2285	2.94946	18.7035	13.4961	13.9714	13.633	13.871	48.7572	90.2346	38.324	41.9155	null	null	NA	NA	NA	NA	NA
TCONS_00000722.p4		AOFI03000017.1:159916-160458;	0	0	0	0	0	0	0	0	2.70307	0	2.94946	14.0276	2.56486	2.86299	2.59677	4.14328	10.1577	14.4821	7.36999	6.72718	sp|Q0IH40|DNLZ_XENLA	DNL-type zinc finger protein OS=Xenopus	NA	NA	NA	NA	NA
TCONS_00000722.p5		AOFI03000017.1:162153-162674;	0	0	0	24.3974	7.13601	3.60207	3.64796	8.04379	13.5154	0	8.84839	0	6.71749	5.21064	4.54435	7.2057	17.8325	36.7623	16.951	15.0068	null	null	NA	NA	NA	NA	NA
TCONS_00000722.p8		AOFI03000017.1:157226-157612;	0	0	0	0	0	7.20414	0	0	2.70307	0	0	0	0.244273	0.114519	0	0.360285	0.677183	1.48534	0.736999	1.55243	null	null	NA	NA	NA	NA	NA
TCONS_00000722.p9		AOFI03000017.1:159419-159802;	0	0	0	0	0	0	0	0	0	0	0	0	0.0610681	0.343558	0	0.180142	1.58009	0.742672	0	1.55243	null	null	NA	NA	30	Y	SignalP-noTM
TCONS_00000724.p1	KAF4324532.1	AOFI03000017.1:166205-167557;	22.2068	38.872	33.5409	0	14.272	10.8062	18.2398	16.0876	21.6246	0	5.89893	4.67588	12.1526	14.6012	16.879	16.393	18.9611	15.5961	22.11	17.0767	sp|F4HNU6|NRDC_ARATH	Nardilysin-like OS=Arabidopsis thaliana	NA	NA	NA	NA	NA
TCONS_00000724.p2		AOFI03000017.1:164717-165241;	0	0	0	0	0	0	0	0	0	0	0	0	0.549613	0.572597	0.324596	0.360285	3.16019	2.59935	8.10699	5.17475	sp|Q18268|PDL1_CAEEL	Phosphodiesterase delta-like protein OS=Caenorhabditis	NA	NA	NA	NA	NA
TCONS_00000724.p3		AOFI03000017.1:168947-169660;	0	0	0	48.7949	0	3.60207	0	24.1314	2.70307	0	2.94946	4.67588	5.25186	5.49693	4.86894	7.38584	8.57765	4.0847	8.84399	9.31456	sp|F4HNU6|NRDC_ARATH	Nardilysin-like OS=Arabidopsis thaliana	NA	NA	NA	NA	NA
TCONS_00000724.p4		AOFI03000017.1:168444-168947;	0	0	0	0	0	7.20414	0	0	2.70307	0	0	4.67588	2.687	3.03477	6.16733	3.78299	3.83737	2.59935	8.10699	6.72718	sp|P47245|NRDC_RAT	Nardilysin OS=Rattus norvegicus GN=Nrdc PE=1	NA	NA	NA	NA	NA
TCONS_00000724.p6		AOFI03000017.1:168076-168447;	22.2068	19.436	0	0	7.13601	0	0	0	0	13.2285	0	0	2.07632	2.17587	2.59677	2.52199	2.93446	2.59935	3.685	3.62233	sp|P22817|IDE_DROME	Insulin-degrading enzyme OS=Drosophila melanogaster	NA	NA	NA	NA	NA
TCONS_00000726.p1	RLN67466.1		0	0	0	0	0	3.60207	3.64796	0	10.8123	0	8.84839	4.67588	5.25186	6.52761	3.89515	6.30499	8.35192	4.0847	4.42199	4.1398	sp|P36404|ARL2_HUMAN	ADP-ribosylation factor-like protein 2 OS=Homo	NA	NA	NA	NA	NA
TCONS_00000727.p1	KAF4324558.1	AOFI03000017.1:39036-40634;	22.2068	0	0	24.3974	14.272	18.0104	18.2398	24.1314	5.40615	26.457	29.4946	32.7312	27.786	19.2965	23.0463	18.3745	220.536	454.515	176.88	163.005	sp|Q42598|THRC_SCHPO	Threonine synthase OS=Schizosaccharomyces	NA	NA	NA	NA	NA
TCONS_00000728.p1	KAF4324551.1		66.6203	0	67.0818	97.5898	85.6321	93.6539	91.1989	96.5255	116.232	79.3709	112.08	84.1658	97.2205	90.6994	83.0966	88.4499	204.058	187.896	195.305	157.83	sp|Q71VM4|IMA1A_ORYSJ	Importin subunit alpha-1a OS=Oryza sativa	NA	NA	NA	NA	NA
TCONS_00000729.p1	KAF4324553.1		0	19.436	33.5409	0	7.13601	10.8062	7.29591	16.0876	5.40615	13.2285	11.7979	37.407	10.748	15.1166	8.4395	10.6284	29.796	21.9088	38.324	30.531	sp|Q5AG40|VPS4_CANAL	Vacuolar protein sorting-associated protein	NA	NA	NA	NA	NA
TCONS_00000733.p3		AOFI03000017.1:78467-80770;	0	0	0	0	0	7.20414	0	0	2.70307	0	2.94946	14.0276	1.70991	2.69121	0.973789	1.98157	4.96601	7.05538	2.948	3.10485	sp|P92948|CDC5L_ARATH	Cell division cycle 5-like protein OS=Arabidopsis	118:RRLR;	NA	NA	NA	NA
TCONS_00000740.p1	KAF4324548.1	AOFI03000017.1:110571-114341;	0	0	0	0	0	3.60207	0	0	5.40615	0	0	0	2.38166	1.94683	3.57056	1.80142	2.483	1.48534	2.948	1.55243	sp|Q0WPU1|MYO15_ARATH	Myosin-15 OS=Arabidopsis thaliana GN=XI-I	NA	NA	NA	NA	NA
TCONS_00000750.p3		AOFI03000017.1:171618-172034;	0	0	0	0	0	0	0	0	2.70307	0	0	0	2.38166	3.5501	3.57056	4.50356	9.70629	8.16939	5.15899	6.2097	null	null	NA	NA	NA	NA	NA
TCONS_00000750.p4		AOFI03000017.1:174022-174339;	0	0	0	0	0	0	0	0	0	0	0	0	0	0.114519	0	0	3.38591	1.48534	2.211	2.0699	null	null	NA	NA	NA	NA	NA
TCONS_00000750.p5		AOFI03000017.1:169886-170194;	44.4135	0	33.5409	0	14.272	25.2145	25.5357	8.04379	21.6246	26.457	14.7473	9.35176	17.893	15.5746	14.2822	14.9518	24.83	24.5082	25.795	18.1116	null	null	NA	NA	NA	NA	NA
TCONS_00000751.p1		AOFI03000019.1:14058-16757;	0	0	0	0	0	3.60207	0	0	0	0	0	0	0.0610681	0.114519	0	0	20.7669	44.189	39.798	17.5942	null	null	NA	NA	NA	NA	NA
TCONS_00000751.p14		AOFI03000019.1:25302-25670;	22.2068	0	0	0	0	0	3.64796	0	2.70307	0	0	0	1.70991	2.46217	0.324596	4.14328	0.677183	0.371336	0	1.55243	null	null	NA	NA	NA	NA	NA
TCONS_00000751.p2		AOFI03000019.1:22773-25112;	0	0	0	24.3974	7.13601	10.8062	7.29591	16.0876	8.10922	39.6855	2.94946	9.35176	9.46556	18.2659	6.81652	17.1135	6.5461	5.1987	7.36999	4.65728	null	null	NA	NA	NA	NA	NA
TCONS_00000751.p3		AOFI03000019.1:11704-13824;	0	19.436	33.5409	0	14.272	21.6124	7.29591	8.04379	29.7338	13.2285	17.6968	23.3794	13.2518	16.8916	12.6593	15.132	40.631	16.3388	20.636	43.9854	sp|Q499U8|TMCO4_RAT	Transmembrane and coiled-coil domain-containing	NA	NA	NA	NA	NA
TCONS_00000751.p4		AOFI03000019.1:17020-18570;	0	0	0	0	0	0	0	0	0	0	0	0	0	0.114519	0.324596	0	8.35192	19.3095	20.636	9.83203	null	null	NA	NA	NA	NA	NA
TCONS_00000751.p5		AOFI03000019.1:20220-21524;	0	19.436	0	0	28.544	10.8062	3.64796	24.1314	8.10922	0	14.7473	23.3794	8.36633	9.1043	11.0363	9.72769	14.4466	9.65474	16.951	12.4194	null	null	NA	NA	NA	NA	NA
TCONS_00000751.p6		AOFI03000019.1:21804-22616;	0	0	0	0	0	0	0	0	0	0	0	4.67588	1.3435	2.74847	1.62298	2.88228	6.09464	6.31271	9.58099	11.3845	null	null	NA	NA	NA	NA	NA
TCONS_00000751.p8	RLN84008.1		0	0	0	0	0	0	0	0	0	0	0	0	0.427477	0.458078	0	0.180142	0.225728	1.11401	2.211	1.55243	sp|Q0P457|KTI12_DANRE	Protein KTI12 homolog OS=Danio rerio GN=kti12	NA	NA	NA	NA	NA
TCONS_00000763.p1	KAF4324411.1	AOFI03000019.1:89793-103031;	0	0	0	0	14.272	7.20414	0	0	8.10922	26.457	5.89893	14.0276	1.3435	2.80573	0.324596	3.60285	89.6138	158.189	104.654	81.7611	sp|Q27802|DYHC2_TRIGR	Cytoplasmic dynein 2 heavy chain 1 OS=Tripneustes	NA	NA	NA	NA	NA
TCONS_00000764.p1			0	0	0	0	0	0	0	0	0	0	0	0	1.22136	1.48875	1.62298	1.08085	6.32037	3.71336	3.685	3.10485	sp|O35242|FAN_MOUSE	Protein FAN OS=Mus musculus GN=Nsmaf PE=1	NA	NA	NA	NA	NA
TCONS_00000764.p4		AOFI03000019.1:117959-118408;	22.2068	0	0	0	0	7.20414	0	0	0	0	2.94946	0	1.64884	1.77505	1.94758	1.44114	2.70873	1.85668	2.948	2.0699	sp|P62313|LSM6_MOUSE	U6 snRNA-associated Sm-like protein LSm6	NA	NA	NA	NA	NA
TCONS_00000767.p1	KAF4324388.1		0	0	33.5409	0	7.13601	10.8062	7.29591	8.04379	21.6246	0	8.84839	4.67588	6.83963	10.364	8.4395	10.2681	12.6407	5.94138	10.318	6.2097	sp|Q86K94|TPPC3_DICDI	Trafficking protein particle complex subunit	NA	NA	NA	NA	NA
TCONS_00000768.p3	KAF4324393.1	AOFI03000019.1:133700-134707;	0	0	0	0	0	0	0	0	0	0	2.94946	0	0.366409	0.458078	0.649192	0.72057	1.80582	0	0.736999	0	sp|Q80XP9|WNK3_MOUSE	Serine/threonine-protein kinase WNK3 OS=Mus	NA	NA	NA	NA	NA
TCONS_00000770.p4			0	0	0	0	0	0	0	0	0	0	2.94946	4.67588	0.671749	1.54601	1.94758	0.360285	3.38591	4.0847	3.685	3.10485	null	null	NA	NA	NA	NA	NA
TCONS_00000771.p3	RLN60530.1		0	0	0	0	0	0	0	0	0	0	0	0	0.0610681	0.858896	0.324596	0.180142	0.677183	1.85668	2.211	1.03495	sp|Q39023|MPK3_ARATH	Mitogen-activated protein kinase 3 OS=Arabidopsis	63:RILR;	NA	NA	NA	NA
TCONS_00000771.p4			0	0	0	0	0	3.60207	3.64796	0	0	0	0	0	1.03816	1.20245	0.324596	1.261	5.19173	5.57004	3.685	5.17475	null	null	NA	NA	NA	NA	NA
TCONS_00000773.p3	KAF4324404.1	AOFI03000019.1:44876-45814;	0	0	0	0	0	3.60207	3.64796	0	2.70307	0	8.84839	14.0276	2.25952	3.32106	3.57056	3.06242	8.35192	7.42672	11.055	8.27961	sp|P81045|COX17_PIG	Cytochrome c oxidase copper chaperone OS=Sus	NA	NA	NA	NA	NA
TCONS_00000773.p5		AOFI03000019.1:42934-43419;	0	0	0	0	0	3.60207	0	0	0	0	0	0	0.793886	1.03068	0.973789	0.540427	1.35437	0	1.474	1.55243	null	null	NA	NA	NA	NA	NA
TCONS_00000775.p1			0	0	0	0	0	0	0	0	0	0	0	0	0	0	0	0	3.38591	5.94138	8.10699	3.62233	sp|Q8ICR0|CDPK2_PLAF7	Calcium-dependent protein kinase 2 OS=Plasmodium	NA	NA	NA	NA	NA
TCONS_00000778.p1		AOFI03000019.1:77025-79769;	22.2068	19.436	0	24.3974	14.272	3.60207	18.2398	8.04379	5.40615	0	14.7473	14.0276	5.7404	10.9366	9.73789	13.3305	72.91	110.287	86.2289	89.0058	sp|P00561|AK1H_ECOLI	Bifunctional aspartokinase/homoserine dehydrogenase	NA	NA	NA	NA	NA
TCONS_00000778.p2		AOFI03000019.1:81139-83814;	0	19.436	0	0	14.272	7.20414	18.2398	8.04379	21.6246	13.2285	14.7473	18.7035	16.3052	16.0327	17.2036	22.3377	18.9611	20.0521	23.584	25.8738	sp|Q6UXG2|K1324_HUMAN	UPF0577 protein KIAA1324 OS=Homo sapiens	NA	NA	20	Y	SignalP-noTM
TCONS_00000778.p3		AOFI03000019.1:73300-75042;	0	0	0	0	0	0	0	0	0	0	0	0	0	0	0	0	1.80582	3.34202	3.685	2.58738	sp|Q9V4M2|WECH_DROME	Protein wech OS=Drosophila melanogaster	NA	NA	NA	NA	NA
TCONS_00000778.p4		AOFI03000019.1:75113-76783;	22.2068	0	0	0	0	0	3.64796	8.04379	0	0	0	0	1.58777	1.54601	2.92137	1.80142	7.90046	7.05538	10.318	4.1398	sp|Q6GPQ3|MFSD8_XENLA	Major facilitator superfamily domain-containing	NA	NA	NA	NA	NA
TCONS_00000778.p5		AOFI03000019.1:84596-85423;	0	0	0	0	0	0	0	0	0	0	0	0	0.244273	0.286299	0	0	4.28882	4.82737	6.63299	5.17475	null	null	NA	NA	NA	NA	NA
TCONS_00000778.p6		AOFI03000019.1:83930-84565;	0	0	0	0	7.13601	0	3.64796	0	13.5154	0	5.89893	0	4.0305	4.75256	4.21975	5.9447	4.74028	7.05538	8.84399	5.69223	null	null	NA	NA	25	Y	SignalP-noTM
TCONS_00000778.p8		AOFI03000019.1:86640-87098;	0	0	0	0	0	0	0	0	2.70307	0	0	0	0	0.114519	0	0.540427	1.58009	0.742672	0	0.517475	null	null	NA	NA	NA	NA	NA
TCONS_00000778.p9		AOFI03000019.1:80211-80471;	310.895	485.9	301.868	317.167	42.816	61.2352	76.6071	193.051	70.2799	92.5994	91.4334	51.4347	0.122136	0.0572597	0.973789	0	6795.53	2417.77	3448.42	4976.04	null	null	NA	NA	NA	NA	NA
TCONS_00000779.p1		AOFI03000019.1:88385-89503;	0	0	0	0	0	0	0	0	5.40615	0	5.89893	0	2.07632	3.5501	3.24596	5.9447	17.6068	10.0261	9.58099	13.4544	null	null	NA	NA	NA	NA	NA
TCONS_00000781.p1		AOFI03000019.1:104198-104668;	0	0	0	0	0	0	0	0	0	0	0	0	0.183204	0.114519	0	0	59.8178	22.6515	17.688	31.566	null	null	NA	NA	NA	NA	NA
TCONS_00000782.p1		AOFI03000019.1:115401-117536;	0	0	0	0	0	3.60207	3.64796	0	2.70307	0	0	0	1.03816	1.31697	0.649192	1.62128	5.41746	4.0847	4.42199	3.10485	sp|Q10MH8|RH24_ORYSJ	DEAD-box ATP-dependent RNA helicase 24 OS=Oryza	NA	NA	NA	NA	NA
TCONS_00000782.p2		AOFI03000019.1:112538-114457;	44.4135	77.744	167.705	48.7949	57.0881	46.8269	43.7755	32.1752	45.9523	92.5994	56.0398	56.1105	58.1979	59.1493	62.9717	63.5903	118.507	102.86	120.131	126.781	sp|Q6NRF1|P6R3B_XENLA	Serine/threonine-protein phosphatase 6	NA	NA	19	Y	SignalP-noTM
TCONS_00000782.p3		AOFI03000019.1:107143-108939;	0	38.872	67.0818	24.3974	14.272	3.60207	10.9439	0	37.843	13.2285	67.8377	74.8141	43.2362	53.7669	36.3548	32.6058	37.6965	27.1075	20.636	23.2864	null	null	NA	NA	NA	NA	NA
TCONS_00000782.p4		AOFI03000019.1:109731-111119;	0	0	0	0	7.13601	3.60207	3.64796	8.04379	13.5154	0	8.84839	9.35176	2.62593	3.89366	4.54435	4.14328	6.09464	6.31271	9.58099	7.76213	null	null	NA	NA	22	Y	SignalP-noTM
TCONS_00000782.p7		AOFI03000019.1:111259-111672;	22.2068	0	0	0	0	0	0	0	2.70307	0	5.89893	9.35176	0.854954	1.31697	0.324596	1.261	3.38591	3.71336	2.948	1.55243	null	null	NA	NA	NA	NA	NA
TCONS_00000785.p2	KAF4324394.1		0	0	0	0	7.13601	0	0	0	2.70307	0	2.94946	4.67588	3.35875	4.63804	3.24596	3.42271	6.77183	4.0847	6.63299	8.27961	sp|Q55G10|PNCB_DICDI	Nicotinate phosphoribosyltransferase OS=Dictyostelium	NA	NA	NA	NA	NA
TCONS_00000785.p6		AOFI03000019.1:125475-125936;	0	0	0	0	0	0	0	0	2.70307	0	0	0	0.610681	0.744376	0.649192	0.72057	5.19173	3.34202	2.948	2.0699	null	null	NA	NA	NA	NA	NA
TCONS_00000785.p8		AOFI03000019.1:126415-126834;	0	0	0	0	0	0	7.29591	0	0	0	0	0	1.58777	1.77505	2.27217	1.98157	4.51455	5.94138	3.685	5.17475	sp|Q4V7N7|TMM18_XENLA	Transmembrane protein 18 OS=Xenopus laevis	NA	NA	NA	NA	NA
TCONS_00000787.p1		AOFI03000019.1:134684-136933;	0	19.436	0	0	7.13601	0	3.64796	0	2.70307	0	5.89893	4.67588	7.0839	6.29857	6.81652	5.22413	11.9636	16.3388	11.792	14.4893	null	null	NA	NA	NA	NA	NA
TCONS_00000789.p1		AOFI03000019.1:165407-167350;	0	0	0	0	0	0	0	0	0	0	0	0	0	0.515338	0	0.180142	8.12619	10.7687	13.266	14.4893	null	null	NA	NA	NA	NA	NA
TCONS_00000789.p2		AOFI03000019.1:173097-174626;	133.241	116.616	67.0818	170.782	114.176	108.062	83.903	88.4817	102.717	145.513	103.231	116.897	151.266	138.855	147.042	177.801	105.415	61.6418	92.8619	109.705	null	null	NA	NA	NA	NA	NA
TCONS_00000789.p3		AOFI03000019.1:163035-164474;	66.6203	0	0	0	7.13601	7.20414	36.4796	0	18.9215	0	17.6968	28.0553	91.4801	121.734	82.4474	78.7222	1.35437	2.22802	2.211	2.58738	null	null	NA	NA	26	Y	SignalP-noTM
TCONS_00000789.p4	KAF4324425.1	AOFI03000019.1:172105-172866;	0	0	0	0	0	0	0	0	2.70307	13.2285	2.94946	4.67588	1.89311	2.06135	1.29838	2.70214	7.44901	7.42672	7.36999	4.1398	null	null	NA	NA	NA	NA	NA
TCONS_00000789.p5			0	0	0	0	0	0	0	0	2.70307	0	0	0	1.03816	1.48875	0.649192	0.72057	3.61164	5.94138	7.36999	5.69223	sp|A7SLC8|NAT9_NEMVE	N-acetyltransferase 9-like protein OS=Nematostella	NA	NA	NA	NA	NA
TCONS_00000789.p6		AOFI03000019.1:168272-168757;	0	0	0	0	0	0	0	0	0	0	0	0	0	0	0	0	2.70873	1.11401	2.211	0.517475	null	null	NA	NA	NA	NA	NA
TCONS_00000791.p1		AOFI03000019.1:280-2169;	0	0	0	0	7.13601	0	7.29591	0	2.70307	0	0	4.67588	4.39691	7.04295	5.84273	5.9447	9.70629	16.7101	9.58099	9.83203	null	null	NA	NA	NA	NA	NA
TCONS_00000791.p2		AOFI03000019.1:3308-5179;	0	0	0	0	0	3.60207	0	8.04379	2.70307	0	2.94946	0	1.09923	2.40491	1.94758	2.70214	8.57765	12.2541	9.58099	12.4194	null	null	NA	NA	NA	NA	NA
TCONS_00000791.p3		AOFI03000019.1:7324-7941;	0	0	0	0	0	0	0	0	0	0	2.94946	0	0.0610681	0.171779	0	0	4.96601	2.59935	5.89599	5.17475	null	null	NA	NA	NA	NA	NA
TCONS_00000791.p4		AOFI03000019.1:5839-6357;	0	0	0	0	0	0	0	0	0	0	0	0	0	0.0572597	0	0	0.90291	0.742672	3.685	4.1398	null	null	NA	NA	NA	NA	NA
TCONS_00000791.p5	KAF4324420.1	AOFI03000019.1:6766-7272;	0	0	0	0	0	0	0	0	0	0	0	4.67588	0.0610681	0.0572597	0	0.360285	3.83737	4.0847	8.10699	3.10485	null	null	NA	NA	NA	NA	NA
TCONS_00000791.p7		AOFI03000019.1:8830-9255;	0	0	0	0	0	0	0	0	2.70307	0	2.94946	0	0	0.114519	0	0.180142	6.32037	2.59935	6.63299	9.31456	null	null	NA	NA	NA	NA	NA
TCONS_00000793.p1		AOFI03000019.1:51565-52503;	0	0	0	24.3974	14.272	14.4083	18.2398	32.1752	21.6246	39.6855	26.5452	9.35176	21.0685	25.3661	14.2822	23.5987	24.83	21.1662	22.847	24.8388	null	null	NA	NA	NA	NA	NA
TCONS_00000793.p2	KAF4324398.1	AOFI03000019.1:47898-48674;	0	0	0	0	0	0	0	0	0	0	0	0	1.40457	1.60327	2.59677	2.88228	11.2864	13.7394	17.688	7.76213	sp|A5PK19|MET13_BOVIN	Methyltransferase-like protein 13 OS=Bos	NA	NA	NA	NA	NA
TCONS_00000793.p3		AOFI03000019.1:48758-49273;	0	0	33.5409	0	7.13601	3.60207	0	0	0	0	2.94946	0	1.16029	0.916156	1.94758	0.900712	6.99755	10.3974	5.15899	4.1398	null	null	NA	NA	NA	NA	NA
TCONS_00000793.p4		AOFI03000019.1:50340-50834;	0	0	0	0	0	0	0	0	0	0	0	0	0.122136	0.114519	0	0	27.5388	60.1564	32.428	24.3213	null	null	NA	NA	NA	NA	NA
TCONS_00000793.p5		AOFI03000019.1:46604-47083;	0	0	0	0	0	3.60207	3.64796	0	0	0	0	0	2.01525	2.74847	1.94758	2.52199	4.96601	8.16939	5.15899	6.72718	null	null	NA	NA	NA	NA	NA
TCONS_00000793.p7		AOFI03000019.1:49711-50118;	0	0	0	0	0	0	0	0	2.70307	0	2.94946	0	0.427477	0.858896	1.62298	1.80142	12.415	12.2541	19.899	12.9369	null	null	88:RKLR;	NA	NA	NA	NA
TCONS_00000794.p1		AOFI03000019.1:54590-57694;	0	19.436	0	0	21.408	21.6124	7.29591	16.0876	18.9215	13.2285	26.5452	9.35176	7.0839	9.27608	14.2822	11.349	49.6601	40.4756	48.6419	55.8873	sp|Q5UR69|YL615_MIMIV	Putative phosphatidylinositol kinase L615	NA	NA	NA	NA	NA
TCONS_00000795.p1		AOFI03000019.1:151477-152223;	0	0	0	0	0	0	0	0	0	0	0	0	0.244273	0.229039	0	0	0.677183	0.371336	0	0	null	null	NA	NA	NA	NA	NA
TCONS_00000796.p1		AOFI03000019.1:154703-156463;	22.2068	19.436	0	24.3974	0	0	10.9439	0	2.70307	0	2.94946	4.67588	0.366409	0.572597	1.94758	2.16171	0.90291	0	0.736999	1.03495	null	null	NA	NA	NA	NA	NA
TCONS_00000796.p2		AOFI03000019.1:152573-154276;	0	0	33.5409	0	0	7.20414	14.5918	0	10.8123	0	14.7473	28.0553	5.5572	5.21064	2.92137	7.38584	0.677183	0.371336	0.736999	0.517475	null	null	NA	NA	NA	NA	NA
TCONS_00000797.p1		AOFI03000019.1:157607-159256;	0	0	0	0	0	0	0	0	0	0	0	4.67588	0.183204	0.458078	0	0.540427	0	0.371336	0	0	null	null	NA	NA	NA	NA	NA
TCONS_00000798.p1		AOFI03000019.1:160425-161837;	22.2068	0	0	48.7949	0	7.20414	14.5918	0	13.5154	0	11.7979	4.67588	18.0151	18.2086	8.11491	16.9334	0.225728	0	0	0	null	null	NA	NA	19	Y	SignalP-noTM
TCONS_00000799.p1		AOFI03000019.1:175514-177748;	0	0	0	0	7.13601	0	0	0	0	0	0	9.35176	5.5572	6.69939	2.92137	3.96313	8.57765	12.9968	7.36999	8.27961	null	null	NA	NA	NA	NA	NA
TCONS_00000799.p4		AOFI03000019.1:178189-178485;	0	0	0	0	0	0	0	0	10.8123	0	2.94946	0	0.97709	1.20245	0	0.360285	2.25728	2.59935	4.42199	4.1398	null	null	NA	NA	NA	NA	NA
TCONS_00000804.p1	KAF4324273.1		0	0	0	0	0	0	0	0	0	0	0	4.67588	0.0610681	0.343558	0.324596	0	1.12864	0.371336	0	0.517475	sp|O95639|CPSF4_HUMAN	Cleavage and polyadenylation specificity	NA	NA	NA	NA	NA
TCONS_00000804.p2		AOFI03000021.1:57169-58488;	0	0	0	24.3974	0	0	3.64796	0	10.8123	0	0	0	4.88545	4.9816	5.84273	5.76456	13.0922	7.79806	7.36999	14.4893	sp|Q753J1|NCA2_ASHGO	Nuclear control of ATPase protein 2 OS=Ashbya	NA	NA	NA	NA	NA
TCONS_00000804.p3	KAF4324275.1		0	0	0	0	0	3.60207	0	0	5.40615	0	0	0	0.549613	0.629857	0.973789	0.900712	4.28882	1.11401	2.948	1.03495	sp|Q54EY2|EI2BB_DICDI	Translation initiation factor eIF-2B subunit	31:RHLR;	NA	NA	NA	NA
TCONS_00000804.p4		AOFI03000021.1:58540-59103;	0	0	0	0	0	3.60207	3.64796	0	0	0	2.94946	0	1.3435	1.71779	2.92137	2.16171	2.70873	2.22802	0.736999	2.0699	null	null	NA	NA	NA	NA	NA
TCONS_00000807.p1	KAF4324289.1		0	0	0	0	14.272	10.8062	0	0	5.40615	0	0	4.67588	3.96943	5.72597	4.21975	3.78299	11.0607	11.8828	8.10699	11.9019	sp|Q9C7A8|PSF2_ARATH	DNA replication complex GINS protein PSF2	NA	NA	NA	NA	NA
TCONS_00000808.p1	KAF4324299.1	AOFI03000021.1:73425-74855;	0	0	0	0	0	0	3.64796	0	0	0	0	0	0.366409	0.515338	0	1.44114	0.90291	1.11401	0.736999	0	sp|P41891|GAR2_SCHPO	Protein gar2 OS=Schizosaccharomyces pombe	NA	NA	NA	NA	NA
TCONS_00000808.p3	KAF4324285.1	AOFI03000021.1:75231-75893;	0	0	0	0	7.13601	0	0	0	0	0	2.94946	4.67588	2.93127	2.57669	2.59677	4.14328	66.8154	117.714	87.7029	44.5029	sp|Q6PFQ0|KS6A6_DANRE	Ribosomal protein S6 kinase alpha-6 OS=Danio	NA	NA	NA	NA	NA
TCONS_00000808.p6		AOFI03000021.1:75965-76351;	0	0	0	0	0	0	0	0	2.70307	0	2.94946	0	1.40457	1.43149	0.649192	2.16171	48.3057	80.2086	28.743	29.4961	null	null	NA	NA	NA	NA	NA
TCONS_00000810.p1		AOFI03000021.1:85326-87263;	0	0	0	0	0	3.60207	0	0	0	0	0	0	0.0610681	0.286299	0.324596	0.180142	0	0.371336	0	0	sp|Q8WV93|AFG1L_HUMAN	AFG1-like ATPase OS=Homo sapiens GN=AFG1L	NA	NA	27	Y	SignalP-noTM
TCONS_00000810.p12		AOFI03000021.1:83584-83895;	0	0	0	0	0	0	0	0	0	0	0	0	0	0.114519	0	0.360285	1.80582	0.371336	1.474	2.58738	null	null	NA	NA	18	Y	SignalP-noTM
TCONS_00000810.p3		AOFI03000021.1:81797-82846;	0	0	0	0	0	0	0	0	0	0	0	0	0.0610681	0.171779	0	0.180142	0.677183	0.742672	2.211	1.55243	null	null	NA	NA	NA	NA	NA
TCONS_00000810.p4		AOFI03000021.1:83978-84793;	0	0	0	0	0	0	0	8.04379	8.10922	0	2.94946	4.67588	4.82438	5.95501	5.51814	4.86385	13.9951	6.31271	11.055	12.9369	null	null	42:RELR;	NA	NA	NA	NA
TCONS_00000810.p7		AOFI03000021.1:82841-83284;	0	0	0	0	0	0	0	0	0	0	0	0	0	0.171779	0	0	1.58009	0.371336	2.211	2.0699	null	null	NA	NA	NA	NA	NA
TCONS_00000822.p1		AOFI03000021.1:39103-42936;	0	0	0	0	7.13601	3.60207	3.64796	8.04379	2.70307	0	11.7979	0	1.09923	3.03477	3.57056	1.98157	21.8956	11.8828	11.055	21.2165	sp|Q9ULJ7|ANR50_HUMAN	Ankyrin repeat domain-containing protein	NA	NA	NA	NA	NA
TCONS_00000822.p10	RLN62820.1	AOFI03000021.1:31320-31568;	0	0	0	0	0	0	3.64796	0	2.70307	0	2.94946	4.67588	1.70991	2.06135	1.29838	1.98157	11.5121	14.8534	17.688	15.0068	sp|Q54I57|MYCBP_DICDI	c-Myc-binding protein homolog OS=Dictyostelium	NA	NA	NA	NA	NA
TCONS_00000822.p2		AOFI03000021.1:35995-38256;	0	0	0	0	0	0	0	8.04379	0	0	0	0	1.5267	2.69121	1.94758	2.16171	2.03155	0.742672	1.474	1.03495	sp|Q5ZL00|EMC1_CHICK	ER membrane protein complex subunit 1 OS=Gallus	NA	NA	NA	NA	NA
TCONS_00000822.p3	KAF4324297.1	AOFI03000021.1:32449-35265;	0	58.308	0	0	35.68	25.2145	18.2398	32.1752	18.9215	39.6855	38.343	14.0276	36.763	42.4867	45.7681	42.5136	72.0071	49.3877	64.8559	69.3417	sp|Q54PS9|OSB9_DICDI	Oxysterol-binding protein 9 OS=Dictyostelium	NA	NA	NA	NA	NA
TCONS_00000822.p4	KAF4324295.1	AOFI03000021.1:30474-31067;	22.2068	77.744	0	48.7949	21.408	25.2145	21.8877	24.1314	16.2184	13.2285	5.89893	32.7312	23.6944	26.3395	21.7479	21.437	27.7645	17.4528	16.214	22.2514	null	null	NA	NA	NA	NA	NA
TCONS_00000825.p1	KAF4324274.1		22.2068	19.436	0	0	0	3.60207	7.29591	16.0876	10.8123	0	17.6968	0	5.5572	6.12679	4.54435	8.10641	20.0898	15.2248	21.373	17.0767	sp|Q2HJ41|PRP18_BOVIN	Pre-mRNA-splicing factor 18 OS=Bos taurus	72:RRLR;	NA	NA	NA	NA
TCONS_00000826.p1		AOFI03000021.1:93068-94591;	0	0	0	0	0	0	0	0	0	0	0	0	0.305341	0.114519	0	0.180142	3.61164	2.59935	5.15899	8.27961	sp|Q12362|RIB2_YEAST	Bifunctional protein RIB2 OS=Saccharomyces	112:RSLR;447:EER	NA	NA	NA	NA
TCONS_00000826.p12		AOFI03000021.1:95558-95878;	0	0	0	0	0	0	0	8.04379	2.70307	0	0	4.67588	1.28243	1.66053	2.27217	1.261	1.58009	3.34202	0.736999	1.55243	null	null	NA	NA	NA	NA	NA
TCONS_00000826.p3	KAF4324301.1		0	0	0	0	0	0	0	0	0	0	0	0	0.305341	0.114519	0	0.180142	0.677183	0	0	0	sp|P46718|PDCD2_MOUSE	Programmed cell death protein 2 OS=Mus	NA	NA	NA	NA	NA
TCONS_00000826.p4		AOFI03000021.1:96499-97482;	0	0	0	0	0	3.60207	0	0	2.70307	0	0	0	0.305341	0.343558	0.324596	0.72057	6.77183	7.42672	6.63299	7.76213	null	null	NA	NA	21	Y	SignalP-noTM
TCONS_00000826.p8		AOFI03000021.1:95939-96307;	0	0	0	0	0	3.60207	0	0	0	0	2.94946	0	0.610681	0.572597	0.324596	0.540427	0.451455	1.48534	0	0.517475	sp|Q9LES4|L2HDH_ARATH	L-2-hydroxyglutarate dehydrogenase, mitochondrial	NA	NA	NA	NA	NA
TCONS_00000828.p1			0	0	0	0	0	7.20414	0	0	2.70307	0	14.7473	9.35176	1.83204	2.46217	1.94758	2.16171	21.8956	31.9349	22.847	15.5243	sp|Q8L840|RQL4A_ARATH	ATP-dependent DNA helicase Q-like 4A OS=Arabidopsis	NA	NA	NA	NA	NA
TCONS_00000830.p1		AOFI03000021.1:49604-50908;	0	0	0	0	7.13601	10.8062	3.64796	0	13.5154	13.2285	5.89893	14.0276	6.71749	7.61554	10.7117	10.088	54.8518	127.368	58.9599	59.5097	null	null	NA	NA	NA	NA	NA
TCONS_00000830.p2	KAF4324277.1	AOFI03000021.1:47919-49154;	22.2068	0	0	0	21.408	10.8062	10.9439	0	5.40615	0	8.84839	14.0276	3.29768	3.37832	3.89515	1.44114	19.6383	21.5375	14.74	15.5243	null	null	NA	NA	NA	NA	NA
TCONS_00000830.p3	RLN21342.1	AOFI03000021.1:45887-46894;	0	0	0	0	7.13601	7.20414	3.64796	0	16.2184	13.2285	8.84839	9.35176	3.84729	5.66871	3.57056	5.58442	7.22328	5.57004	2.948	3.62233	null	null	NA	NA	NA	NA	NA
TCONS_00000830.p8	KAF4324277.1		22.2068	58.308	33.5409	73.1923	21.408	43.2249	54.7193	72.3941	129.748	13.2285	70.7871	93.5176	60.3353	64.818	91.8607	55.3037	44.9198	61.2704	58.2229	25.3563	null	null	NA	NA	NA	NA	NA
TCONS_00000831.p1		AOFI03000021.1:79568-80833;	0	0	0	0	0	0	0	0	0	0	0	0	0.0610681	0.286299	0.324596	0.360285	1.12864	1.48534	2.211	4.1398	null	null	NA	NA	NA	NA	NA
TCONS_00000831.p2		AOFI03000021.1:77819-78349;	0	0	0	0	0	3.60207	0	0	2.70307	0	0	0	0	0	0	0.180142	2.70873	0.742672	1.474	0.517475	null	null	NA	NA	NA	NA	NA
TCONS_00000834.p1		AOFI03000021.1:141281-142192;	0	0	0	0	0	0	3.64796	0	35.14	0	53.0903	56.1105	0.122136	0.286299	0	0.180142	0	0.371336	0.736999	0.517475	null	null	NA	NA	20	Y	SignalP-noTM
TCONS_00000835.p1		AOFI03000021.1:143738-144187;	0	0	0	0	0	0	0	0	0	0	0	0	0.97709	1.77505	0	1.62128	0	0	0	0	null	null	NA	NA	NA	NA	NA
TCONS_00000836.p1		AOFI03000021.1:145171-145701;	0	0	0	0	7.13601	3.60207	0	0	5.40615	13.2285	8.84839	4.67588	21.557	35.6155	21.0988	26.8412	1.12864	1.11401	0.736999	0.517475	null	null	NA	NA	NA	NA	NA
TCONS_00000837.p1		AOFI03000021.1:146206-148440;	0	0	0	0	0	0	0	0	0	0	0	0	0	0.0572597	0	0	7.44901	15.5961	13.266	5.69223	null	null	NA	NA	NA	NA	NA
TCONS_00000837.p2		AOFI03000021.1:150493-152331;	0	0	0	0	0	0	0	0	0	0	0	0	0	0.114519	0	0	4.0631	6.68405	2.948	2.58738	null	null	NA	NA	25	Y	SignalP-noTM
TCONS_00000837.p4		AOFI03000021.1:152545-153219;	22.2068	0	0	0	0	3.60207	3.64796	8.04379	10.8123	0	11.7979	0	4.27477	4.9816	6.81652	3.06242	4.0631	3.71336	2.948	1.03495	null	null	NA	NA	NA	NA	NA
TCONS_00000838.p1		AOFI03000021.1:158504-159106;	0	0	0	24.3974	0	0	7.29591	24.1314	27.0307	13.2285	5.89893	14.0276	14.9617	8.07362	13.3084	6.12484	19.6383	14.4821	43.483	11.9019	null	null	NA	NA	NA	NA	NA
TCONS_00000838.p3		AOFI03000021.1:157577-157822;	22.2068	0	33.5409	0	35.68	10.8062	7.29591	8.04379	0	26.457	8.84839	14.0276	0.549613	0.629857	1.29838	1.08085	0.225728	0.371336	0.736999	0	null	null	NA	NA	25	Y	SignalP-noTM
TCONS_00000841.p10		AOFI03000022.1:24457-25656;	0	0	0	0	0	0	0	0	0	0	0	0	0.0610681	0	0	0	2.03155	2.97069	6.63299	4.1398	null	null	NA	NA	NA	NA	NA
TCONS_00000841.p11		AOFI03000022.1:18565-19446;	0	0	0	0	0	0	3.64796	0	5.40615	13.2285	0	4.67588	2.19845	2.74847	1.94758	2.16171	7.90046	3.71336	10.318	10.3495	null	null	NA	NA	NA	NA	NA
TCONS_00000841.p15		AOFI03000022.1:49961-50662;	0	0	0	0	0	0	0	0	0	0	0	0	0	0	0	0	3.16019	0	0	0	sp|Q9C9U5|SIS8_ARATH	Probable serine/threonine-protein kinase	NA	NA	NA	NA	NA
TCONS_00000841.p39			0	0	0	24.3974	0	7.20414	7.29591	8.04379	5.40615	0	5.89893	9.35176	4.09156	5.55419	4.86894	7.2057	7.90046	5.57004	7.36999	6.2097	sp|A1XQR9|RUXE_PIG	Small nuclear ribonucleoprotein E OS=Sus scrofa	NA	NA	NA	NA	NA
TCONS_00000841.p4		AOFI03000022.1:22356-24221;	44.4135	38.872	67.0818	0	92.7681	68.4394	69.3112	72.3941	197.324	79.3709	85.5344	173.008	34.5646	51.2475	38.3024	48.6385	63.4294	56.0717	75.1739	72.964	sp|P52825|CPT2_MOUSE	Carnitine O-palmitoyltransferase 2, mitochondrial	NA	NA	NA	NA	NA
TCONS_00000841.p6		AOFI03000022.1:19779-21323;	44.4135	0	0	0	0	3.60207	10.9439	8.04379	0	0	5.89893	9.35176	5.12972	6.06953	4.21975	6.48513	16.7038	14.1108	15.477	18.6291	sp|F4JT76|VPS54_ARATH	Vacuolar protein sorting-associated protein	NA	NA	NA	NA	NA
TCONS_00000841.p9	KAF4324259.1	AOFI03000022.1:26594-27307;	0	58.308	0	24.3974	14.272	36.0207	36.4796	0	64.8738	66.1424	41.2925	42.0829	73.8924	86.2904	73.6833	74.3988	192.771	395.102	199.727	191.466	null	null	NA	NA	21	Y	SignalP-noTM
TCONS_00000850.p1	KAF4324271.1	AOFI03000022.1:98204-103084;	22.2068	0	0	0	0	0	0	8.04379	0	0	0	4.67588	1.03816	1.08793	2.27217	1.62128	0.90291	1.11401	0.736999	2.58738	sp|F4I460|MYO8_ARATH	Myosin-8 OS=Arabidopsis thaliana GN=XI-B	NA	NA	NA	NA	NA
TCONS_00000850.p10	KAF4324262.1	AOFI03000022.1:92521-93003;	0	0	0	24.3974	0	0	7.29591	0	2.70307	13.2285	0	0	1.89311	2.11861	3.57056	3.06242	7.67474	3.71336	2.948	6.2097	null	null	NA	NA	NA	NA	NA
TCONS_00000850.p15		AOFI03000022.1:90584-91021;	22.2068	0	0	0	0	0	0	8.04379	5.40615	0	0	0	2.25952	1.94683	1.29838	1.44114	6.5461	7.79806	13.266	4.1398	null	null	NA	NA	NA	NA	NA
TCONS_00000850.p17		AOFI03000022.1:93031-93450;	0	0	0	0	0	0	0	0	0	0	0	0	1.09923	2.17587	1.94758	2.88228	4.51455	3.34202	4.42199	9.31456	null	null	NA	NA	NA	NA	NA
TCONS_00000850.p2		AOFI03000022.1:85868-87583;	0	0	0	0	21.408	32.4186	21.8877	48.2627	40.5461	39.6855	58.9893	28.0553	45.2515	51.0757	48.6894	48.6385	39.7281	27.8502	34.639	54.8524	sp|Q9VC57|ATLAS_DROME	Atlastin OS=Drosophila melanogaster GN=atl	86:RYLR;	NA	NA	NA	NA
TCONS_00000850.p21		AOFI03000022.1:84737-85084;	0	0	0	0	0	0	0	0	0	0	2.94946	0	0.183204	0.400818	0	0	0.677183	0.371336	0.736999	0.517475	null	null	NA	NA	NA	NA	NA
TCONS_00000850.p3		AOFI03000022.1:95829-96926;	22.2068	0	0	24.3974	7.13601	10.8062	10.9439	0	0	13.2285	17.6968	0	8.54954	6.69939	8.4395	8.46669	13.0922	10.7687	7.36999	14.4893	sp|Q10438|TTL_SCHPO	Probable tubulin--tyrosine ligase C12B10.04	NA	NA	NA	NA	NA
TCONS_00000850.p4	RLN37682.1	AOFI03000022.1:83020-84024;	22.2068	38.872	0	24.3974	28.544	39.6228	21.8877	16.0876	37.843	26.457	20.6462	37.407	28.0913	46.3231	41.8729	36.7491	30.0218	11.1401	15.477	19.6641	sp|P37837|TALDO_HUMAN	Transaldolase OS=Homo sapiens GN=TALDO1	NA	NA	NA	NA	NA
TCONS_00000850.p5		AOFI03000022.1:94736-95608;	0	19.436	0	0	0	7.20414	0	8.04379	10.8123	26.457	5.89893	14.0276	3.11447	5.15338	3.57056	3.78299	13.7694	10.7687	15.477	17.5942	null	null	NA	NA	NA	NA	NA
TCONS_00000850.p6			0	0	0	0	7.13601	3.60207	0	0	2.70307	0	2.94946	0	1.28243	1.31697	1.94758	2.34185	1.12864	1.11401	1.474	1.03495	sp|Q4V9P0|SAMC_DANRE	S-adenosylmethionine mitochondrial carrier	NA	NA	NA	NA	NA
TCONS_00000850.p7		AOFI03000022.1:89569-90372;	0	0	33.5409	0	7.13601	3.60207	10.9439	0	13.5154	0	5.89893	14.0276	6.77856	9.50511	7.79031	5.76456	12.415	12.9968	12.529	12.4194	null	null	NA	NA	NA	NA	NA
TCONS_00000850.p8		AOFI03000022.1:88557-89243;	0	0	0	0	7.13601	0	0	0	5.40615	0	5.89893	9.35176	5.49613	7.84458	4.21975	5.76456	10.8349	9.2834	7.36999	8.27961	null	null	NA	NA	NA	NA	NA
TCONS_00000853.p1		AOFI03000022.1:142358-147607;	0	0	0	0	0	0	0	0	0	0	0	0	0	0	0.324596	0	49.4343	65.3551	117.92	53.8174	sp|Q9FLQ7|FH20_ARATH	Formin-like protein 20 OS=Arabidopsis thaliana	NA	NA	NA	NA	NA
TCONS_00000853.p11		AOFI03000022.1:147903-148538;	0	0	0	0	0	0	0	0	0	0	0	0	0	0.0572597	0	0	1.80582	1.48534	0	1.03495	null	null	NA	NA	NA	NA	NA
TCONS_00000853.p12		AOFI03000022.1:149662-150255;	0	0	0	0	0	0	0	0	0	0	0	0	0.0610681	0.0572597	0.324596	0.360285	2.25728	2.22802	4.42199	2.0699	null	null	106:RALR;	NA	NA	NA	NA
TCONS_00000853.p13		AOFI03000022.1:140025-140549;	0	0	0	0	0	0	0	0	2.70307	0	0	0	0	0	0	0	2.25728	1.48534	2.211	0.517475	null	null	NA	NA	NA	NA	NA
TCONS_00000853.p16		AOFI03000022.1:153065-153523;	0	0	0	0	0	7.20414	7.29591	0	5.40615	13.2285	2.94946	4.67588	11.3587	16.0327	24.9939	15.6724	3.38591	2.22802	6.63299	3.10485	null	null	NA	NA	25	Y	SignalP-noTM
TCONS_00000853.p19	KAF4324248.1	AOFI03000022.1:137082-137501;	0	0	0	0	0	3.60207	0	0	2.70307	0	2.94946	0	4.0305	4.1227	2.92137	4.86385	12.1893	7.05538	8.84399	5.17475	null	null	NA	NA	NA	NA	NA
TCONS_00000853.p2		AOFI03000022.1:150300-152951;	0	0	0	0	0	0	3.64796	8.04379	2.70307	0	0	0	0.427477	1.37423	1.29838	0.540427	7.44901	8.16939	8.10699	9.31456	sp|B2RC85|R10B2_HUMAN	Radial spoke head 10 homolog B2 OS=Homo	97:RKLR;	NA	NA	NA	NA
TCONS_00000853.p26		AOFI03000022.1:154511-154849;	0	0	0	24.3974	21.408	10.8062	0	0	2.70307	0	2.94946	0	7.45031	12.5971	20.4496	16.2128	1.58009	2.22802	3.685	0.517475	null	null	NA	NA	NA	NA	NA
TCONS_00000853.p3		AOFI03000022.1:138003-139991;	0	0	0	0	0	0	0	0	0	0	0	0	0.122136	0.114519	0	0.180142	8.57765	5.1987	12.529	3.10485	sp|Q5HYA8|MKS3_HUMAN	Meckelin OS=Homo sapiens GN=TMEM67 PE=1	NA	NA	NA	NA	NA
TCONS_00000853.p4		AOFI03000022.1:131215-133125;	0	0	0	0	7.13601	0	3.64796	0	5.40615	0	0	0	2.01525	4.1227	1.29838	2.88228	33.182	27.4789	68.5409	50.1951	null	null	NA	NA	NA	NA	NA
TCONS_00000853.p5		AOFI03000022.1:155078-156259;	0	0	0	0	0	7.20414	14.5918	8.04379	32.4369	0	23.5957	18.7035	15.267	19.2965	17.8528	17.4738	38.8251	15.9674	36.113	45.0204	null	null	NA	NA	NA	NA	NA
TCONS_00000853.p6		AOFI03000022.1:134957-136036;	0	0	0	0	7.13601	7.20414	3.64796	0	5.40615	13.2285	2.94946	4.67588	10.3816	9.21882	6.49192	11.7093	16.7038	9.2834	15.477	12.9369	null	null	NA	NA	NA	NA	NA
TCONS_00000853.p7		AOFI03000022.1:133815-134774;	0	19.436	0	0	7.13601	7.20414	3.64796	8.04379	8.10922	0	5.89893	14.0276	4.27477	3.2638	3.24596	4.6837	278.999	152.248	689.831	297.031	null	null	NA	NA	NA	NA	NA
TCONS_00000853.p8			0	19.436	0	0	7.13601	3.60207	7.29591	8.04379	10.8123	0	5.89893	4.67588	3.11447	2.11861	2.59677	2.70214	7.67474	2.97069	5.89599	7.24466	sp|D0N381|DRE2_PHYIT	Anamorsin homolog OS=Phytophthora infestans	NA	NA	NA	NA	NA
TCONS_00000855.p1		AOFI03000022.1:76098-77591;	0	0	0	0	0	0	3.64796	0	2.70307	0	0	0	2.62593	3.2638	3.24596	2.88228	13.7694	14.8534	12.529	15.5243	null	null	NA	NA	NA	NA	NA
TCONS_00000855.p10		AOFI03000022.1:70027-70785;	0	0	0	0	0	10.8062	0	0	2.70307	0	2.94946	0	1.09923	1.94683	1.62298	2.88228	10.1577	11.1401	5.89599	6.72718	sp|Q9SSJ8|FAB1C_ARATH	Putative 1-phosphatidylinositol-3-phosphate	NA	NA	NA	NA	NA
TCONS_00000855.p11		AOFI03000022.1:70812-71492;	0	0	0	0	0	3.60207	0	0	0	0	2.94946	0	0.366409	0.858896	0.324596	0	8.12619	5.1987	5.89599	4.65728	null	null	NA	NA	NA	NA	NA
TCONS_00000855.p15		AOFI03000022.1:77715-78314;	0	0	0	0	7.13601	3.60207	0	0	5.40615	0	2.94946	4.67588	2.56486	1.20245	3.89515	2.52199	9.0291	6.68405	7.36999	9.31456	null	null	NA	NA	NA	NA	NA
TCONS_00000855.p19		AOFI03000022.1:75137-75583;	0	0	0	0	0	0	0	0	8.10922	0	0	9.35176	2.44273	2.46217	1.62298	2.52199	7.44901	2.59935	3.685	5.69223	sp|Q552R1|DCAF7_DICDI	DDB1- and CUL4-associated factor 7 homolog	NA	NA	NA	NA	NA
TCONS_00000855.p2		AOFI03000022.1:67972-69285;	0	0	0	0	0	0	7.29591	8.04379	0	0	14.7473	18.7035	2.44273	3.2638	2.92137	2.70214	16.0267	17.8241	11.792	7.76213	null	null	NA	NA	NA	NA	NA
TCONS_00000855.p20		AOFI03000022.1:64751-65194;	0	0	0	0	0	0	0	0	0	0	2.94946	0	0.793886	1.31697	2.27217	2.52199	3.16019	3.71336	0.736999	1.55243	sp|Q14746|COG2_HUMAN	Conserved oligomeric Golgi complex subunit	NA	NA	NA	NA	NA
TCONS_00000855.p25		AOFI03000022.1:62433-62813;	0	0	0	0	0	3.60207	0	0	0	0	0	0	1.77098	2.17587	2.27217	1.98157	4.28882	5.94138	1.474	4.1398	null	null	NA	NA	NA	NA	NA
TCONS_00000855.p3	KAF4324269.1		22.2068	0	0	24.3974	0	3.60207	0	0	0	0	2.94946	0	2.687	2.46217	3.24596	3.06242	2.70873	3.71336	4.42199	4.1398	sp|Q9LQK0|DRG1_ARATH	Developmentally-regulated G-protein 1 OS=Arabidopsis	NA	NA	NA	NA	NA
TCONS_00000855.p4		AOFI03000022.1:72951-74174;	0	0	0	0	0	0	0	0	0	0	0	0	0	0.114519	0.324596	0.180142	6.99755	3.71336	5.15899	5.17475	null	null	NA	NA	NA	NA	NA
TCONS_00000855.p5	RLN37726.1		0	0	0	0	0	0	0	0	0	0	0	0	0.793886	0.973415	0.973789	0.360285	1.35437	1.48534	0.736999	0.517475	sp|P87131|CYSKL_SCHPO	Cysteine synthase 2 OS=Schizosaccharomyces	NA	NA	31	Y	SignalP-noTM
TCONS_00000855.p6		AOFI03000022.1:71542-72711;	0	0	0	0	0	0	0	0	0	0	0	0	0.122136	0.400818	0.324596	0	5.86892	2.59935	7.36999	5.17475	null	null	NA	NA	NA	NA	NA
TCONS_00000855.p7		AOFI03000022.1:66775-67908;	0	0	0	0	0	0	3.64796	16.0876	2.70307	0	5.89893	0	1.95418	2.51943	3.89515	2.88228	9.93201	11.8828	8.10699	10.3495	sp|Q9SSJ8|FAB1C_ARATH	Putative 1-phosphatidylinositol-3-phosphate	NA	NA	NA	NA	NA
TCONS_00000855.p8		AOFI03000022.1:63373-64455;	0	0	0	0	0	0	0	0	5.40615	0	0	14.0276	3.17554	2.97751	3.57056	3.42271	9.70629	7.79806	9.58099	4.1398	sp|Q14746|COG2_HUMAN	Conserved oligomeric Golgi complex subunit	NA	NA	NA	NA	NA
TCONS_00000855.p9		AOFI03000022.1:65877-66713;	0	0	0	0	0	3.60207	3.64796	8.04379	0	13.2285	2.94946	4.67588	1.5267	1.66053	0.973789	2.34185	9.70629	12.9968	6.63299	8.79708	sp|O96838|FYV1_DROME	Putative 1-phosphatidylinositol 3-phosphate	NA	NA	NA	NA	NA
TCONS_00000858.p1	KAF4324234.1		0	19.436	0	24.3974	0	14.4083	25.5357	8.04379	8.10922	0	20.6462	4.67588	10.1984	9.50511	10.3871	9.36741	39.2766	37.1336	39.061	33.1184	sp|Q0VD01|IMP4_BOVIN	U3 small nucleolar ribonucleoprotein protein	NA	NA	NA	NA	NA
TCONS_00000859.p1	KAF4324242.1	AOFI03000022.1:127645-129912;	444.135	349.848	503.114	634.333	613.697	515.096	496.122	378.058	759.564	568.825	583.994	593.837	1102.77	1196.79	1191.59	880.356	339.043	165.245	193.094	285.646	sp|Q06572|AVP_HORVU	Pyrophosphate-energized vacuolar membrane	NA	NA	NA	NA	NA
TCONS_00000860.p1	KAF4324254.1	AOFI03000022.1:161329-161748;	0	0	0	0	0	0	0	0	0	0	0	0	0.122136	0.286299	0	0.72057	0.451455	0	0.736999	0.517475	sp|Q70FG7|DODA_BETVU	4,5-DOPA dioxygenase extradiol OS=Beta vulgaris	NA	NA	NA	NA	NA
TCONS_00000862.p11		AOFI03000022.1:3707-4081;	0	0	33.5409	0	0	3.60207	0	0	2.70307	0	0	4.67588	3.35875	1.83231	3.57056	2.70214	6.77183	3.34202	13.266	3.10485	null	null	NA	NA	32	Y	SignalP-noTM
TCONS_00000862.p17		AOFI03000022.1:1355-1669;	0	0	0	0	0	3.60207	0	0	8.10922	0	0	0	1.64884	2.17587	1.62298	2.70214	4.0631	2.22802	2.948	2.58738	null	null	NA	NA	NA	NA	NA
TCONS_00000862.p18		AOFI03000022.1:2410-2712;	0	0	0	0	0	0	0	0	0	0	0	0	0.0610681	0.114519	0.324596	0.180142	5.19173	3.71336	2.948	3.62233	null	null	NA	NA	24	Y	SignalP-noTM
TCONS_00000862.p3		AOFI03000022.1:4116-5039;	0	0	0	0	21.408	10.8062	0	0	5.40615	13.2285	0	4.67588	6.77856	5.38241	5.84273	9.00712	14.2208	7.42672	11.055	13.4544	null	null	NA	NA	NA	NA	NA
TCONS_00000862.p5		AOFI03000022.1:6152-6940;	0	0	0	0	7.13601	0	3.64796	8.04379	0	0	2.94946	9.35176	1.40457	3.09203	0.649192	1.80142	7.44901	10.0261	8.10699	9.83203	sp|Q4KMM3|OXR1_MOUSE	Oxidation resistance protein 1 OS=Mus musculus	NA	NA	NA	NA	NA
TCONS_00000862.p8		AOFI03000022.1:972-1373;	0	0	0	0	0	0	0	0	2.70307	0	2.94946	0	1.3435	1.77505	0.973789	1.44114	3.83737	3.71336	1.474	2.58738	null	null	NA	NA	NA	NA	NA
TCONS_00000864.p1		AOFI03000022.1:16942-17814;	0	0	0	0	0	0	0	0	2.70307	0	0	0	0.305341	1.31697	0.324596	0.180142	0.90291	0.371336	0.736999	0.517475	null	null	NA	NA	NA	NA	NA
TCONS_00000864.p2		AOFI03000022.1:17836-18315;	0	0	0	0	0	0	0	0	0	0	0	0	0.183204	0.458078	0.649192	0.900712	0.677183	0.742672	0.736999	0.517475	null	null	NA	NA	NA	NA	NA
TCONS_00000865.p1	KAF4324161.1		0	0	0	0	0	0	3.64796	0	5.40615	0	2.94946	0	1.40457	1.14519	0.649192	1.08085	3.61164	3.71336	5.15899	5.17475	sp|Q8EU34|KPRS_OCEIH	Ribose-phosphate pyrophosphokinase OS=Oceanobacillus	NA	NA	NA	NA	NA
TCONS_00000865.p2	KAF4324162.1		0	0	0	0	0	0	0	0	0	0	0	0	1.77098	1.66053	0.973789	1.261	4.74028	5.1987	4.42199	5.17475	sp|Q8LEK2|TVP23_ARATH	Golgi apparatus membrane protein-like protein	NA	NA	NA	NA	NA
TCONS_00000868.p1		AOFI03000024.1:62985-70376;	22.2068	0	0	0	7.13601	3.60207	10.9439	0	13.5154	0	14.7473	0	5.7404	7.61554	7.46571	9.72769	30.0218	43.8176	50.1159	40.8806	sp|Q9JJZ8|CNGA3_MOUSE	Cyclic nucleotide-gated cation channel	NA	NA	NA	NA	NA
TCONS_00000868.p10	KAF4324144.1		0	0	0	0	0	3.60207	3.64796	0	0	0	0	0	0.366409	0.114519	0.973789	0.360285	0.90291	1.11401	1.474	0	sp|Q5U4Y8|SEH1_XENTR	Nucleoporin SEH1 OS=Xenopus tropicalis GN=seh1l	NA	NA	NA	NA	NA
TCONS_00000868.p11		AOFI03000024.1:82986-83960;	0	0	0	0	0	0	0	8.04379	2.70307	0	2.94946	4.67588	0.183204	1.20245	0	1.08085	6.5461	6.68405	14.003	6.72718	null	null	NA	NA	NA	NA	NA
TCONS_00000868.p12		AOFI03000024.1:76654-77628;	0	19.436	33.5409	0	14.272	3.60207	10.9439	16.0876	8.10922	13.2285	8.84839	9.35176	7.14497	9.39059	6.16733	7.56598	17.1553	7.42672	8.10699	13.4544	sp|Q9LZ98|AB20I_ARATH	ABC transporter I family member 20 OS=Arabidopsis	NA	NA	NA	NA	NA
TCONS_00000868.p13	KAF4324157.1	AOFI03000024.1:102050-103012;	0	19.436	0	0	0	7.20414	10.9439	8.04379	2.70307	13.2285	5.89893	0	7.99992	10.1922	13.3084	8.46669	11.0607	17.0815	19.162	8.27961	null	null	NA	NA	NA	NA	NA
TCONS_00000868.p14		AOFI03000024.1:82139-82822;	0	0	0	0	0	0	0	0	0	0	0	0	0.183204	1.25971	0.649192	1.08085	3.83737	4.82737	5.15899	6.72718	null	null	NA	NA	NA	NA	NA
TCONS_00000868.p15		AOFI03000024.1:72019-72513;	0	0	0	0	0	0	0	0	0	0	5.89893	4.67588	1.58777	1.94683	0.649192	1.08085	11.9636	8.16939	4.42199	9.31456	null	null	NA	NA	29	Y	SignalP-noTM
TCONS_00000868.p18		AOFI03000024.1:77977-78462;	0	0	0	0	0	0	0	0	0	0	0	0	0	0	0	0	12.8665	8.91206	4.42199	7.24466	null	null	NA	NA	NA	NA	NA
TCONS_00000868.p2		AOFI03000024.1:103844-106735;	0	38.872	0	48.7949	14.272	18.0104	21.8877	24.1314	32.4369	13.2285	35.3936	23.3794	32.7325	33.7832	30.512	27.3817	324.822	665.434	240.999	211.13	null	null	NA	NA	NA	NA	NA
TCONS_00000868.p21	RLN27179.1	AOFI03000024.1:71372-71824;	0	0	0	0	7.13601	3.60207	7.29591	8.04379	0	0	0	0	4.2137	5.95501	6.49192	6.12484	5.86892	5.1987	3.685	4.1398	null	null	NA	NA	NA	NA	NA
TCONS_00000868.p24	RLN83799.1	AOFI03000024.1:86453-86863;	0	0	0	0	0	0	0	0	5.40615	0	0	4.67588	0.97709	0.801636	0.324596	1.98157	4.74028	0.742672	1.474	2.58738	null	null	NA	NA	NA	NA	NA
TCONS_00000868.p27		AOFI03000024.1:91327-91698;	0	0	0	0	0	0	0	0	0	0	2.94946	0	0.183204	0.229039	0	0.540427	6.09464	4.45603	3.685	5.69223	null	null	NA	NA	20	Y	SignalP-noTM
TCONS_00000868.p28		AOFI03000024.1:92587-92955;	0	0	0	0	0	0	0	0	0	0	0	0	0	0	0	0	1.58009	0.742672	0.736999	0	null	null	NA	NA	NA	NA	NA
TCONS_00000868.p3		AOFI03000024.1:72929-75073;	22.2068	0	0	0	0	0	0	0	5.40615	13.2285	0	9.35176	0.610681	1.20245	0	1.08085	20.7669	23.0228	22.847	13.9718	null	null	NA	NA	NA	NA	NA
TCONS_00000868.p33		AOFI03000024.1:75463-75819;	0	0	0	0	0	0	0	0	0	0	0	0	0.0610681	0.0572597	0	0.180142	0.90291	1.85668	0	1.03495	null	null	NA	NA	NA	NA	NA
TCONS_00000868.p35		AOFI03000024.1:85229-85558;	0	0	0	0	0	0	3.64796	0	0	0	0	0	0.122136	0.572597	0	0	1.80582	1.85668	2.948	0	null	null	NA	NA	NA	NA	NA
TCONS_00000868.p39		AOFI03000024.1:70945-71268;	0	0	0	24.3974	7.13601	0	3.64796	0	2.70307	0	5.89893	0	2.687	2.97751	3.24596	2.88228	2.70873	4.45603	2.948	3.62233	null	null	NA	NA	NA	NA	NA
TCONS_00000868.p4		AOFI03000024.1:89689-90981;	0	0	0	0	7.13601	3.60207	3.64796	0	5.40615	13.2285	2.94946	18.7035	1.58777	1.31697	1.29838	1.44114	4.74028	1.11401	0.736999	4.1398	sp|P44782|RLUA_HAEIN	Ribosomal large subunit pseudouridine synthase	NA	NA	NA	NA	NA
TCONS_00000868.p41		AOFI03000024.1:103060-103371;	0	19.436	0	24.3974	7.13601	0	3.64796	8.04379	5.40615	13.2285	0	0	2.50379	3.77914	5.51814	2.16171	4.51455	5.1987	5.89599	1.55243	null	null	NA	NA	NA	NA	NA
TCONS_00000868.p45		AOFI03000024.1:98523-98828;	0	0	0	0	0	3.60207	0	0	5.40615	0	2.94946	4.67588	0.610681	0.858896	1.94758	1.44114	3.61164	2.22802	2.948	4.1398	null	null	NA	NA	NA	NA	NA
TCONS_00000868.p5		AOFI03000024.1:80053-81336;	0	0	0	24.3974	0	7.20414	7.29591	0	5.40615	0	0	14.0276	0.916022	4.35174	2.92137	2.52199	25.5072	28.9642	35.376	27.4262	sp|Q8CDU5|EFHB_MOUSE	EF-hand domain-containing family member	NA	NA	NA	NA	NA
TCONS_00000868.p6	KAF4324136.1	AOFI03000024.1:61716-62927;	0	0	0	0	0	0	0	0	0	0	0	4.67588	0.610681	0.858896	0.973789	0.360285	0.90291	0	0	2.58738	sp|Q99MB4|CBWD1_RAT	COBW domain-containing protein 1 OS=Rattus	NA	NA	NA	NA	NA
TCONS_00000868.p7		AOFI03000024.1:88188-89291;	0	19.436	0	0	7.13601	0	7.29591	0	2.70307	0	0	0	34.6867	47.5828	39.9253	33.1462	5.86892	7.79806	13.266	10.867	null	null	NA	NA	NA	NA	NA
TCONS_00000868.p8		AOFI03000024.1:93267-94424;	0	0	0	24.3974	7.13601	0	0	0	2.70307	0	8.84839	0	34.4424	22.7321	29.8629	17.1135	64.3324	49.0164	86.2289	72.964	null	null	NA	NA	NA	NA	NA
TCONS_00000868.p9		AOFI03000024.1:100197-101297;	0	0	0	0	0	3.60207	7.29591	0	2.70307	0	5.89893	9.35176	0.366409	1.20245	0.324596	0.900712	3.83737	2.59935	4.42199	3.62233	null	null	NA	NA	NA	NA	NA
TCONS_00000871.p1		AOFI03000024.1:132592-134316;	44.4135	0	0	0	0	3.60207	7.29591	0	8.10922	13.2285	5.89893	9.35176	27.9692	21.3006	17.8528	30.0838	32.5048	30.4496	46.4309	65.2019	sp|Q9M9E8|FB92_ARATH	F-box protein At1g78280 OS=Arabidopsis thaliana	NA	NA	NA	NA	NA
TCONS_00000871.p3		AOFI03000024.1:134376-134876;	0	0	0	0	0	3.60207	0	0	0	0	0	0	3.54195	4.00818	4.21975	4.6837	5.64319	5.94138	4.42199	9.83203	null	null	NA	NA	NA	NA	NA
TCONS_00000871.p4	KAF4324154.1	AOFI03000024.1:130880-131188;	0	0	33.5409	0	14.272	10.8062	7.29591	16.0876	2.70307	0	2.94946	0	4.64118	4.29448	2.92137	6.30499	7.44901	2.97069	5.89599	4.1398	sp|P32495|NHP2_YEAST	H/ACA ribonucleoprotein complex subunit	NA	NA	NA	NA	NA
TCONS_00000874.p2		AOFI03000024.1:12162-13574;	0	0	0	0	0	0	0	0	0	0	0	0	0.122136	0.286299	0	0.72057	2.483	1.85668	2.211	3.62233	sp|Q94CL8|P2C48_ARATH	Probable protein phosphatase 2C 48 OS=Arabidopsis	NA	NA	NA	NA	NA
TCONS_00000876.p1	KAF4324135.1		111.034	0	67.0818	146.385	78.4961	64.8373	98.4948	88.4817	83.7953	52.914	117.979	107.545	88.4267	108.45	86.6672	90.4315	140.628	78.3519	137.082	136.096	sp|Q6X4A2|CIPKV_ORYSJ	CBL-interacting protein kinase 31 OS=Oryza	NA	NA	NA	NA	NA
TCONS_00000877.p1	KAF4324156.1	AOFI03000024.1:128139-129914;	0	0	0	0	0	0	0	0	2.70307	0	0	0	0	0.229039	0	0.180142	0.225728	0.742672	0.736999	1.03495	sp|Q16960|DYI3_HELCR	Dynein intermediate chain 3, ciliary OS=Heliocidaris	NA	NA	NA	NA	NA
TCONS_00000877.p2		AOFI03000024.1:123750-124952;	0	0	33.5409	0	7.13601	0	3.64796	0	8.10922	0	0	0	2.50379	3.03477	3.89515	3.78299	21.2184	26.7362	26.532	28.4611	null	null	NA	NA	NA	NA	NA
TCONS_00000877.p3		AOFI03000024.1:122362-123543;	0	0	0	0	7.13601	3.60207	3.64796	0	8.10922	0	2.94946	0	1.40457	1.14519	0.649192	2.34185	9.0291	1.85668	8.10699	2.58738	null	null	NA	NA	NA	NA	NA
TCONS_00000877.p5		AOFI03000024.1:125040-125645;	0	0	0	0	0	0	0	0	2.70307	0	0	0	0.793886	1.03068	0.649192	0.360285	4.51455	5.57004	5.15899	7.24466	null	null	NA	NA	NA	NA	NA
TCONS_00000877.p6		AOFI03000024.1:121346-121885;	0	0	0	0	0	0	3.64796	0	0	0	0	4.67588	0.488545	0.400818	0	1.08085	2.25728	0.371336	1.474	2.0699	null	null	NA	NA	NA	NA	NA
TCONS_00000877.p7		AOFI03000024.1:125617-126129;	0	0	0	0	0	0	3.64796	0	2.70307	0	0	0	0.732818	1.03068	0	0.540427	6.99755	7.79806	6.63299	9.83203	null	null	NA	NA	NA	NA	NA
TCONS_00000877.p8		AOFI03000024.1:126547-126963;	0	0	0	0	0	0	3.64796	0	5.40615	0	0	0	0.732818	0.572597	0	0.180142	3.61164	5.1987	3.685	4.1398	null	null	NA	NA	NA	NA	NA
TCONS_00000879.p1		AOFI03000024.1:136460-138097;	0	0	0	0	0	7.20414	14.5918	16.0876	35.14	0	5.89893	14.0276	3.35875	5.95501	2.92137	7.38584	21.6698	10.7687	19.162	32.0835	null	null	NA	NA	NA	NA	NA
TCONS_00000879.p10		AOFI03000024.1:145156-145692;	0	0	0	0	0	0	0	0	0	0	0	0	0	0.0572597	0	0	2.25728	4.0847	2.948	3.62233	null	null	NA	NA	NA	NA	NA
TCONS_00000879.p11		AOFI03000024.1:140179-140577;	0	0	0	0	0	0	0	0	0	0	0	0	0	0.114519	0.324596	0	3.61164	1.85668	0	2.0699	null	null	NA	NA	NA	NA	NA
TCONS_00000879.p2		AOFI03000024.1:141673-143298;	0	0	0	0	7.13601	0	0	0	5.40615	0	2.94946	4.67588	0.183204	0.286299	0	0.180142	4.96601	2.97069	8.10699	3.10485	null	null	NA	NA	NA	NA	NA
TCONS_00000879.p3		AOFI03000024.1:146944-148530;	22.2068	0	67.0818	0	21.408	14.4083	10.9439	0	5.40615	13.2285	8.84839	14.0276	18.0762	19.2393	30.8366	18.3745	25.2815	27.4789	33.165	31.0485	sp|Q9U9R7|SNAG_DICDI	Gamma-soluble NSF attachment protein OS=Dictyostelium	NA	NA	NA	NA	NA
TCONS_00000879.p4		AOFI03000024.1:149511-151088;	0	0	0	0	0	0	0	0	0	13.2285	0	0	3.78622	5.03886	3.89515	6.48513	2.03155	0.371336	0.736999	1.03495	null	null	NA	NA	NA	NA	NA
TCONS_00000879.p5	KAF4324128.1	AOFI03000024.1:143741-144928;	0	0	0	0	14.272	0	0	0	0	0	0	0	0.366409	0.400818	0.324596	0.360285	0.90291	0.371336	2.948	0.517475	sp|Q9SA96|AROD1_ARATH	Arogenate dehydratase/prephenate dehydratase	NA	NA	NA	NA	NA
TCONS_00000879.p6		AOFI03000024.1:138758-139780;	22.2068	19.436	0	0	0	10.8062	14.5918	0	2.70307	13.2285	14.7473	4.67588	12.4579	15.6892	14.6068	17.1135	24.6043	17.4528	20.636	27.9437	sp|Q9FNZ2|C3H48_ARATH	Zinc finger CCCH domain-containing protein	NA	NA	NA	NA	NA
TCONS_00000879.p7		AOFI03000024.1:146053-146781;	0	0	0	0	0	0	0	0	5.40615	0	0	0	0.488545	0.629857	0	0.72057	2.93446	6.31271	10.318	3.62233	null	null	NA	NA	NA	NA	NA
TCONS_00000879.p8		AOFI03000024.1:140816-141532;	0	0	0	0	0	0	0	0	0	0	0	0	0.0610681	0.114519	0	0.360285	0.90291	1.11401	1.474	2.0699	null	null	NA	NA	NA	NA	NA
TCONS_00000879.p9		AOFI03000024.1:135895-136431;	0	0	0	24.3974	0	0	0	0	13.5154	0	2.94946	4.67588	1.28243	1.48875	0.973789	1.98157	4.74028	3.34202	6.63299	7.24466	null	null	NA	NA	NA	NA	NA
TCONS_00000881.p1		AOFI03000024.1:16753-18786;	0	0	0	24.3974	7.13601	0	7.29591	8.04379	0	0	0	14.0276	2.13738	2.57669	2.59677	2.34185	22.347	24.5082	28.006	27.4262	null	null	NA	NA	NA	NA	NA
TCONS_00000881.p2		AOFI03000024.1:15309-16703;	0	19.436	0	0	14.272	3.60207	10.9439	0	5.40615	13.2285	0	0	4.88545	4.86708	4.86894	5.22413	23.9271	33.4202	36.85	25.3563	sp|Q9ZPY9|P4KG4_ARATH	Phosphatidylinositol 4-kinase gamma 4 OS=Arabidopsis	NA	NA	NA	NA	NA
TCONS_00000881.p3		AOFI03000024.1:13971-14759;	0	0	0	0	0	0	0	0	0	0	0	4.67588	1.77098	1.37423	2.59677	1.98157	9.0291	8.54073	8.84399	3.62233	null	null	NA	NA	NA	NA	NA
TCONS_00000881.p5		AOFI03000024.1:14854-15180;	0	0	0	0	0	0	0	0	0	0	0	0	0.183204	0.572597	0	0.180142	1.80582	3.34202	2.948	0	null	null	NA	NA	NA	NA	NA
TCONS_00000882.p1		AOFI03000024.1:20708-22867;	0	0	33.5409	0	21.408	7.20414	21.8877	16.0876	10.8123	26.457	8.84839	23.3794	8.2442	12.1963	10.0625	11.7093	18.9611	15.9674	23.584	29.4961	null	null	NA	NA	NA	NA	NA
TCONS_00000883.p1		AOFI03000024.1:41191-42942;	22.2068	0	67.0818	24.3974	14.272	10.8062	21.8877	0	35.14	13.2285	14.7473	23.3794	15.8166	17.8078	15.256	9.36741	8.57765	4.45603	11.055	12.9369	null	null	NA	NA	NA	NA	NA
TCONS_00000883.p2		AOFI03000024.1:31151-32695;	0	0	0	0	0	3.60207	0	0	0	0	0	0	0	0.114519	0	0.540427	5.19173	4.82737	11.792	4.65728	null	null	NA	NA	NA	NA	NA
TCONS_00000883.p3		AOFI03000024.1:38751-40085;	0	0	0	0	0	10.8062	7.29591	8.04379	2.70307	13.2285	2.94946	14.0276	9.70983	16.09	14.2822	15.4922	13.5437	10.3974	11.792	7.24466	null	null	NA	NA	NA	NA	NA
TCONS_00000883.p4		AOFI03000024.1:34520-35182;	0	0	0	0	0	0	3.64796	0	2.70307	0	0	4.67588	1.64884	2.46217	1.94758	1.44114	6.5461	8.91206	6.63299	6.2097	null	null	NA	NA	NA	NA	NA
TCONS_00000883.p5		AOFI03000024.1:35555-36076;	0	0	0	0	7.13601	0	0	0	5.40615	0	5.89893	0	0.916022	0.973415	1.62298	0.72057	6.32037	6.31271	4.42199	4.65728	null	null	NA	NA	21	Y	SignalP-noTM
TCONS_00000883.p7		AOFI03000024.1:33552-33995;	0	0	0	0	0	3.60207	0	0	2.70307	0	0	4.67588	0.854954	1.31697	0.649192	1.08085	7.67474	3.34202	2.948	6.72718	null	null	NA	NA	NA	NA	NA
TCONS_00000884.p1		AOFI03000024.1:49125-52817;	0	0	33.5409	0	7.13601	3.60207	0	0	10.8123	13.2285	8.84839	0	2.50379	2.34765	2.92137	2.70214	20.0898	24.5082	27.269	18.1116	null	null	NA	NA	NA	NA	NA
TCONS_00000884.p12		AOFI03000024.1:46482-46805;	0	0	0	0	0	0	3.64796	0	0	0	5.89893	0	2.13738	2.63395	2.92137	1.98157	2.25728	2.97069	3.685	2.0699	null	null	NA	NA	NA	NA	NA
TCONS_00000884.p2		AOFI03000024.1:53047-56340;	22.2068	58.308	33.5409	97.5898	14.272	57.6331	47.4234	32.1752	59.4676	66.1424	58.9893	42.0829	54.717	54.5113	55.1814	61.0683	89.3881	76.1239	82.5439	102.46	sp|Q9P7T8|YIW2_SCHPO	Uncharacterized helicase C694.02 OS=Schizosaccharomyces	NA	NA	NA	NA	NA
TCONS_00000884.p3		AOFI03000024.1:44189-46402;	0	0	0	0	0	0	0	0	0	13.2285	0	4.67588	1.46564	1.25971	0	0.900712	5.64319	5.57004	15.477	8.27961	null	null	NA	NA	NA	NA	NA
TCONS_00000884.p4		AOFI03000024.1:47389-49035;	0	19.436	0	0	0	0	0	0	0	13.2285	0	0	1.09923	1.43149	1.29838	1.44114	9.93201	20.0521	21.373	11.9019	null	null	NA	NA	NA	NA	NA
TCONS_00000884.p6		AOFI03000024.1:46780-47253;	0	0	0	0	0	0	0	8.04379	5.40615	0	0	0	3.17554	2.80573	4.21975	3.42271	2.70873	4.0847	1.474	2.58738	sp|Q1L9A2|OPA3_DANRE	Optic atrophy 3 protein homolog OS=Danio	NA	NA	NA	NA	NA
TCONS_00000885.p1		AOFI03000024.1:107408-109387;	22.2068	0	0	0	7.13601	7.20414	3.64796	8.04379	10.8123	0	8.84839	4.67588	14.1678	15.4601	11.3609	10.088	17.6068	19.6808	14.003	11.3845	null	null	NA	NA	NA	NA	NA
TCONS_00000885.p2		AOFI03000024.1:113511-114698;	0	19.436	0	0	0	0	0	0	2.70307	0	5.89893	9.35176	3.72516	4.1227	2.27217	3.60285	32.279	46.0457	42.009	30.0136	null	null	NA	NA	NA	NA	NA
TCONS_00000885.p3		AOFI03000024.1:111472-112293;	22.2068	0	0	0	0	0	0	0	2.70307	0	2.94946	4.67588	3.78622	4.6953	3.57056	2.70214	360.487	950.62	304.381	277.884	null	null	NA	NA	NA	NA	NA
TCONS_00000885.p4		AOFI03000024.1:110408-110785;	0	0	0	0	0	0	0	0	0	0	0	0	0	0	0.324596	0	6.77183	5.1987	5.15899	3.62233	null	null	NA	NA	22	Y	SignalP-noTM
TCONS_00000885.p5		AOFI03000024.1:112806-113159;	0	0	0	0	0	0	0	0	0	0	0	0	0.0610681	0.0572597	0	0	125.505	143.336	132.66	99.3553	null	null	NA	NA	21	Y	SignalP-noTM
TCONS_00000886.p1	KAF4324160.1	AOFI03000024.1:116786-117637;	0	0	0	0	21.408	7.20414	7.29591	0	18.9215	0	2.94946	9.35176	131.785	190.446	204.82	157.985	3.38591	0	0.736999	0.517475	null	null	NA	NA	22	Y	SignalP-noTM
TCONS_00000886.p2		AOFI03000024.1:115355-116206;	88.827	38.872	33.5409	97.5898	28.544	57.6331	51.0714	56.3065	48.6553	39.6855	44.242	37.407	58.259	46.953	34.0826	42.5136	39.2766	20.0521	6.63299	21.734	null	null	NA	NA	22	Y	SignalP-noTM
TCONS_00000886.p3		AOFI03000024.1:118111-119019;	133.241	38.872	0	0	42.816	25.2145	62.0153	16.0876	127.045	0	58.9893	102.869	376.851	527.305	254.808	368.932	2.483	1.48534	0.736999	2.58738	null	null	NA	NA	NA	NA	NA
TCONS_00000912.p1		AOFI03000026.1:3656-5527;	0	0	0	0	0	0	0	8.04379	21.6246	13.2285	2.94946	0	3.78622	8.13088	6.49192	5.58442	7.67474	3.71336	2.211	5.69223	sp|Q9FNA3|NAGLU_ARATH	Alpha-N-acetylglucosaminidase OS=Arabidopsis	NA	NA	NA	NA	NA
TCONS_00000912.p13		AOFI03000026.1:6339-6644;	44.4135	19.436	0	24.3974	7.13601	7.20414	10.9439	0	8.10922	26.457	5.89893	4.67588	7.69458	7.55828	12.0101	8.28655	7.90046	6.68405	16.214	7.76213	null	null	NA	NA	NA	NA	NA
TCONS_00000912.p14		AOFI03000026.1:10378-10683;	0	0	0	0	0	0	0	0	2.70307	0	0	0	0.793886	0.171779	0	0	1.80582	0.371336	5.15899	1.03495	null	null	NA	NA	NA	NA	NA
TCONS_00000912.p2		AOFI03000026.1:11479-13227;	0	0	0	0	7.13601	0	0	16.0876	2.70307	0	5.89893	0	2.50379	2.69121	2.92137	5.22413	16.4781	18.9381	16.214	12.4194	null	null	67:RRLR;	NA	NA	NA	NA
TCONS_00000912.p3	KAF4324053.1		0	38.872	0	0	7.13601	18.0104	7.29591	8.04379	8.10922	13.2285	2.94946	0	7.0839	8.87526	7.79031	9.90783	9.93201	5.1987	8.84399	5.17475	sp|O59682|LCB1_SCHPO	Serine palmitoyltransferase 1 OS=Schizosaccharomyces	NA	NA	NA	NA	NA
TCONS_00000912.p4		AOFI03000026.1:13413-14468;	0	0	0	24.3974	0	7.20414	0	0	0	0	0	4.67588	2.99234	4.63804	3.89515	6.12484	17.1553	14.1108	16.951	14.4893	null	null	NA	NA	NA	NA	NA
TCONS_00000912.p5		AOFI03000026.1:9214-10011;	0	0	0	0	7.13601	3.60207	0	0	0	0	2.94946	4.67588	1.09923	1.48875	0.649192	1.44114	3.83737	2.59935	8.10699	4.65728	null	null	NA	NA	NA	NA	NA
TCONS_00000912.p7		AOFI03000026.1:10946-11374;	0	0	0	0	0	0	0	0	2.70307	0	0	0	0.549613	0.458078	0.973789	1.44114	3.38591	5.1987	1.474	3.62233	null	null	NA	NA	30	Y	SignalP-noTM
TCONS_00000916.p15	RLN83208.1	AOFI03000026.1:29969-30382;	0	0	0	0	0	10.8062	0	0	0	0	0	0	0.854954	0.744376	0.324596	0.72057	3.38591	4.0847	2.211	1.55243	sp|D3ZN43|NDUF6_RAT	NADH dehydrogenase (ubiquinone) complex I,	NA	NA	NA	NA	NA
TCONS_00000919.p4		AOFI03000026.1:39778-40707;	0	0	0	0	0	0	0	0	0	0	2.94946	0	0.549613	0.515338	0.324596	0.72057	1.80582	0.742672	2.211	1.03495	sp|Q5XIG6|GALK2_RAT	N-acetylgalactosamine kinase OS=Rattus norvegicus	NA	NA	NA	NA	NA
TCONS_00000921.p1		AOFI03000026.1:100345-119199;	0	19.436	0	0	0	0	7.29591	0	13.5154	0	0	0	0.305341	2.17587	0	2.70214	31.3761	47.1597	82.5439	54.3349	sp|Q6V0I7|FAT4_HUMAN	Protocadherin Fat 4 OS=Homo sapiens GN=FAT4	NA	761:HVLVRDP	21	Y	SignalP-noTM
TCONS_00000921.p14		AOFI03000026.1:96115-96465;	0	0	0	0	0	0	0	0	0	0	0	0	0.0610681	0.114519	0.324596	0	2.483	4.82737	11.792	9.31456	null	null	NA	NA	NA	NA	NA
TCONS_00000921.p3		AOFI03000026.1:97253-100291;	0	0	0	0	0	0	0	0	0	0	0	0	0.183204	0.114519	0	0.180142	10.6092	11.5114	11.055	15.0068	null	null	NA	NA	NA	NA	NA
TCONS_00000921.p4	KAF4324058.1	AOFI03000026.1:93348-95819;	0	0	0	0	0	3.60207	3.64796	0	2.70307	0	0	0	0.793886	1.08793	1.62298	0.900712	1.80582	0	0	1.03495	sp|A1DP85|NM111_NEOFI	Pro-apoptotic serine protease nma111 OS=Neosartorya	NA	NA	NA	NA	NA
TCONS_00000923.p3			0	0	0	0	0	0	0	0	0	0	0	0	0.610681	0.801636	0.649192	0.540427	2.25728	7.79806	8.84399	2.0699	sp|Q86IX2|DOPP1_DICDI	Dolichyldiphosphatase 1 OS=Dictyostelium	NA	NA	NA	NA	NA
TCONS_00000923.p5	KAF4324063.1	AOFI03000026.1:76384-77127;	22.2068	0	0	0	7.13601	3.60207	10.9439	8.04379	8.10922	13.2285	8.84839	0	5.43506	7.73006	4.54435	5.22413	45.8227	69.8112	58.9599	41.9155	null	null	NA	NA	NA	NA	NA
TCONS_00000923.p6	KAF4324060.1		0	0	0	0	0	0	0	0	2.70307	0	0	0	0.671749	1.20245	0.324596	1.261	0.451455	0.742672	0.736999	1.03495	sp|Q86YN1|DOPP1_HUMAN	Dolichyldiphosphatase 1 OS=Homo sapiens	NA	NA	NA	NA	NA
TCONS_00000923.p7		AOFI03000026.1:75784-76236;	0	0	0	0	0	7.20414	0	8.04379	5.40615	0	0	23.3794	2.19845	2.92025	1.62298	1.80142	22.7985	34.9056	16.951	20.1815	null	null	NA	NA	NA	NA	NA
TCONS_00000927.p1		AOFI03000026.1:44523-47300;	0	0	33.5409	0	0	3.60207	0	8.04379	5.40615	13.2285	11.7979	9.35176	6.71749	9.04704	7.14112	7.2057	118.733	253.251	97.2839	60.5446	sp|Q54TM7|DRKD_DICDI	Probable serine/threonine-protein kinase	NA	NA	NA	NA	NA
TCONS_00000927.p12	KAF4324075.1	AOFI03000026.1:51798-52205;	0	0	0	0	0	0	0	0	2.70307	0	0	0	0.122136	0.458078	0	0.180142	3.38591	4.0847	7.36999	2.58738	null	null	NA	NA	NA	NA	NA
TCONS_00000927.p15		AOFI03000026.1:59238-59582;	0	0	0	0	7.13601	0	0	0	5.40615	13.2285	0	4.67588	3.35875	2.51943	3.24596	2.34185	3.83737	1.48534	5.15899	7.24466	null	null	NA	NA	NA	NA	NA
TCONS_00000927.p2		AOFI03000026.1:52940-54658;	22.2068	0	0	73.1923	14.272	25.2145	21.8877	24.1314	16.2184	238.113	26.5452	23.3794	33.4043	50.1023	57.4535	30.9845	1574.68	3580.42	2648.77	1261.6	null	null	NA	NA	NA	NA	NA
TCONS_00000927.p3	KAF4324071.1	AOFI03000026.1:47886-49481;	0	0	33.5409	0	7.13601	7.20414	3.64796	0	2.70307	0	0	0	6.59536	10.135	9.41329	10.8085	43.114	75.7525	23.584	24.8388	sp|Q9PII5|DCDA_CAMJE	Diaminopimelate decarboxylase OS=Campylobacter	NA	NA	NA	NA	NA
TCONS_00000927.p4		AOFI03000026.1:57430-58473;	0	0	0	0	0	0	0	0	0	0	0	0	0.122136	0.171779	0.324596	0	6.77183	4.82737	11.792	5.17475	null	null	NA	NA	NA	NA	NA
TCONS_00000927.p5		AOFI03000026.1:49877-50665;	44.4135	19.436	0	24.3974	0	14.4083	18.2398	16.0876	8.10922	13.2285	5.89893	23.3794	16.7937	24.1063	17.8528	20.7164	11.5121	11.5114	16.214	15.5243	null	null	NA	NA	NA	NA	NA
TCONS_00000927.p9		AOFI03000026.1:55033-55509;	0	0	0	0	14.272	3.60207	14.5918	8.04379	8.10922	0	5.89893	0	14.8396	15.7464	19.8004	21.437	4.0631	2.59935	7.36999	4.65728	null	null	NA	NA	NA	NA	NA
TCONS_00000928.p1	KAF4324041.1	AOFI03000026.1:64304-66826;	0	77.744	0	0	0	0	32.8316	32.1752	5.40615	13.2285	11.7979	37.407	4.27477	7.73006	16.2298	9.90783	61.8494	35.2769	30.217	43.4679	null	null	NA	NA	NA	NA	NA
TCONS_00000928.p2		AOFI03000026.1:63205-64140;	0	0	0	0	7.13601	3.60207	3.64796	0	8.10922	0	2.94946	4.67588	4.51904	3.66462	7.14112	4.14328	2.03155	2.22802	2.948	3.10485	null	null	NA	NA	NA	NA	NA
TCONS_00000928.p3		AOFI03000026.1:62387-63088;	0	0	0	0	0	0	0	0	0	0	0	0	0	0.0572597	0	0	4.74028	6.31271	3.685	5.69223	null	null	NA	NA	NA	NA	NA
TCONS_00000928.p4		AOFI03000026.1:61614-62315;	0	0	0	0	0	0	0	0	0	0	0	0	0	0	0	0	6.5461	8.54073	5.89599	6.72718	null	null	NA	NA	NA	NA	NA
TCONS_00000928.p6		AOFI03000026.1:61195-61566;	0	0	0	0	0	0	0	0	0	0	0	0	0	0.0572597	0	0	4.51455	4.45603	5.15899	6.72718	null	null	NA	NA	NA	NA	NA
TCONS_00000929.p1		AOFI03000026.1:67753-68169;	0	38.872	0	24.3974	21.408	0	10.9439	8.04379	24.3277	52.914	17.6968	46.7588	18.1983	19.5828	18.502	24.6795	87.1308	87.6353	64.1189	77.1038	null	null	NA	NA	21	Y	SignalP-noTM
TCONS_00000930.p1	KAF4324040.1	AOFI03000026.1:69473-69859;	0	0	0	0	0	0	3.64796	0	0	0	0	0	1.03816	1.03068	0.324596	1.80142	4.74028	5.57004	2.948	5.69223	sp|P73548|CDSA_SYNY3	Phosphatidate cytidylyltransferase OS=Synechocystis	NA	NA	NA	NA	NA
TCONS_00000930.p2		AOFI03000026.1:68821-69123;	0	19.436	0	0	0	7.20414	0	0	0	0	0	4.67588	0.671749	1.08793	1.29838	1.261	4.74028	2.59935	2.948	5.69223	null	null	NA	NA	NA	NA	NA
TCONS_00000931.p1	KAF4324064.1	AOFI03000026.1:71318-73258;	0	19.436	0	0	7.13601	7.20414	0	8.04379	16.2184	0	8.84839	9.35176	11.4808	13.7996	16.5544	29.9036	48.5314	41.961	84.0179	56.4048	null	null	NA	NA	NA	NA	NA
TCONS_00000932.p1		AOFI03000026.1:119913-122663;	0	0	0	0	0	0	0	0	0	0	0	0	0	0.229039	0	0	1.12864	2.22802	3.685	1.03495	sp|Q91ZI0|CELR3_MOUSE	Cadherin EGF LAG seven-pass G-type receptor	NA	NA	NA	NA	NA
TCONS_00000933.p1		AOFI03000026.1:124239-128075;	0	0	0	0	0	0	0	0	0	0	0	0	0.0610681	0.114519	0	0.180142	2.03155	5.1987	0.736999	3.10485	sp|Q24292|DS_DROME	Protein dachsous OS=Drosophila melanogaster	NA	NA	NA	NA	NA
TCONS_00000934.p1		AOFI03000026.1:132764-142276;	0	0	0	0	0	0	0	0	5.40615	0	2.94946	0	0.488545	1.20245	0.649192	1.44114	12.6407	9.65474	15.477	13.9718	sp|Q6V0I7|FAT4_HUMAN	Protocadherin Fat 4 OS=Homo sapiens GN=FAT4	NA	NA	NA	NA	NA
TCONS_00000934.p2		AOFI03000026.1:128142-132458;	0	0	0	0	0	0	0	0	0	0	0	0	0.0610681	0.458078	0	0	1.58009	2.59935	4.42199	3.62233	sp|Q2PZL6|FAT4_MOUSE	Protocadherin Fat 4 OS=Mus musculus GN=Fat4	NA	NA	NA	NA	NA
TCONS_00000935.p1	KAF4324013.1	AOFI03000027.1:6667-7821;	0	0	0	0	7.13601	0	0	0	2.70307	0	0	4.67588	1.16029	3.72188	1.29838	0.72057	9.25483	12.2541	12.529	10.867	sp|P0AC91|GM4D_SHIFL	GDP-mannose 4,6-dehydratase OS=Shigella	NA	NA	NA	NA	NA
TCONS_00000936.p1		AOFI03000027.1:13628-16264;	0	0	0	0	0	0	0	24.1314	5.40615	0	2.94946	0	2.74807	2.92025	2.92137	5.76456	22.5728	28.9642	27.269	26.9087	sp|Q96P50|ACAP3_HUMAN	Arf-GAP with coiled-coil, ANK repeat and	NA	NA	NA	NA	NA
TCONS_00000936.p2	KAF4324033.1	AOFI03000027.1:16435-18561;	0	0	0	0	0	0	0	0	0	0	0	0	0	0	0	0	7.44901	13.7394	16.951	10.867	sp|Q05152|CAC1B_RABIT	Voltage-dependent N-type calcium channel	NA	NA	NA	NA	NA
TCONS_00000936.p3		AOFI03000027.1:11045-12139;	0	19.436	0	0	14.272	3.60207	3.64796	0	5.40615	13.2285	0	0	4.27477	6.98569	9.73789	8.28655	46.2742	110.658	44.2199	37.2582	sp|Q5REA8|TXD17_PONAB	Thioredoxin domain-containing protein 17	NA	NA	NA	NA	NA
TCONS_00000936.p4	KAF4324031.1	AOFI03000027.1:12837-13382;	0	0	0	0	0	0	0	0	0	0	0	0	1.5267	1.54601	0.973789	1.261	3.61164	2.97069	1.474	2.58738	sp|Q4QQT6|BRX1_RAT	Ribosome biogenesis protein BRX1 homolog OS=Rattus	NA	NA	NA	NA	NA
TCONS_00000936.p5		AOFI03000027.1:18609-19493;	0	0	0	0	0	0	0	0	0	0	0	0	0	0	0	0	4.28882	4.0847	11.792	4.1398	sp|O43497|CAC1G_HUMAN	Voltage-dependent T-type calcium channel	NA	NA	NA	NA	NA
TCONS_00000936.p6		AOFI03000027.1:9737-10636;	0	0	0	0	0	3.60207	0	0	0	0	0	9.35176	1.22136	2.11861	3.57056	4.14328	13.0922	23.3942	13.266	10.3495	null	null	NA	NA	NA	NA	NA
TCONS_00000938.p2		AOFI03000027.1:48128-48853;	0	0	0	0	0	10.8062	14.5918	0	5.40615	13.2285	0	0	6.16788	6.58487	5.84273	3.06242	16.7038	13.7394	13.266	15.5243	sp|Q8JIY8|MK67I_DANRE	MKI67 FHA domain-interacting nucleolar	NA	NA	NA	NA	NA
TCONS_00000938.p3		AOFI03000027.1:45148-45624;	0	0	0	0	0	0	0	0	2.70307	13.2285	0	0	1.16029	1.25971	1.62298	1.08085	6.5461	11.1401	5.15899	8.79708	null	null	NA	NA	NA	NA	NA
TCONS_00000938.p5		AOFI03000027.1:46401-46649;	22.2068	0	0	0	0	0	0	0	0	0	0	0	1.77098	1.77505	2.27217	1.80142	8.35192	17.4528	2.948	6.2097	null	null	NA	NA	20	Y	SignalP-noTM
TCONS_00000938.p6		AOFI03000027.1:44859-45176;	0	0	0	0	0	0	0	16.0876	0	0	0	0	1.70991	1.25971	0.973789	1.98157	6.99755	10.3974	2.948	5.17475	null	null	NA	NA	NA	NA	NA
TCONS_00000938.p7		AOFI03000027.1:44195-44500;	0	0	0	0	0	0	0	0	0	0	2.94946	0	1.16029	0.629857	1.29838	1.08085	3.16019	8.91206	5.15899	5.17475	null	null	NA	NA	NA	NA	NA
TCONS_00000940.p1	KAF4324010.1	AOFI03000027.1:59307-59876;	0	0	33.5409	0	7.13601	0	0	0	27.0307	0	2.94946	4.67588	15.0228	21.7014	15.256	18.7348	12.1893	4.82737	10.318	16.5592	sp|P21158|CSGA_MYXXA	C-factor OS=Myxococcus xanthus GN=csgA PE=1	NA	NA	NA	NA	NA
TCONS_00000941.p1			0	0	0	0	0	0	3.64796	0	0	0	0	0	1.89311	2.17587	1.94758	1.44114	2.03155	2.22802	4.42199	2.0699	sp|P20054|PYR1_DICDI	Protein PYR1-3 OS=Dictyostelium discoideum	NA	NA	NA	NA	NA
TCONS_00000943.p1	KAF4324002.1	AOFI03000027.1:67362-68345;	0	0	0	0	7.13601	10.8062	18.2398	8.04379	13.5154	0	11.7979	23.3794	12.7632	14.7157	10.0625	14.5915	14.2208	10.3974	7.36999	20.699	sp|P80092|CBPX1_SULSO	Thermostable carboxypeptidase 1 OS=Sulfolobus	NA	NA	NA	NA	NA
TCONS_00000945.p1		AOFI03000027.1:83008-85401;	0	0	0	0	0	0	0	8.04379	5.40615	0	0	0	1.58777	1.48875	1.29838	3.24256	10.6092	18.9381	16.214	9.83203	null	null	NA	NA	NA	NA	NA
TCONS_00000945.p11		AOFI03000027.1:81370-81654;	0	0	0	0	0	0	0	0	2.70307	0	2.94946	0	1.64884	1.14519	0.649192	2.16171	4.0631	4.0847	11.055	4.65728	null	null	NA	NA	26	Y	SignalP-noTM
TCONS_00000945.p2		AOFI03000027.1:78723-79628;	0	0	0	0	7.13601	0	0	0	8.10922	0	2.94946	0	2.50379	1.94683	2.27217	3.42271	9.93201	4.45603	10.318	8.27961	null	null	NA	NA	NA	NA	NA
TCONS_00000945.p3			0	0	0	0	0	0	0	0	0	0	2.94946	4.67588	0.97709	1.25971	0.973789	0.540427	0.90291	0.742672	0.736999	0.517475	sp|Q49WS9|Y1627_STAS1	Uncharacterized oxidoreductase SSP1627	NA	NA	NA	NA	NA
TCONS_00000945.p7		AOFI03000027.1:80457-80837;	0	19.436	0	0	0	0	0	0	0	0	2.94946	4.67588	1.95418	1.48875	2.27217	2.16171	6.32037	8.54073	6.63299	4.65728	null	null	NA	NA	NA	NA	NA
TCONS_00000945.p8	KAF4324025.1	AOFI03000027.1:80961-81335;	0	0	0	0	0	3.60207	0	0	0	0	2.94946	9.35176	2.19845	2.80573	1.94758	3.42271	6.99755	7.05538	5.89599	3.62233	null	null	NA	NA	NA	NA	NA
TCONS_00000947.p1	KAF4323995.1		0	0	33.5409	73.1923	14.272	7.20414	21.8877	0	18.9215	26.457	8.84839	23.3794	18.5036	19.1247	20.4496	18.7348	65.0095	75.3812	41.272	48.6427	sp|P22843|H3_ACRFO	Histone H3 OS=Acropora formosa PE=3 SV=2	NA	NA	NA	NA	NA
TCONS_00000948.p1		AOFI03000027.1:125673-126278;	0	0	0	0	0	0	0	0	2.70307	0	2.94946	0	1.3435	1.60327	2.27217	1.08085	6.99755	2.59935	4.42199	7.76213	sp|P85107|TGS1_RAT	Trimethylguanosine synthase OS=Rattus norvegicus	NA	NA	NA	NA	NA
TCONS_00000948.p2	RLN63922.1		0	0	0	0	0	3.60207	0	0	0	0	2.94946	4.67588	0.305341	1.31697	0.324596	0.900712	1.35437	1.11401	2.948	1.55243	sp|Q8LGF7|PEX4_ARATH	Protein PEROXIN-4 OS=Arabidopsis thaliana	NA	NA	NA	NA	NA
TCONS_00000948.p3		AOFI03000027.1:126487-126957;	0	0	0	0	0	7.20414	3.64796	0	0	0	0	0	1.70991	1.77505	2.92137	1.80142	7.44901	4.82737	8.10699	10.3495	null	null	NA	NA	NA	NA	NA
TCONS_00000950.p1	KAF4324014.1		111.034	38.872	134.164	24.3974	49.9521	46.8269	62.0153	8.04379	51.3584	39.6855	41.2925	42.0829	45.1293	40.5971	51.6108	48.098	117.83	163.388	174.669	147.998	sp|Q54QQ0|IMDH_DICDI	Inosine-5'-monophosphate dehydrogenase OS=Dictyostelium	NA	NA	NA	NA	NA
TCONS_00000951.p1	KAF4324016.1	AOFI03000027.1:7868-9808;	0	19.436	0	24.3974	0	0	3.64796	16.0876	0	0	2.94946	0	2.93127	5.09612	3.89515	7.38584	26.4101	53.4724	26.532	19.1466	sp|Q54H46|DRKA_DICDI	Probable serine/threonine-protein kinase	NA	NA	NA	NA	NA
TCONS_00000952.p1	KAF4324030.1	AOFI03000027.1:42534-44249;	0	0	0	0	7.13601	0	0	0	2.70307	0	0	0	2.38166	3.09203	2.27217	3.42271	23.2499	54.5864	25.058	20.699	sp|P21158|CSGA_MYXXA	C-factor OS=Myxococcus xanthus GN=csgA PE=1	NA	NA	20	Y	SignalP-noTM
TCONS_00000953.p1		AOFI03000027.1:51586-54666;	0	0	0	24.3974	0	0	0	0	0	0	0	4.67588	1.40457	1.25971	0.973789	1.08085	4.0631	6.68405	2.211	0.517475	sp|Q5ZIP4|XRN2_CHICK	5'-3' exoribonuclease 2 OS=Gallus gallus	NA	NA	NA	NA	NA
TCONS_00000953.p2		AOFI03000027.1:50404-51309;	0	0	0	0	0	3.60207	0	0	0	0	0	0	0.366409	1.03068	0	0.72057	2.25728	3.71336	3.685	1.03495	null	null	NA	NA	NA	NA	NA
TCONS_00000953.p3		AOFI03000027.1:57001-57750;	0	0	0	0	0	3.60207	0	0	0	0	2.94946	0	1.16029	1.71779	0.649192	1.80142	6.5461	5.1987	5.89599	5.17475	null	null	NA	NA	NA	NA	NA
TCONS_00000953.p4	KAF4324011.1	AOFI03000027.1:57883-58497;	22.2068	0	0	0	14.272	0	0	0	0	0	2.94946	0	1.40457	1.66053	2.27217	1.80142	1.58009	0.742672	0.736999	1.03495	sp|Q9HCN8|SDF2L_HUMAN	Stromal cell-derived factor 2-like protein	NA	NA	NA	NA	NA
TCONS_00000953.p5		AOFI03000027.1:56204-56830;	0	0	0	0	0	0	7.29591	0	0	0	2.94946	0	1.22136	0.973415	0.973789	1.62128	5.19173	3.71336	7.36999	7.24466	null	null	NA	NA	NA	NA	NA
TCONS_00000953.p6		AOFI03000027.1:55324-55923;	0	19.436	0	0	0	3.60207	3.64796	0	2.70307	0	0	0	0.488545	0.973415	1.29838	0.360285	4.0631	4.45603	1.474	3.62233	null	null	NA	NA	NA	NA	NA
TCONS_00000959.p1		AOFI03000027.1:69789-70310;	0	0	0	0	0	0	0	0	2.70307	0	0	0	1.28243	1.31697	1.94758	1.62128	2.70873	1.48534	1.474	2.0699	null	null	NA	NA	NA	NA	NA
TCONS_00000961.p2		AOFI03000027.1:73682-74830;	0	0	0	0	0	0	0	0	8.10922	0	2.94946	0	0.916022	0.744376	1.94758	1.98157	1.12864	2.22802	0.736999	0	sp|O23016|KCAB_ARATH	Probable voltage-gated potassium channel	NA	NA	NA	NA	NA
TCONS_00000963.p3		AOFI03000027.1:88543-88989;	0	0	33.5409	0	14.272	10.8062	29.1836	16.0876	21.6246	26.457	26.5452	9.35176	6.41215	8.5317	23.3709	30.9845	13.9951	9.2834	22.11	22.2514	null	null	NA	NA	NA	NA	NA
TCONS_00000963.p4	KAF4324020.1	AOFI03000027.1:90683-91072;	0	0	0	0	0	0	0	0	2.70307	0	0	0	0.305341	0.343558	0	0.180142	0.451455	0.371336	0	0	sp|B5XCZ6|ETFR1_SALSA	Electron transfer flavoprotein regulatory	NA	NA	NA	NA	NA
TCONS_00000966.p1		AOFI03000027.1:104912-107401;	0	19.436	0	0	7.13601	3.60207	7.29591	0	8.10922	13.2285	5.89893	0	1.28243	1.66053	1.29838	2.34185	36.5679	64.2411	21.373	28.9786	sp|A1XP58|XGEA_ASPNG	Xyloglucan-specific endo-beta-1,4-glucanase	NA	NA	19	Y	SignalP-noTM
TCONS_00000968.p1	KAF4323996.1	AOFI03000027.1:111944-112660;	0	0	0	0	0	0	0	0	0	0	0	0	0.366409	0.286299	0.973789	0.360285	0.225728	0	0	0	sp|Q2UK93|XGEA_ASPOR	Probable xyloglucan-specific endo-beta-1,4-glucanase	NA	NA	20	Y	SignalP-noTM
TCONS_00000969.p1		AOFI03000027.1:20326-22026;	22.2068	0	0	0	0	3.60207	0	8.04379	0	0	0	0	0.0610681	0	0	0	3.61164	4.0847	7.36999	3.10485	null	null	NA	NA	NA	NA	NA
TCONS_00000970.p1		AOFI03000027.1:23548-27195;	0	19.436	0	0	0	3.60207	0	16.0876	8.10922	0	2.94946	0	5.67934	8.18814	7.79031	7.2057	32.5048	34.1629	47.9049	50.1951	sp|Q8R1R3|STAR7_MOUSE	StAR-related lipid transfer protein 7,	NA	NA	NA	NA	NA
TCONS_00000970.p2		AOFI03000027.1:29821-31581;	0	0	33.5409	24.3974	0	0	0	0	0	13.2285	5.89893	9.35176	2.19845	2.80573	1.94758	3.60285	10.6092	9.65474	12.529	7.76213	null	null	NA	NA	NA	NA	NA
TCONS_00000970.p3		AOFI03000027.1:31713-33128;	0	0	0	0	0	3.60207	14.5918	8.04379	10.8123	0	0	14.0276	6.41215	5.09612	5.51814	6.48513	67.4925	141.108	69.2779	55.3699	null	null	NA	NA	NA	NA	NA
TCONS_00000970.p4		AOFI03000027.1:28606-29679;	0	0	0	0	0	0	0	0	2.70307	0	2.94946	0	2.687	3.14928	5.19354	1.98157	2.03155	5.1987	3.685	4.65728	sp|Q72JV2|TTUD_THET2	Sulfur carrier protein TtuD OS=Thermus thermophilus	NA	NA	NA	NA	NA
TCONS_00000970.p5		AOFI03000027.1:27312-28376;	0	0	0	24.3974	0	10.8062	14.5918	16.0876	5.40615	13.2285	8.84839	4.67588	6.41215	8.47444	7.46571	10.088	16.4781	18.5668	25.058	20.699	sp|Q9BRA2|TXD17_HUMAN	Thioredoxin domain-containing protein 17	NA	NA	NA	NA	NA
TCONS_00000970.p6		AOFI03000027.1:33509-34369;	0	0	0	0	0	0	0	0	0	0	0	0	0	0.0572597	0	0	0.677183	1.48534	1.474	0	null	null	NA	NA	NA	NA	NA
TCONS_00000971.p1		AOFI03000027.1:34842-36332;	0	19.436	0	0	14.272	18.0104	14.5918	32.1752	8.10922	66.1424	11.7979	18.7035	7.0839	6.87117	8.11491	5.22413	87.808	219.46	115.709	88.4883	null	null	NA	NA	NA	NA	NA
TCONS_00000971.p2		AOFI03000027.1:36493-37599;	0	0	0	0	0	0	0	0	0	0	0	0	0.122136	0.114519	0	0	18.5097	26.7362	32.428	32.0835	null	null	NA	NA	NA	NA	NA
TCONS_00000972.p1		AOFI03000027.1:116666-117589;	0	0	0	0	0	3.60207	3.64796	0	2.70307	0	2.94946	0	1.58777	1.54601	1.94758	2.52199	24.6043	65.3551	34.639	26.3912	sp|Q9UBK8|MTRR_HUMAN	Methionine synthase reductase OS=Homo sapiens	NA	NA	NA	NA	NA
TCONS_00000972.p2	KAF4323997.1	AOFI03000027.1:117750-118472;	0	0	0	0	0	3.60207	0	8.04379	0	13.2285	0	0	1.09923	2.34765	3.57056	2.16171	25.9587	49.3877	26.532	23.2864	sp|Q8C1A3|MTRR_MOUSE	Methionine synthase reductase OS=Mus musculus	NA	NA	NA	NA	NA
TCONS_00000973.p1		AOFI03000027.1:120130-121074;	0	0	0	0	7.13601	0	7.29591	0	2.70307	0	2.94946	0	3.90836	4.00818	3.89515	4.14328	7.90046	10.0261	9.58099	8.79708	sp|Q55EI6|ATX10_DICDI	Ataxin-10 homolog OS=Dictyostelium discoideum	NA	NA	NA	NA	NA
TCONS_00000973.p3		AOFI03000027.1:121672-122163;	0	0	0	0	0	3.60207	0	0	0	0	0	4.67588	1.77098	1.14519	1.94758	2.16171	3.61164	2.59935	2.211	4.65728	null	null	126:RYLR;	NA	NA	NA	NA
TCONS_00000976.p1	KAF4323991.1	AOFI03000028.1:44242-46560;	0	0	0	0	0	0	0	0	0	0	2.94946	4.67588	0.244273	0.286299	0	0	0.225728	1.85668	1.474	1.55243	sp|A8J6J0|SULT2_CHLRE	Proton/sulfate cotransporter 2 OS=Chlamydomonas	NA	NA	NA	NA	NA
TCONS_00000976.p3		AOFI03000028.1:46754-47203;	0	0	0	0	0	0	0	0	0	0	0	0	0.244273	0.114519	0	0.360285	1.35437	2.22802	4.42199	0.517475	null	null	NA	NA	NA	NA	NA
TCONS_00000976.p5		AOFI03000028.1:43846-44127;	0	0	0	0	0	0	0	0	0	0	0	0	0.732818	1.48875	1.29838	3.24256	5.64319	13.7394	8.84399	8.79708	sp|O70531|S26A2_RAT	Sulfate transporter OS=Rattus norvegicus	NA	NA	35	Y	SignalP-noTM
TCONS_00000978.p1	KAF4323976.1	AOFI03000028.1:67318-68457;	0	0	0	0	0	3.60207	0	0	5.40615	13.2285	2.94946	0	1.83204	2.63395	0.973789	2.70214	7.90046	7.05538	7.36999	9.83203	sp|Q40884|MPK_PETHY	Mitogen-activated protein kinase homolog	33:RILR;	NA	NA	NA	NA
TCONS_00000979.p2	RLN67552.1		0	0	0	0	0	0	0	0	5.40615	13.2285	2.94946	0	1.09923	1.14519	0.973789	0.360285	1.58009	1.85668	0.736999	3.10485	sp|Q5R6Z6|CNOT9_PONAB	CCR4-NOT transcription complex subunit	NA	NA	NA	NA	NA
TCONS_00000985.p3		AOFI03000028.1:125040-126320;	0	0	0	0	0	0	0	0	0	0	0	0	0.0610681	0.0572597	0	0	62.7523	160.417	45.6939	28.4611	null	null	NA	NA	21	Y	SignalP-noTM
TCONS_00000986.p3		AOFI03000028.1:136075-137184;	22.2068	0	0	0	0	0	0	0	0	0	0	4.67588	4.45797	4.52352	3.89515	5.76456	0.225728	0.742672	2.948	0.517475	null	null	NA	NA	NA	NA	NA
TCONS_00000989.p1		AOFI03000028.1:8948-17341;	0	0	0	0	0	0	0	8.04379	0	0	0	0	0	0	0	0	20.5412	24.8795	61.1709	25.8738	sp|Q8WNY2|KCNH2_RABIT	Potassium voltage-gated channel subfamily	NA	NA	NA	NA	NA
TCONS_00000989.p2		AOFI03000028.1:2-6763;	0	0	0	0	0	0	0	0	2.70307	0	0	0	0	0.0572597	0	0.180142	23.4757	18.9381	36.113	30.531	sp|Q8WNY2|KCNH2_RABIT	Potassium voltage-gated channel subfamily	NA	NA	NA	NA	NA
TCONS_00000990.p1		AOFI03000028.1:29234-34489;	22.2068	38.872	0	24.3974	42.816	43.2249	58.3673	56.3065	37.843	52.914	44.242	51.4347	36.9462	47.2393	49.9878	67.1931	114.218	178.613	145.926	132.474	sp|A6QQP7|DYSF_BOVIN	Dysferlin OS=Bos taurus GN=DYSF PE=2 SV=1	NA	NA	NA	NA	NA
TCONS_00000990.p2		AOFI03000028.1:20874-24884;	0	0	0	0	0	0	0	0	0	13.2285	0	0	0.0610681	0.0572597	0	0	11.5121	17.4528	32.428	8.79708	sp|O88704|HCN1_MOUSE	Potassium/sodium hyperpolarization-activated	NA	NA	NA	NA	NA
TCONS_00000990.p3		AOFI03000028.1:26147-29014;	0	0	0	24.3974	0	0	7.29591	0	0	0	0	0	1.89311	1.60327	1.29838	3.96313	26.1844	48.2737	37.587	25.3563	sp|A0FI79|INP5E_PANTR	72 kDa inositol polyphosphate 5-phosphatase	NA	NA	NA	NA	NA
TCONS_00000990.p5	RLM95693.1	AOFI03000028.1:25109-25594;	44.4135	19.436	0	0	0	25.2145	3.64796	8.04379	21.6246	0	11.7979	9.35176	9.34342	11.2229	6.16733	6.84541	58.6892	34.9056	48.6419	54.8524	sp|Q91YR5|MET13_MOUSE	Methyltransferase-like protein 13 OS=Mus	NA	NA	NA	NA	NA
TCONS_00000990.p7		AOFI03000028.1:19612-20073;	0	0	0	0	0	0	0	0	0	0	0	0	0	0	0	0	1.12864	1.48534	0.736999	0.517475	null	null	90:RYLR;	NA	14	Y	SignalP-noTM
TCONS_00000991.p1		AOFI03000028.1:40122-42728;	0	0	0	0	0	3.60207	0	0	0	0	2.94946	4.67588	0.97709	0.858896	0.649192	1.80142	17.1553	21.5375	17.688	16.5592	null	null	NA	NA	NA	NA	NA
TCONS_00000991.p2		AOFI03000028.1:38707-39327;	0	0	0	0	0	0	0	0	5.40615	0	0	4.67588	2.80913	1.94683	2.59677	2.34185	18.7354	11.5114	10.318	16.5592	null	null	NA	NA	NA	NA	NA
TCONS_00000991.p3		AOFI03000028.1:39544-40011;	0	0	0	0	0	0	0	0	5.40615	0	0	4.67588	1.3435	1.08793	0.973789	1.261	9.0291	5.94138	6.63299	9.31456	null	null	NA	NA	NA	NA	NA
TCONS_00000991.p5		AOFI03000028.1:42970-43326;	0	0	0	0	0	10.8062	0	0	2.70307	0	2.94946	9.35176	2.07632	2.11861	1.29838	2.16171	3.38591	4.82737	8.10699	4.65728	null	null	NA	NA	22	Y	SignalP-noTM
TCONS_00000992.p2		AOFI03000028.1:54590-55027;	0	0	0	0	0	0	0	0	0	0	0	0	0	0	0	0	0	1.85668	3.685	1.03495	null	null	NA	NA	NA	NA	NA
TCONS_00000993.p1		AOFI03000028.1:55988-57820;	22.2068	0	0	0	0	10.8062	7.29591	0	13.5154	0	8.84839	0	0.305341	0.171779	0	0.180142	23.7014	30.4496	33.165	27.4262	sp|P55189|YBAR_BACSU	Putative sulfate transporter YbaR OS=Bacillus	NA	NA	NA	NA	NA
TCONS_00000994.p1		AOFI03000028.1:58867-60405;	0	19.436	0	0	35.68	36.0207	36.4796	8.04379	5.40615	13.2285	32.4441	23.3794	6.96177	4.46626	5.51814	5.22413	0.451455	0.742672	3.685	1.55243	null	null	NA	NA	NA	NA	NA
TCONS_00000995.p1	KAF4323975.1	AOFI03000028.1:61194-62711;	0	0	0	0	14.272	7.20414	14.5918	32.1752	0	79.3709	8.84839	0	6.22895	3.8364	3.89515	4.32342	0.451455	1.11401	0	0	null	null	NA	NA	NA	NA	NA
TCONS_00000995.p2		AOFI03000028.1:62988-63755;	0	0	0	0	0	0	0	0	0	0	0	0	0	0	0	0	2.03155	1.48534	5.89599	2.58738	null	null	NA	NA	NA	NA	NA
TCONS_00000996.p1		AOFI03000028.1:72858-73487;	0	0	0	0	0	0	0	0	0	0	0	0	0	0	0	0	0.90291	1.85668	0.736999	0	null	null	NA	NA	NA	NA	NA
TCONS_00000997.p1		AOFI03000028.1:74849-76300;	0	0	0	0	0	0	0	0	5.40615	0	0	0	0.0610681	0.0572597	0.649192	0.72057	1.35437	1.48534	0.736999	2.0699	sp|O69787|BETC_RHIME	Choline-sulfatase OS=Rhizobium meliloti	NA	NA	NA	NA	NA
TCONS_00000998.p1		AOFI03000028.1:78964-80331;	0	0	0	0	0	0	0	0	0	0	0	0	0	0	0	0.180142	2.25728	1.11401	5.89599	1.55243	null	null	NA	NA	NA	NA	NA
TCONS_00000998.p2		AOFI03000028.1:82247-83278;	0	0	0	24.3974	42.816	21.6124	7.29591	0	5.40615	0	17.6968	18.7035	170.869	166.798	163.921	118.534	2.25728	4.0847	3.685	3.10485	null	null	NA	NA	21	Y	SignalP-noTM
TCONS_00000998.p3		AOFI03000028.1:81488-82027;	0	0	0	0	0	0	0	0	0	0	0	0	1.22136	0.973415	0.973789	1.08085	10.3835	2.97069	5.89599	3.62233	null	null	NA	NA	NA	NA	NA
TCONS_00000999.p1		AOFI03000028.1:86668-87348;	0	0	0	0	14.272	14.4083	14.5918	16.0876	40.5461	0	17.6968	28.0553	4.09156	12.5399	3.24596	9.36741	2.03155	0	0.736999	1.03495	sp|Q9SU92|PPSP3_ARATH	Thiamine phosphate phosphatase-like protein	NA	NA	NA	NA	NA
TCONS_00001000.p1		AOFI03000028.1:89895-90701;	0	0	0	0	0	0	0	0	0	0	0	0	0.488545	0.515338	0	0.360285	3.16019	8.16939	0.736999	2.0699	null	null	NA	NA	NA	NA	NA
TCONS_00001000.p2		AOFI03000028.1:90667-91389;	0	0	0	0	0	0	0	0	0	0	0	0	0.305341	0.0572597	0.324596	0.180142	2.483	2.97069	2.948	1.55243	sp|F4JTP5|STY46_ARATH	Serine/threonine-protein kinase STY46 OS=Arabidopsis	NA	NA	NA	NA	NA
TCONS_00001000.p4		AOFI03000028.1:89268-89684;	0	0	0	0	0	0	0	0	0	0	0	0	0.366409	0.171779	0.324596	0.540427	2.483	4.82737	2.211	1.55243	null	null	NA	NA	NA	NA	NA
TCONS_00001001.p1		AOFI03000028.1:93921-94325;	0	0	0	0	0	0	0	0	8.10922	0	0	0	2.13738	2.00409	2.27217	3.24256	1.35437	1.85668	2.211	0.517475	sp|Q9FM04|GDL88_ARATH	GDSL esterase/lipase At5g62930 OS=Arabidopsis	NA	NA	NA	NA	NA
TCONS_00001002.p1		AOFI03000028.1:100031-100576;	0	0	0	0	0	0	0	0	0	0	0	0	0	0.0572597	0	0	1.12864	0	2.211	1.03495	null	null	NA	NA	NA	NA	NA
TCONS_00001004.p1		AOFI03000028.1:113288-114934;	0	0	0	0	0	0	3.64796	0	2.70307	0	0	0	0.122136	0.343558	0	0	12.415	10.0261	11.792	12.4194	null	null	NA	NA	NA	NA	NA
TCONS_00001004.p2		AOFI03000028.1:110485-112002;	0	0	0	0	7.13601	10.8062	7.29591	8.04379	5.40615	0	8.84839	9.35176	8.91595	9.84867	8.11491	11.5291	18.5097	7.05538	14.74	15.0068	null	null	NA	NA	NA	NA	NA
TCONS_00001004.p4		AOFI03000028.1:115175-115717;	0	0	0	0	0	0	0	0	0	0	0	0	0	0.171779	0	0	2.483	1.48534	5.15899	6.72718	null	null	NA	NA	NA	NA	NA
TCONS_00001004.p5		AOFI03000028.1:109786-110247;	0	0	0	0	7.13601	3.60207	0	0	2.70307	0	5.89893	0	2.99234	3.20654	2.59677	2.88228	2.93446	1.85668	5.89599	2.58738	null	null	NA	NA	NA	NA	NA
TCONS_00001004.p6		AOFI03000028.1:112627-113070;	0	0	0	0	0	0	0	0	0	0	0	0	0	0.171779	0	0	2.70873	2.22802	2.948	3.62233	null	null	NA	NA	NA	NA	NA
TCONS_00001062.p1		AOFI03000032.1:31610-34507;	22.2068	0	0	0	0	0	0	8.04379	2.70307	0	0	4.67588	1.89311	3.49284	1.62298	3.24256	25.2815	74.6385	21.373	25.3563	sp|O70496|CLCN7_MOUSE	H(+)/Cl(-) exchange transporter 7 OS=Mus	NA	NA	NA	NA	NA
TCONS_00001062.p2		AOFI03000032.1:34857-37640;	0	0	0	0	0	0	3.64796	8.04379	2.70307	13.2285	11.7979	0	2.8702	2.06135	2.27217	2.70214	64.3324	194.58	106.865	68.3068	null	null	NA	NA	NA	NA	NA
TCONS_00001062.p4			0	0	33.5409	0	0	7.20414	3.64796	0	8.10922	13.2285	8.84839	0	7.93886	6.18405	5.51814	7.74612	11.2864	14.1108	16.214	12.9369	sp|Q61187|TS101_MOUSE	Tumor susceptibility gene 101 protein OS=Mus	NA	NA	NA	NA	NA
TCONS_00001066.p1		AOFI03000032.1:44854-47166;	0	19.436	0	0	7.13601	39.6228	29.1836	16.0876	13.5154	26.457	11.7979	23.3794	35.7859	35.7301	32.7842	24.6795	42.4368	76.4952	45.6939	41.398	sp|B0WAQ0|LST2_CULQU	Lateral signaling target protein 2 homolog	NA	NA	NA	NA	NA
TCONS_00001066.p12		AOFI03000032.1:51328-51738;	0	38.872	0	0	7.13601	3.60207	7.29591	8.04379	8.10922	0	2.94946	14.0276	3.84729	4.46626	4.21975	4.32342	11.5121	7.05538	11.055	11.3845	null	null	NA	NA	NA	NA	NA
TCONS_00001066.p2		AOFI03000032.1:48184-50376;	0	0	0	48.7949	14.272	25.2145	7.29591	32.1752	32.4369	13.2285	26.5452	28.0553	36.4577	38.4785	49.014	32.9661	34.762	24.8795	47.9049	38.8107	sp|B9F4I8|LPA1_ORYSJ	P-loop NTPase domain-containing protein	NA	NA	NA	NA	NA
TCONS_00001066.p3	RLN67638.1	AOFI03000032.1:53721-55493;	0	0	0	73.1923	35.68	21.6124	14.5918	88.4817	16.2184	79.3709	8.84839	23.3794	9.16022	8.35992	16.5544	7.74612	66.3639	50.873	103.917	32.0835	sp|Q5ZKR7|ACBG2_CHICK	Long-chain-fatty-acid--CoA ligase ACSBG2	NA	NA	NA	NA	NA
TCONS_00001066.p4		AOFI03000032.1:43603-44556;	0	19.436	0	0	0	3.60207	3.64796	8.04379	8.10922	0	8.84839	9.35176	1.58777	1.43149	0.324596	0.900712	2.03155	5.57004	2.211	1.55243	null	null	NA	NA	NA	NA	NA
TCONS_00001066.p9		AOFI03000032.1:50514-50987;	0	19.436	0	0	0	7.20414	0	8.04379	8.10922	0	5.89893	14.0276	5.67934	5.15338	5.19354	4.50356	7.90046	7.79806	16.951	12.9369	sp|A8MRY9|NSTU3_ARATH	Nucleotide-sugar uncharacterized transporter	NA	NA	NA	NA	NA
TCONS_00001068.p1		AOFI03000032.1:60500-64363;	22.2068	0	0	0	7.13601	18.0104	3.64796	24.1314	2.70307	0	5.89893	9.35176	7.69458	9.61963	10.0625	7.92627	30.6989	31.1922	36.85	26.9087	sp|O04619|ADNT1_ARATH	Mitochondrial adenine nucleotide transporter	NA	NA	NA	NA	NA
TCONS_00001068.p2		AOFI03000032.1:56557-58743;	0	0	0	0	7.13601	7.20414	10.9439	0	2.70307	0	5.89893	0	3.72516	5.09612	5.51814	7.02556	32.5048	53.8437	51.5899	37.2582	null	null	NA	NA	NA	NA	NA
TCONS_00001068.p3	KAF4323799.1	AOFI03000032.1:59418-60302;	0	0	0	0	0	3.60207	0	8.04379	0	0	5.89893	0	2.07632	3.03477	3.24596	4.14328	21.6698	21.9088	28.006	16.5592	null	null	NA	NA	NA	NA	NA
TCONS_00001068.p4		AOFI03000032.1:66020-66535;	0	0	0	24.3974	0	0	3.64796	0	0	0	5.89893	0	2.56486	2.40491	2.59677	2.16171	3.61164	1.11401	5.89599	1.55243	sp|Q6EN45|P2C13_ORYSJ	Probable protein phosphatase 2C member	NA	NA	NA	NA	NA
TCONS_00001068.p5		AOFI03000032.1:66956-67447;	0	0	0	0	0	0	3.64796	0	0	0	0	0	0.488545	0.687117	0.324596	0.72057	38.8251	84.2933	64.1189	38.2932	null	null	NA	NA	NA	NA	NA
TCONS_00001068.p9		AOFI03000032.1:64404-64721;	0	0	0	0	0	0	0	0	0	0	2.94946	4.67588	0.488545	0.343558	1.29838	0.72057	1.80582	1.85668	1.474	2.58738	null	null	NA	NA	NA	NA	NA
TCONS_00001070.p1		AOFI03000032.1:71874-73469;	0	0	0	24.3974	0	7.20414	7.29591	8.04379	8.10922	13.2285	5.89893	4.67588	6.41215	6.87117	4.21975	5.58442	16.4781	4.45603	5.89599	10.3495	sp|A7RNG8|CCD22_NEMVE	Coiled-coil domain-containing protein 22	NA	NA	NA	NA	NA
TCONS_00001070.p11		AOFI03000032.1:78196-78687;	0	0	0	0	0	0	3.64796	0	0	0	0	0	0	0.114519	0	0	1.35437	5.94138	2.211	4.65728	null	null	NA	NA	NA	NA	NA
TCONS_00001070.p15		AOFI03000032.1:86323-86754;	0	0	0	0	0	0	0	0	0	0	0	0	0	0.114519	0	0.360285	4.0631	11.8828	5.15899	3.10485	null	null	NA	NA	18	Y	SignalP-noTM
TCONS_00001070.p23		AOFI03000032.1:80169-80495;	0	0	0	0	0	3.60207	0	0	0	0	0	0	0	0.229039	0	0.180142	5.41746	3.71336	8.84399	12.9369	null	null	NA	NA	NA	NA	NA
TCONS_00001070.p25		AOFI03000032.1:81951-82250;	0	0	0	0	0	0	0	0	0	0	0	0	0	0.114519	0	0	8.35192	4.82737	7.36999	7.76213	sp|Q54LQ4|CLCE_DICDI	Chloride channel protein E OS=Dictyostelium	NA	NA	NA	NA	NA
TCONS_00001070.p4		AOFI03000032.1:74397-75824;	0	0	0	0	0	0	0	0	0	0	0	0	0	0.343558	0	0.180142	0.451455	1.11401	2.211	0	sp|P01104|MYB_AVIMB	Transforming protein Myb OS=Avian myeloblastosis	NA	NA	NA	NA	NA
TCONS_00001070.p5		AOFI03000032.1:68414-69655;	0	0	33.5409	0	42.816	14.4083	3.64796	88.4817	24.3277	79.3709	32.4441	18.7035	19.6639	22.3886	21.4234	28.1022	128.665	249.909	119.394	100.39	null	null	NA	NA	NA	NA	NA
TCONS_00001070.p6	KAF4323793.1	AOFI03000032.1:85228-86289;	0	0	0	0	0	0	0	0	0	0	0	0	0.549613	1.20245	0.324596	0.900712	30.9247	68.3258	22.11	13.4544	null	null	NA	NA	NA	NA	NA
TCONS_00001070.p7		AOFI03000032.1:78796-79716;	0	0	0	0	0	0	0	0	0	0	0	0	0	0.229039	0	0.180142	3.83737	10.0261	5.15899	4.1398	sp|Q9I830|KCNA2_ONCMY	Potassium voltage-gated channel subfamily	NA	NA	NA	NA	NA
TCONS_00001070.p8		AOFI03000032.1:80763-81599;	0	0	0	0	0	0	0	0	0	0	0	0	0	0.400818	0	0.180142	14.898	11.5114	28.743	22.7689	sp|Q54C67|CLCF_DICDI	Chloride channel protein F OS=Dictyostelium	NA	NA	NA	NA	NA
TCONS_00001070.p9		AOFI03000032.1:83276-83839;	0	0	0	0	0	0	0	0	0	0	0	0	0.0610681	0	0	0.180142	2.25728	2.97069	1.474	2.58738	null	null	NA	NA	NA	NA	NA
TCONS_00001073.p1		AOFI03000032.1:95182-97965;	0	0	0	0	0	0	0	0	0	0	0	0	0.549613	0.687117	0.324596	0.540427	8.12619	10.0261	17.688	12.9369	sp|Q05973|SCN1_HETBL	Sodium channel protein 1 brain OS=Heterololigo	NA	NA	NA	NA	NA
TCONS_00001076.p4	KAF4323794.1	AOFI03000032.1:88622-89221;	0	0	0	0	0	0	0	0	0	0	0	0	0.244273	0.114519	0.324596	0	0.225728	0.371336	0	0.517475	sp|P34093|NDKM_DICDI	Nucleoside diphosphate kinase, mitochondrial	NA	NA	NA	NA	NA
TCONS_00001078.p1	KAF4323790.1	AOFI03000032.1:98396-98869;	22.2068	0	0	0	7.13601	7.20414	14.5918	0	8.10922	0	11.7979	4.67588	11.8472	12.6544	11.0363	9.90783	16.0267	8.91206	8.10699	12.4194	sp|B5DGI7|RBM8A_SALSA	RNA-binding protein 8A OS=Salmo salar GN=rbm8a	NA	NA	NA	NA	NA
TCONS_00001080.p1		AOFI03000032.1:132380-134995;	0	0	0	0	0	0	0	0	0	0	2.94946	4.67588	0.671749	0.916156	1.29838	0.360285	42.6625	64.9838	79.5959	52.265	sp|Q9W0Y8|SCN60_DROME	Sodium channel protein 60E OS=Drosophila	NA	NA	8	Y	SignalP-noTM
TCONS_00001080.p11		AOFI03000032.1:129064-129366;	0	0	0	0	0	0	0	0	0	0	0	0	0	0	0	0	1.58009	3.71336	3.685	1.55243	null	null	NA	NA	NA	NA	NA
TCONS_00001080.p2		AOFI03000032.1:130576-131904;	0	0	0	0	0	0	0	0	0	0	0	0	0.0610681	0.0572597	0.324596	0.360285	13.3179	22.2802	24.321	14.4893	sp|Q2XVR4|SC4AB_TETNG	Sodium channel protein type 4 subunit alpha	NA	NA	NA	NA	NA
TCONS_00001080.p9		AOFI03000032.1:127765-128070;	0	0	0	0	0	0	0	0	0	0	0	0	0	0.0572597	0	0	0.677183	1.85668	0	1.03495	null	null	NA	NA	NA	NA	NA
TCONS_00001081.p1		AOFI03000032.1:549-1994;	22.2068	19.436	0	0	21.408	21.6124	10.9439	16.0876	16.2184	13.2285	20.6462	9.35176	18.9922	18.6667	28.5645	17.654	29.3446	30.0782	23.584	27.9437	sp|F4JIN3|DNJ29_ARATH	DnaJ protein ERDJ2B OS=Arabidopsis thaliana	34:RVLR;	NA	NA	NA	NA
TCONS_00001081.p10		AOFI03000032.1:5686-6255;	0	0	0	0	0	0	0	16.0876	0	0	2.94946	0	0	0.171779	0	0	3.16019	2.59935	11.055	6.2097	null	null	NA	NA	NA	NA	NA
TCONS_00001081.p11		AOFI03000032.1:5166-5651;	0	0	0	0	0	0	3.64796	0	0	0	0	0	0.183204	0.515338	0.324596	0	4.96601	6.31271	1.474	4.1398	null	null	NA	NA	NA	NA	NA
TCONS_00001081.p12	RLN84836.1	AOFI03000032.1:13103-13549;	0	19.436	0	0	0	3.60207	0	0	10.8123	0	2.94946	9.35176	1.40457	1.66053	1.29838	1.62128	20.9927	23.0228	28.743	41.398	sp|Q39238|TSL_ARATH	Serine/threonine-protein kinase TOUSLED OS=Arabidopsis	NA	NA	NA	NA	NA
TCONS_00001081.p14		AOFI03000032.1:4233-4613;	0	0	0	0	7.13601	0	7.29591	8.04379	18.9215	13.2285	17.6968	14.0276	7.81672	12.8834	7.14112	7.56598	15.5752	12.2541	20.636	18.1116	null	null	NA	NA	NA	NA	NA
TCONS_00001081.p17		AOFI03000032.1:13603-13983;	0	0	0	24.3974	0	7.20414	3.64796	0	0	13.2285	0	0	1.09923	1.31697	0.324596	1.80142	18.2839	12.9968	28.743	23.2864	null	null	NA	NA	NA	NA	NA
TCONS_00001081.p2		AOFI03000032.1:2650-3912;	0	0	0	0	7.13601	0	0	0	0	0	0	0	2.01525	2.63395	1.62298	2.16171	25.7329	34.9056	54.5379	30.531	null	null	NA	NA	NA	NA	NA
TCONS_00001081.p3		AOFI03000032.1:6392-7504;	0	0	0	0	0	0	3.64796	24.1314	5.40615	0	5.89893	0	0.366409	0.229039	0	0	21.4441	25.2508	44.9569	36.7408	null	null	32:RRLR;	NA	NA	NA	NA
TCONS_00001081.p4		AOFI03000032.1:11656-12453;	0	0	0	0	0	3.60207	0	0	0	0	0	0	0.549613	1.25971	0.973789	1.08085	10.3835	13.3681	15.477	7.24466	null	null	NA	NA	NA	NA	NA
TCONS_00001081.p5		AOFI03000032.1:14569-15264;	0	0	33.5409	0	0	3.60207	0	8.04379	2.70307	0	5.89893	23.3794	1.77098	2.11861	4.21975	2.34185	43.5654	28.5929	66.3299	55.3699	null	null	NA	NA	NA	NA	NA
TCONS_00001081.p6		AOFI03000032.1:10128-10793;	0	0	0	0	7.13601	0	3.64796	0	16.2184	0	17.6968	42.0829	2.74807	5.89775	1.62298	4.50356	24.83	20.0521	20.636	18.1116	sp|Q502K3|ANR52_DANRE	Serine/threonine-protein phosphatase 6	NA	NA	NA	NA	NA
TCONS_00001081.p8		AOFI03000032.1:8021-8614;	0	0	0	0	7.13601	18.0104	25.5357	8.04379	18.9215	0	29.4946	9.35176	0.793886	1.03068	0.973789	1.62128	46.4999	69.0685	87.7029	77.1038	null	null	NA	NA	NA	NA	NA
TCONS_00001082.p1		AOFI03000032.1:21648-23963;	0	0	0	0	0	0	0	8.04379	0	0	0	0	0.671749	0.858896	0.649192	0.180142	14.898	11.1401	21.373	17.0767	null	null	NA	NA	NA	NA	NA
TCONS_00001082.p15		AOFI03000032.1:25532-25846;	0	0	0	0	7.13601	0	3.64796	0	5.40615	0	0	0	4.2137	5.21064	2.92137	4.6837	2.93446	3.71336	5.15899	3.62233	null	null	NA	NA	24	Y	SignalP-noTM
TCONS_00001082.p2	KAF4323772.1	AOFI03000032.1:18799-19611;	0	0	0	0	14.272	3.60207	0	16.0876	0	13.2285	5.89893	0	4.82438	5.66871	5.51814	5.04399	10.3835	15.9674	8.10699	8.27961	sp|Q9I830|KCNA2_ONCMY	Potassium voltage-gated channel subfamily	NA	NA	NA	NA	NA
TCONS_00001082.p3		AOFI03000032.1:27219-28001;	0	38.872	0	48.7949	0	14.4083	21.8877	8.04379	27.0307	26.457	11.7979	42.0829	32.4272	47.5256	42.5221	34.4072	73.1357	110.658	135.608	122.642	null	null	NA	NA	NA	NA	NA
TCONS_00001082.p4		AOFI03000032.1:17518-18273;	0	0	0	0	0	0	7.29591	8.04379	0	13.2285	2.94946	14.0276	9.34342	5.43967	4.21975	4.86385	36.1164	35.6483	43.483	26.9087	null	null	NA	NA	NA	NA	NA
TCONS_00001082.p5		AOFI03000032.1:20465-21121;	0	0	0	0	0	0	0	0	0	0	0	0	0.122136	0.286299	0	0.72057	3.61164	1.85668	2.211	3.10485	null	null	NA	NA	NA	NA	NA
TCONS_00001082.p7		AOFI03000032.1:26128-26667;	0	0	0	0	0	0	0	0	0	13.2285	8.84839	0	6.10681	6.35583	4.86894	3.78299	2.93446	2.97069	6.63299	4.65728	null	null	NA	NA	NA	NA	NA
TCONS_00001082.p8		AOFI03000032.1:19855-20238;	0	0	0	0	7.13601	3.60207	10.9439	16.0876	0	0	0	0	2.44273	3.37832	2.59677	4.50356	8.57765	7.42672	5.89599	6.2097	null	null	NA	NA	NA	NA	NA
TCONS_00001084.p1		AOFI03000034.1:14363-22339;	0	0	0	0	0	3.60207	0	0	18.9215	0	2.94946	4.67588	0.366409	7.04295	1.29838	4.50356	45.3712	75.3812	128.238	71.4116	sp|Q6PAV2|HERC4_MOUSE	Probable E3 ubiquitin-protein ligase HERC4	NA	NA	NA	NA	NA
TCONS_00001084.p12		AOFI03000034.1:35195-35641;	0	0	0	0	0	0	0	0	0	0	0	0	0.244273	0.515338	0	0	2.25728	3.34202	2.211	2.58738	null	null	NA	NA	NA	NA	NA
TCONS_00001084.p15		AOFI03000034.1:32613-33014;	0	0	0	0	0	0	0	0	0	0	0	0	0	0.0572597	0	0	0.677183	0.742672	1.474	1.03495	null	null	NA	NA	NA	NA	NA
TCONS_00001084.p16		AOFI03000034.1:6454-6846;	0	0	0	0	0	0	0	0	0	0	0	0	0.0610681	0.114519	0.324596	0.180142	0.451455	0.371336	1.474	0	null	null	NA	NA	NA	NA	NA
TCONS_00001084.p2		AOFI03000034.1:8277-14360;	0	0	0	0	0	0	7.29591	0	27.0307	0	8.84839	9.35176	6.16788	14.3149	7.14112	12.61	68.1697	118.828	181.302	116.949	sp|Q4U2R1|HERC2_MOUSE	E3 ubiquitin-protein ligase HERC2 OS=Mus	NA	NA	NA	NA	NA
TCONS_00001084.p26		AOFI03000034.1:34337-34651;	0	0	0	0	0	0	0	0	0	0	0	0	0.183204	0.343558	0	0.540427	1.12864	0.742672	2.948	1.03495	null	null	NA	NA	NA	NA	NA
TCONS_00001084.p3		AOFI03000034.1:24586-28605;	0	0	0	0	0	3.60207	3.64796	0	2.70307	0	2.94946	0	0.366409	2.97751	0.324596	4.14328	16.2524	23.0228	36.113	19.6641	sp|Q9FN03|UVR8_ARATH	Ultraviolet-B receptor UVR8 OS=Arabidopsis	NA	NA	NA	NA	NA
TCONS_00001084.p4		AOFI03000034.1:22564-24528;	0	0	0	0	0	0	3.64796	0	0	0	2.94946	0	0.305341	1.54601	0.649192	1.08085	8.12619	12.2541	21.373	10.867	null	null	NA	NA	NA	NA	NA
TCONS_00001084.p5		AOFI03000034.1:30457-31893;	0	58.308	0	0	0	3.60207	7.29591	0	13.5154	0	0	18.7035	0.122136	0.286299	0	0	56.2062	86.8926	46.4309	26.3912	null	null	NA	NA	NA	NA	NA
TCONS_00001084.p6	KAF4323685.1		0	0	0	0	0	0	0	0	0	0	0	0	0.122136	0.171779	0	0.540427	4.28882	3.34202	2.211	2.58738	sp|Q54K95|ATTY_DICDI	Tyrosine aminotransferase OS=Dictyostelium	NA	NA	NA	NA	NA
TCONS_00001084.p7		AOFI03000034.1:33133-33963;	0	0	0	0	0	0	0	8.04379	0	0	2.94946	4.67588	1.3435	1.54601	1.29838	3.06242	8.12619	13.7394	7.36999	8.79708	sp|Q9SZ67|WRK19_ARATH	Probable WRKY transcription factor 19 OS=Arabidopsis	NA	NA	NA	NA	NA
TCONS_00001084.p8		AOFI03000034.1:38651-39451;	0	19.436	67.0818	0	0	18.0104	7.29591	16.0876	21.6246	0	26.5452	18.7035	24.4883	29.3742	27.2661	32.4256	50.1115	59.0424	58.2229	57.9572	sp|Q5AJY5|PGA4_CANAL	1,3-beta-glucanosyltransferase PGA4 OS=Candida	NA	NA	NA	NA	NA
TCONS_00001087.p9		AOFI03000034.1:58129-58551;	22.2068	19.436	0	0	7.13601	14.4083	7.29591	24.1314	8.10922	26.457	11.7979	4.67588	7.38924	6.58487	9.73789	6.84541	6.5461	5.57004	5.89599	12.4194	sp|C4KZL3|RL13_EXISA	50S ribosomal protein L13 OS=Exiguobacterium	NA	NA	NA	NA	NA
TCONS_00001096.p1	RLN68130.1		66.6203	38.872	67.0818	73.1923	28.544	25.2145	40.1275	64.3503	56.7646	26.457	41.2925	37.407	25.2211	16.6626	10.3871	17.4738	65.9124	39.3616	53.0639	65.2019	sp|Q57625|ILVH_METJA	Probable acetolactate synthase small subunit	NA	NA	NA	NA	NA
TCONS_00001097.p1	KAF4323682.1	AOFI03000034.1:98804-102151;	0	0	0	0	0	3.60207	0	0	0	0	0	0	0.366409	0.515338	0.649192	0.180142	4.28882	1.85668	2.211	3.10485	sp|Q54BT3|ABCB2_DICDI	ABC transporter B family member 2 OS=Dictyostelium	NA	NA	NA	NA	NA
TCONS_00001098.p1			0	0	0	0	0	0	3.64796	0	0	0	0	9.35176	1.40457	2.17587	0.649192	2.16171	11.7378	15.9674	13.266	13.4544	sp|Q8BYH8|CHD9_MOUSE	Chromodomain-helicase-DNA-binding protein	NA	NA	NA	NA	NA
TCONS_00001099.p1			0	0	0	0	0	0	0	0	0	0	0	0	0.244273	0.343558	0.324596	0.180142	3.61164	3.71336	2.211	4.1398	sp|Q8BYH8|CHD9_MOUSE	Chromodomain-helicase-DNA-binding protein	NA	NA	NA	NA	NA
TCONS_00001101.p1	RLN68122.1		44.4135	38.872	167.705	97.5898	42.816	126.072	83.903	112.613	118.935	52.914	100.282	107.545	115.785	132.041	120.425	128.982	255.072	160.788	198.99	219.927	sp|Q01890|YPT1_PHYIN	Ras-like GTP-binding protein YPT1 OS=Phytophthora	NA	NA	NA	NA	NA
TCONS_00001102.p2	KAF4323690.1		0	0	0	0	0	7.20414	0	8.04379	2.70307	0	0	0	0.122136	0.229039	0	0.900712	1.12864	0.371336	0.736999	1.55243	sp|Q5XGI1|KMCP1_XENTR	Kidney mitochondrial carrier protein 1	NA	NA	NA	NA	NA
TCONS_00001104.p1		AOFI03000034.1:79046-81577;	0	0	0	0	0	0	0	0	2.70307	0	0	0	0.427477	0.458078	0.973789	0.180142	0.90291	1.11401	0	0	sp|Q23892|GLUA_DICDI	Lysosomal beta glucosidase OS=Dictyostelium	NA	NA	20	Y	SignalP-noTM
TCONS_00001107.p2			0	0	0	0	0	0	0	0	0	0	0	0	0.305341	0.400818	0	0	0	0	0	0	sp|A9HJ49|SYH_GLUDA	Histidine--tRNA ligase OS=Gluconacetobacter	NA	NA	NA	NA	NA
TCONS_00001109.p2			0	0	0	0	0	0	0	8.04379	0	0	0	0	0.183204	0.286299	0.649192	0.180142	0.677183	0	1.474	0	sp|A9HJ49|SYH_GLUDA	Histidine--tRNA ligase OS=Gluconacetobacter	NA	NA	NA	NA	NA
TCONS_00001110.p1	RLN68119.1		0	97.18	67.0818	24.3974	28.544	21.6124	21.8877	72.3941	51.3584	26.457	38.343	60.7864	27.4196	30.3477	23.3709	37.8299	300.669	380.991	229.944	241.144	sp|Q8H715|ATG8_PHYIN	Autophagy-related protein 8 OS=Phytophthora	NA	NA	NA	NA	NA
TCONS_00001111.p1		AOFI03000034.1:113-1369;	0	0	0	0	0	0	0	0	0	0	0	0	0	0	0	0	1.80582	1.48534	2.211	1.55243	null	null	NA	NA	NA	NA	NA
TCONS_00001112.p1		AOFI03000034.1:3964-6306;	22.2068	0	0	24.3974	7.13601	3.60207	3.64796	8.04379	5.40615	13.2285	2.94946	14.0276	8.06099	7.27199	9.08869	10.088	25.5072	15.9674	26.532	22.7689	null	null	NA	NA	NA	NA	NA
TCONS_00001112.p2		AOFI03000034.1:2514-2945;	0	0	0	0	14.272	10.8062	10.9439	0	5.40615	26.457	2.94946	9.35176	6.22895	5.55419	5.51814	7.74612	7.90046	7.79806	9.58099	6.2097	sp|Q8R516|MIB2_MOUSE	E3 ubiquitin-protein ligase MIB2 OS=Mus	NA	NA	NA	NA	NA
TCONS_00001112.p6		AOFI03000034.1:3164-3466;	0	0	0	0	0	3.60207	0	16.0876	8.10922	0	2.94946	4.67588	3.11447	3.89366	4.86894	5.04399	6.77183	2.97069	2.948	4.1398	null	null	NA	NA	NA	NA	NA
TCONS_00001113.p1		AOFI03000034.1:93959-96475;	0	0	0	0	0	7.20414	7.29591	24.1314	8.10922	13.2285	8.84839	9.35176	7.75565	8.64622	6.81652	8.64684	33.6334	48.2737	30.954	34.1534	null	null	NA	NA	NA	NA	NA
TCONS_00001113.p12		AOFI03000034.1:92120-92425;	0	0	0	0	0	0	0	0	0	0	0	0	0	0.0572597	0.324596	0.180142	3.83737	8.54073	2.948	4.65728	null	null	NA	NA	NA	NA	NA
TCONS_00001113.p2		AOFI03000034.1:92695-93810;	0	0	0	0	0	0	0	0	0	0	0	0	0.122136	0.114519	0	0	7.90046	10.0261	15.477	16.5592	null	null	NA	NA	NA	NA	NA
TCONS_00001113.p3		AOFI03000034.1:91079-91564;	0	0	33.5409	0	0	14.4083	7.29591	16.0876	8.10922	26.457	11.7979	0	7.75565	6.18405	8.11491	6.12484	14.6723	20.0521	12.529	9.31456	null	null	NA	NA	NA	NA	NA
TCONS_00001113.p5		AOFI03000034.1:96904-97320;	0	0	0	0	0	0	0	0	0	0	0	0	1.70991	1.08793	1.94758	2.16171	4.28882	4.0847	1.474	3.62233	sp|P38812|GEP4_YEAST	Phosphatidylglycerophosphatase GEP4, mitochondrial	111:RWLR;	NA	NA	NA	NA
TCONS_00001113.p8	KAF4323673.1	AOFI03000034.1:91597-91944;	0	0	0	0	0	0	10.9439	0	2.70307	0	2.94946	4.67588	5.25186	5.78323	5.51814	4.86385	9.48056	15.2248	10.318	9.31456	null	null	NA	NA	NA	NA	NA
TCONS_00001115.p1		AOFI03000035.1:37693-41076;	0	0	0	0	0	0	0	0	0	0	0	0	0.183204	0	0	0	0.90291	0.742672	1.474	0	sp|Q9P7X8|RPA2_SCHPO	Probable DNA-directed RNA polymerase I subunit	NA	NA	NA	NA	NA
TCONS_00001115.p2		AOFI03000035.1:41353-44727;	0	0	0	0	0	0	0	0	0	0	0	0	0.183204	0.629857	0	0.180142	4.28882	4.45603	4.42199	7.76213	sp|O15066|KIF3B_HUMAN	Kinesin-like protein KIF3B OS=Homo sapiens	NA	NA	NA	NA	NA
TCONS_00001118.p1		AOFI03000035.1:49305-50477;	0	0	0	0	0	3.60207	14.5918	8.04379	10.8123	0	2.94946	0	1.70991	2.40491	1.62298	3.24256	10.3835	5.57004	6.63299	8.27961	sp|Q8BX10|PGAM5_MOUSE	Serine/threonine-protein phosphatase PGAM5,	NA	NA	NA	NA	NA
TCONS_00001118.p2	KAF4323620.1		0	0	0	0	0	3.60207	0	0	2.70307	0	0	4.67588	0.97709	1.60327	2.27217	0.900712	0.451455	0.371336	0	0	sp|Q9GV41|PGFS_TRYBB	Prostaglandin F synthase OS=Trypanosoma	NA	NA	NA	NA	NA
TCONS_00001118.p3		AOFI03000035.1:50481-50900;	0	0	0	0	0	3.60207	0	0	2.70307	0	2.94946	0	0.671749	1.14519	0.973789	1.08085	3.83737	2.97069	1.474	1.55243	null	null	NA	NA	NA	NA	NA
TCONS_00001119.p1	KAF4323644.1	AOFI03000035.1:97706-98806;	22.2068	0	0	0	7.13601	7.20414	3.64796	0	5.40615	52.914	2.94946	4.67588	13.3129	11.91	14.6068	16.7532	31.6019	26.3649	40.535	26.3912	sp|O74777|KRR1_SCHPO	KRR1 small subunit processome component	NA	NA	NA	NA	NA
TCONS_00001121.p7		AOFI03000035.1:107154-108368;	0	0	0	0	0	0	0	0	0	0	0	0	0.183204	0.229039	0.649192	0.180142	1.80582	0.742672	0.736999	1.55243	sp|P09057|DCOR_RAT	Ornithine decarboxylase OS=Rattus norvegicus	NA	NA	NA	NA	NA
TCONS_00001124.p1		AOFI03000035.1:133337-135820;	0	0	0	0	7.13601	7.20414	7.29591	8.04379	0	13.2285	0	0	2.99234	3.14928	4.21975	3.96313	11.0607	12.6254	12.529	14.4893	null	null	NA	NA	NA	NA	NA
TCONS_00001124.p10		AOFI03000035.1:141157-141744;	0	0	0	0	0	0	0	8.04379	0	0	0	0	0.549613	0.629857	0.973789	0.360285	4.28882	4.45603	2.211	3.10485	null	null	91:RKLR;	NA	NA	NA	NA
TCONS_00001124.p14	KAF4323627.1	AOFI03000035.1:143736-144122;	0	0	0	0	0	3.60207	0	0	2.70307	0	2.94946	0	1.28243	1.37423	1.29838	2.88228	2.25728	2.97069	2.211	3.62233	null	null	NA	NA	NA	NA	NA
TCONS_00001124.p15		AOFI03000035.1:145195-145629;	0	0	0	0	0	0	0	0	0	0	0	0	0.671749	0.458078	0.649192	0.360285	2.03155	3.71336	1.474	1.03495	null	null	NA	NA	NA	NA	NA
TCONS_00001124.p17		AOFI03000035.1:137203-137568;	0	0	0	0	7.13601	0	0	0	2.70307	0	0	0	1.3435	1.25971	2.27217	0.900712	1.12864	0.371336	1.474	0.517475	null	null	NA	NA	NA	NA	NA
TCONS_00001124.p2	KAF4323624.1	AOFI03000035.1:149255-150943;	0	0	0	0	0	0	0	0	0	0	0	4.67588	0.183204	0.171779	0	0	1.12864	0.371336	0.736999	0.517475	sp|Q9STL5|CEP3_ARATH	KDEL-tailed cysteine endopeptidase CEP3	NA	NA	NA	NA	NA
TCONS_00001124.p3		AOFI03000035.1:146404-148077;	155.447	77.744	33.5409	48.7949	42.816	57.6331	72.9591	128.701	91.9045	79.3709	82.585	65.4623	100.762	100.147	89.9132	114.03	319.405	429.264	249.843	263.395	sp|Q0WT48|DNJ21_ARATH	DnaJ protein ERDJ2A OS=Arabidopsis thaliana	51:RELR;	NA	NA	NA	NA
TCONS_00001124.p4		AOFI03000035.1:142698-143717;	0	0	0	0	0	0	0	0	0	0	2.94946	4.67588	0.854954	0.973415	0.973789	0.72057	2.03155	2.59935	0.736999	2.58738	sp|Q80UG8|TTLL4_MOUSE	Tubulin polyglutamylase TTLL4 OS=Mus musculus	NA	NA	NA	NA	NA
TCONS_00001124.p5		AOFI03000035.1:138110-139453;	0	19.436	0	0	7.13601	3.60207	3.64796	0	2.70307	0	2.94946	4.67588	1.16029	1.25971	1.62298	1.44114	4.74028	5.57004	12.529	3.62233	null	null	NA	NA	NA	NA	NA
TCONS_00001124.p6		AOFI03000035.1:135923-137128;	0	0	0	0	7.13601	3.60207	10.9439	0	5.40615	13.2285	5.89893	9.35176	4.27477	4.6953	5.19354	3.06242	6.5461	8.16939	3.685	4.1398	null	null	NA	NA	NA	NA	NA
TCONS_00001124.p7		AOFI03000035.1:139825-140562;	0	0	0	0	0	3.60207	0	0	0	0	0	4.67588	0.244273	1.14519	0.649192	0.180142	3.38591	4.0847	4.42199	3.62233	null	null	NA	NA	NA	NA	NA
TCONS_00001124.p9		AOFI03000035.1:144246-144833;	0	0	0	0	0	3.60207	3.64796	0	5.40615	0	2.94946	4.67588	2.74807	3.14928	3.24596	1.98157	3.38591	3.34202	3.685	2.0699	null	null	NA	NA	NA	NA	NA
TCONS_00001127.p1			0	19.436	0	24.3974	0	10.8062	3.64796	0	13.5154	0	5.89893	9.35176	2.38166	4.17996	2.59677	3.24256	4.28882	3.71336	5.15899	9.31456	sp|P05689|CATZ_BOVIN	Cathepsin Z OS=Bos taurus GN=CTSZ PE=2 SV=2	NA	NA	43	Y	SignalP-noTM
TCONS_00001127.p2		AOFI03000035.1:44847-45356;	0	0	0	0	7.13601	0	3.64796	0	0	0	0	4.67588	0.366409	0.458078	0.324596	0.360285	1.12864	0.742672	3.685	3.10485	sp|Q86TL2|STIMA_HUMAN	Store-operated calcium entry regulator	NA	NA	NA	NA	NA
TCONS_00001130.p1		AOFI03000035.1:58869-60572;	0	0	0	0	21.408	10.8062	0	16.0876	5.40615	13.2285	8.84839	4.67588	4.51904	7.15747	7.79031	5.58442	9.25483	5.57004	15.477	8.27961	sp|F4JMI5|GUX7_ARATH	Putative glucuronosyltransferase PGSIP7	NA	NA	37	Y	SignalP-noTM
TCONS_00001130.p13			0	0	0	0	0	0	0	0	2.70307	13.2285	0	0	1.5267	1.60327	1.29838	1.98157	2.483	1.11401	0.736999	1.55243	sp|A9NKD9|MZT1_PICSI	Mitotic-spindle organizing protein 1 OS=Picea	NA	NA	NA	NA	NA
TCONS_00001130.p15		AOFI03000035.1:54261-54563;	0	0	0	0	7.13601	10.8062	10.9439	8.04379	2.70307	0	2.94946	9.35176	5.31293	5.78323	5.84273	5.40427	3.38591	1.11401	5.15899	3.62233	sp|Q9R099|TBL2_MOUSE	Transducin beta-like protein 2 OS=Mus musculus	NA	NA	NA	NA	NA
TCONS_00001130.p2		AOFI03000035.1:52081-53511;	0	0	0	0	14.272	7.20414	3.64796	24.1314	16.2184	13.2285	17.6968	18.7035	2.32059	3.2638	4.54435	4.14328	17.6068	8.54073	18.425	13.4544	sp|Q7SXS7|SETD3_DANRE	Histone-lysine N-methyltransferase setd3	NA	NA	NA	NA	NA
TCONS_00001130.p3	KAF4323635.1	AOFI03000035.1:57125-57997;	0	0	0	0	0	0	0	0	5.40615	0	0	0	0.183204	0.572597	0	1.261	8.57765	12.6254	22.11	10.867	sp|P68182|KAPCB_RAT	cAMP-dependent protein kinase catalytic subunit	NA	NA	NA	NA	NA
TCONS_00001130.p4		AOFI03000035.1:55826-56617;	66.6203	155.488	100.623	48.7949	78.4961	115.266	262.653	120.657	1397.49	26.457	831.749	1253.14	22.3509	29.0307	24.3447	26.1207	34.3106	18.5668	22.11	23.2864	sp|P70684|PGDH_CAVPO	15-hydroxyprostaglandin dehydrogenase [NAD(+)]	NA	NA	NA	NA	NA
TCONS_00001130.p5		AOFI03000035.1:54873-55283;	0	0	0	0	14.272	3.60207	14.5918	0	18.9215	13.2285	11.7979	14.0276	9.22129	9.21882	11.0363	10.9887	5.64319	3.34202	1.474	5.69223	null	null	NA	NA	18	Y	SignalP-TM
TCONS_00001133.p1	KAF4323654.1	AOFI03000035.1:64894-66240;	0	0	0	0	0	0	0	0	0	0	0	0	0.610681	0.687117	0.973789	0.900712	0.677183	0.742672	0	1.55243	sp|Q55F69|ALG3_DICDI	Probable Dol-P-Man:Man(5)GlcNAc(2)-PP-Dol	NA	NA	NA	NA	NA
TCONS_00001133.p2	KAF4323619.1		0	0	0	0	0	0	0	0	2.70307	0	0	0	0.793886	0.286299	1.94758	0.360285	1.12864	1.11401	2.211	1.03495	sp|A4QN59|DPH2_DANRE	2-(3-amino-3-carboxypropyl)histidine synthase	NA	NA	NA	NA	NA
TCONS_00001137.p25			0	0	0	0	7.13601	0	0	0	2.70307	0	0	0	0.549613	1.03068	0.649192	0.900712	1.58009	1.48534	2.211	1.55243	sp|Q9LFT8|CDKC1_ARATH	Cyclin-dependent kinase C-1 OS=Arabidopsis	NA	NA	NA	NA	NA
TCONS_00001137.p6		AOFI03000035.1:91284-92048;	0	0	0	0	0	0	0	0	5.40615	0	0	0	0.244273	0.515338	0.324596	0.360285	0.90291	2.59935	2.948	1.03495	sp|Q9LFT8|CDKC1_ARATH	Cyclin-dependent kinase C-1 OS=Arabidopsis	58:RSLR;	NA	NA	NA	NA
TCONS_00001140.p1	KAF4323645.1	AOFI03000035.1:101649-102155;	0	0	0	0	7.13601	0	0	0	8.10922	0	2.94946	0	5.67934	6.75665	7.46571	7.02556	1.35437	1.48534	2.211	2.0699	sp|Q55535|Y328_SYNY3	Putative low molecular weight protein-tyrosine-phosphatase	NA	NA	NA	NA	NA
TCONS_00001141.p1		AOFI03000035.1:151840-153858;	0	38.872	0	0	7.13601	14.4083	3.64796	32.1752	13.5154	26.457	5.89893	9.35176	10.6869	17.9796	14.9314	13.3305	74.4901	173.043	78.8589	61.0621	sp|O14326|PUB3_SCHPO	E3 ubiquitin-protein ligase pub3 OS=Schizosaccharomyces	NA	NA	NA	NA	NA
TCONS_00001141.p2		AOFI03000035.1:155116-156147;	0	19.436	0	0	7.13601	7.20414	14.5918	8.04379	8.10922	13.2285	2.94946	9.35176	3.17554	4.63804	1.94758	5.58442	7.67474	10.7687	14.003	15.5243	null	null	105:RGLR;	NA	NA	NA	NA
TCONS_00001141.p3		AOFI03000035.1:154101-155033;	0	0	0	0	0	0	0	8.04379	0	0	0	4.67588	0.488545	0.916156	1.62298	1.08085	4.0631	7.05538	5.89599	4.65728	sp|Q58DM4|ALKB2_BOVIN	DNA oxidative demethylase ALKBH2 OS=Bos	NA	NA	NA	NA	NA
TCONS_00001141.p4			0	0	0	0	0	0	0	0	0	0	0	0	0.549613	0.916156	0.973789	1.261	1.12864	0.742672	0	0	sp|Q6P1X6|CH082_HUMAN	UPF0598 protein C8orf82 OS=Homo sapiens	NA	NA	NA	NA	NA
TCONS_00001143.p1		AOFI03000035.1:3307-5307;	0	0	0	0	0	7.20414	0	8.04379	2.70307	0	8.84839	9.35176	3.78622	3.8364	5.84273	5.04399	15.5752	17.4528	22.11	18.6291	sp|O13146|EPHA3_DANRE	Ephrin type-A receptor 3 OS=Danio rerio	NA	NA	NA	NA	NA
TCONS_00001143.p2		AOFI03000035.1:13583-15184;	0	0	0	0	0	0	0	0	0	0	0	0	5.49613	4.35174	4.86894	2.52199	15.5752	9.65474	16.951	12.9369	sp|Q6DFE7|S38A7_XENLA	Putative sodium-coupled neutral amino acid	NA	NA	NA	NA	NA
TCONS_00001143.p3		AOFI03000035.1:614-2176;	0	0	0	0	0	0	0	0	0	0	0	0	0.244273	0.229039	0.324596	0	32.9562	49.3877	16.214	23.8039	null	null	NA	NA	NA	NA	NA
TCONS_00001143.p4		AOFI03000035.1:8605-10086;	0	0	0	0	7.13601	7.20414	7.29591	0	2.70307	39.6855	2.94946	4.67588	8.18313	7.84458	6.16733	8.28655	18.9611	16.7101	19.162	20.699	sp|Q8N264|RHG24_HUMAN	Rho GTPase-activating protein 24 OS=Homo	NA	NA	NA	NA	NA
TCONS_00001143.p5		AOFI03000035.1:16018-16986;	0	19.436	0	0	0	0	3.64796	8.04379	2.70307	0	2.94946	4.67588	2.80913	4.75256	2.27217	2.52199	11.5121	14.4821	16.951	12.4194	null	null	NA	NA	NA	NA	NA
TCONS_00001143.p6		AOFI03000035.1:2431-3081;	22.2068	0	0	0	7.13601	7.20414	10.9439	8.04379	37.843	0	23.5957	42.0829	2.50379	12.9407	2.92137	10.088	30.0218	19.6808	36.85	40.8806	null	null	NA	NA	23	Y	SignalP-noTM
TCONS_00001143.p7		AOFI03000035.1:7616-8260;	0	0	0	24.3974	0	0	0	0	2.70307	0	2.94946	4.67588	2.44273	3.14928	3.24596	4.32342	7.44901	6.68405	5.89599	5.69223	sp|Q54JL7|CNRN_DICDI	Phosphatidylinositol 3,4,5-trisphosphate	86:RELR;	NA	NA	NA	NA
TCONS_00001143.p9		AOFI03000035.1:6090-6563;	0	0	0	0	0	3.60207	3.64796	0	5.40615	0	0	0	0.549613	0.572597	1.29838	1.80142	4.96601	4.0847	2.948	4.1398	null	null	NA	NA	NA	NA	NA
TCONS_00001144.p1		AOFI03000035.1:19192-20886;	0	0	0	0	0	3.60207	0	0	2.70307	13.2285	2.94946	0	0.671749	0.458078	1.62298	1.08085	21.6698	8.91206	6.63299	10.867	null	null	NA	NA	NA	NA	NA
TCONS_00001145.p1		AOFI03000035.1:22824-24518;	0	0	0	0	0	0	0	0	0	0	0	0	0.183204	0.458078	0.973789	0.180142	4.74028	2.59935	3.685	1.03495	null	null	NA	NA	NA	NA	NA
TCONS_00001145.p2		AOFI03000035.1:26265-27548;	22.2068	0	0	24.3974	7.13601	10.8062	14.5918	24.1314	8.10922	13.2285	11.7979	9.35176	12.0304	12.6544	6.49192	13.1504	46.4999	34.1629	48.6419	31.0485	null	null	NA	NA	NA	NA	NA
TCONS_00001145.p4		AOFI03000035.1:25222-25827;	0	0	0	0	0	3.60207	0	8.04379	0	0	5.89893	0	4.15263	4.23722	4.86894	5.40427	13.0922	11.5114	12.529	9.83203	null	null	94:RPLR;	NA	NA	NA	NA
TCONS_00001145.p5	RLN71840.1	AOFI03000035.1:27756-28079;	44.4135	19.436	33.5409	24.3974	57.0881	64.8373	25.5357	88.4817	62.1707	26.457	50.1409	51.4347	28.2135	28.4581	27.2661	26.3008	24.6043	17.4528	22.847	25.3563	null	null	NA	NA	NA	NA	NA
TCONS_00001147.p1		AOFI03000035.1:157510-158178;	22.2068	0	0	0	0	0	0	0	2.70307	0	0	0	0	0.114519	0	0	0.90291	1.11401	2.948	2.0699	null	null	NA	NA	NA	NA	NA
TCONS_00001147.p2		AOFI03000035.1:158620-158955; AOFI03000004.1:8531-8866;	0	0	0	0	7.13601	0	0	0	2.70307	0	0	0	40.7935	34.4704	19.4758	85.0272	188.934	215.004	455.465	474.007	null	null	NA	NA	NA	NA	NA
TCONS_00001148.p1		AOFI03000036.1:42967-46560;	44.4135	38.872	0	48.7949	35.68	14.4083	21.8877	24.1314	21.6246	52.914	17.6968	28.0553	24.5494	31.092	28.2399	30.2639	75.6187	120.313	61.9079	64.6844	sp|Q5ZI89|TPC11_CHICK	Trafficking protein particle complex subunit	NA	NA	NA	NA	NA
TCONS_00001148.p10		AOFI03000036.1:37846-38256;	0	0	0	0	0	0	0	0	0	0	0	0	0.0610681	0.0572597	0	0	1.35437	0.742672	0.736999	0.517475	null	null	NA	NA	NA	NA	NA
TCONS_00001148.p13		AOFI03000036.1:42036-42398;	0	0	33.5409	0	0	0	10.9439	0	0	0	2.94946	0	3.23661	3.43558	4.54435	1.98157	8.35192	8.54073	9.58099	7.76213	null	null	NA	NA	NA	NA	NA
TCONS_00001148.p14		AOFI03000036.1:33906-34259;	0	0	0	0	0	0	0	0	0	0	0	0	0.183204	0.858896	1.29838	0.72057	3.83737	2.59935	2.211	3.10485	null	null	NA	NA	NA	NA	NA
TCONS_00001148.p15		AOFI03000036.1:40075-40416;	0	0	0	0	0	0	0	0	2.70307	0	0	0	0.97709	1.08793	1.62298	1.08085	4.0631	2.22802	3.685	4.1398	null	null	NA	NA	NA	NA	NA
TCONS_00001148.p17		AOFI03000036.1:36810-37124;	0	0	0	0	7.13601	0	0	0	0	0	0	0	0.732818	0.858896	0.649192	1.08085	2.25728	6.68405	2.948	1.55243	null	null	NA	NA	NA	NA	NA
TCONS_00001148.p2			0	0	0	0	0	3.60207	0	0	0	13.2285	2.94946	0	2.50379	2.69121	3.24596	2.52199	13.3179	20.4235	16.951	6.2097	null	null	NA	NA	NA	NA	NA
TCONS_00001148.p5		AOFI03000036.1:39024-39962;	0	19.436	0	0	0	3.60207	3.64796	16.0876	0	0	5.89893	4.67588	5.25186	4.52352	4.21975	3.06242	10.3835	2.97069	12.529	9.31456	sp|Q5XIP9|TMM43_RAT	Transmembrane protein 43 OS=Rattus norvegicus	NA	NA	31	Y	SignalP-noTM
TCONS_00001148.p6	KAF4323581.1	AOFI03000036.1:34328-35194;	0	0	33.5409	0	0	3.60207	0	0	2.70307	0	8.84839	0	1.95418	2.51943	3.24596	3.60285	11.7378	8.16939	8.84399	13.4544	null	null	NA	NA	NA	NA	NA
TCONS_00001148.p7	KAF4323584.1	AOFI03000036.1:40738-41409;	0	0	0	0	0	3.60207	0	8.04379	0	0	5.89893	0	1.58777	1.14519	2.59677	2.16171	5.86892	5.94138	2.948	6.2097	sp|A7RP64|PNO1_NEMVE	RNA-binding protein pno1 OS=Nematostella	NA	NA	NA	NA	NA
TCONS_00001148.p9		AOFI03000036.1:38232-38651;	0	0	0	0	0	0	0	0	0	0	0	4.67588	0.0610681	0.171779	0.324596	0.180142	0.677183	1.11401	0	2.0699	null	null	NA	NA	NA	NA	NA
TCONS_00001150.p1		AOFI03000036.1:48056-49546;	0	19.436	33.5409	0	0	10.8062	10.9439	16.0876	16.2184	13.2285	17.6968	9.35176	14.1678	15.8037	16.5544	20.5362	36.1164	25.6222	27.269	36.7408	sp|P97443|SMYD1_MOUSE	Histone-lysine N-methyltransferase Smyd1	NA	NA	NA	NA	NA
TCONS_00001150.p2			0	0	0	0	0	0	7.29591	0	0	0	0	0	0.793886	0.916156	0.324596	1.08085	2.03155	1.48534	1.474	1.03495	sp|O24496|GLO2C_ARATH	Hydroxyacylglutathione hydrolase cytoplasmic	NA	NA	NA	NA	NA
TCONS_00001150.p3		AOFI03000036.1:49688-50419;	0	19.436	0	0	0	3.60207	7.29591	0	5.40615	13.2285	8.84839	14.0276	4.51904	5.61145	6.16733	6.30499	23.7014	17.0815	14.74	24.3213	sp|Q54JL7|CNRN_DICDI	Phosphatidylinositol 3,4,5-trisphosphate	NA	NA	NA	NA	NA
TCONS_00001150.p4		AOFI03000036.1:51631-52329;	0	19.436	0	0	7.13601	0	3.64796	8.04379	18.9215	0	14.7473	28.0553	7.38924	8.98978	8.4395	11.8894	46.4999	27.4789	26.532	34.6709	null	null	NA	NA	NA	NA	NA
TCONS_00001150.p5		AOFI03000036.1:50802-51269;	0	0	0	24.3974	0	3.60207	3.64796	0	10.8123	0	2.94946	0	4.70225	5.43967	3.24596	6.30499	23.9271	19.6808	20.636	21.2165	null	null	NA	NA	NA	NA	NA
TCONS_00001152.p1			0	0	0	0	7.13601	0	0	0	0	0	0	0	0.610681	0.687117	0.649192	1.62128	0.90291	0.742672	0.736999	1.55243	sp|Q96321|IMPA1_ARATH	Importin subunit alpha-1 OS=Arabidopsis	NA	NA	NA	NA	NA
TCONS_00001154.p1	KAF4323589.1	AOFI03000036.1:65328-66920;	0	38.872	0	0	14.272	3.60207	18.2398	0	2.70307	0	2.94946	0	4.0305	7.3865	7.46571	5.22413	12.415	26.3649	12.529	10.867	sp|Q54N49|INO1_DICDI	Inositol-3-phosphate synthase OS=Dictyostelium	NA	NA	NA	NA	NA
TCONS_00001154.p5		AOFI03000036.1:70249-70608;	0	0	0	0	0	0	3.64796	0	0	0	0	0	3.72516	4.58078	4.54435	5.40427	13.7694	13.7394	22.11	10.3495	sp|O82171|AGD10_ARATH	ADP-ribosylation factor GTPase-activating	NA	NA	NA	NA	NA
TCONS_00001154.p6		AOFI03000036.1:64566-64904;	0	0	0	0	0	0	0	0	2.70307	0	0	0	0.488545	0.458078	1.62298	0.540427	2.25728	1.11401	2.948	1.03495	null	null	NA	NA	NA	NA	NA
TCONS_00001156.p1	KAF4323613.1	AOFI03000036.1:96398-110152;	0	0	0	0	0	3.60207	7.29591	0	18.9215	0	14.7473	9.35176	1.95418	6.18405	1.29838	6.30499	39.0509	39.3616	56.7489	36.7408	sp|Q9SMH3|DYH1A_CHLRE	Dynein-1-alpha heavy chain, flagellar inner	NA	NA	NA	NA	NA
TCONS_00001157.p5		AOFI03000036.1:152002-152703;	0	0	0	0	7.13601	0	0	0	2.70307	0	0	0	1.3435	1.14519	0.649192	1.44114	8.57765	9.2834	4.42199	4.65728	null	null	NA	NA	NA	NA	NA
TCONS_00001157.p7	KAF4323598.1		0	0	0	0	0	0	0	0	0	0	0	0	1.03816	0.801636	0	0.72057	1.58009	0.742672	0.736999	3.10485	sp|P04364|KITH_VAR67	Thymidine kinase OS=Variola virus (isolate	NA	NA	NA	NA	NA
TCONS_00001159.p1		AOFI03000036.1:54154-59208;	0	0	0	0	7.13601	3.60207	3.64796	8.04379	0	0	5.89893	0	0.610681	1.03068	0.649192	0.900712	9.93201	13.7394	10.318	10.867	sp|A0JP70|WDR90_XENTR	WD repeat-containing protein 90 OS=Xenopus	NA	NA	NA	NA	NA
TCONS_00001159.p3	RLN69651.1	AOFI03000036.1:59447-60016;	22.2068	0	67.0818	0	28.544	10.8062	25.5357	8.04379	2.70307	39.6855	14.7473	18.7035	8.18313	5.84049	6.49192	6.48513	4.28882	4.45603	8.10699	6.2097	sp|P21569|CYPH_MAIZE	Peptidyl-prolyl cis-trans isomerase OS=Zea	NA	NA	NA	NA	NA
TCONS_00001162.p12		AOFI03000036.1:93811-94200;	0	0	0	0	0	0	0	0	0	0	0	0	0.244273	0.458078	0.324596	0.900712	1.35437	0	1.474	0.517475	null	null	NA	NA	18	Y	SignalP-noTM
TCONS_00001162.p6		AOFI03000036.1:88568-90088;	0	0	33.5409	24.3974	0	0	0	0	0	0	0	0	0.488545	0.171779	0.649192	0.360285	1.35437	1.48534	2.211	0.517475	sp|O94582|TRPE_SCHPO	Probable anthranilate synthase component	NA	NA	NA	NA	NA
TCONS_00001162.p7		AOFI03000036.1:94853-95839;	0	0	0	0	0	0	3.64796	0	0	0	0	4.67588	1.22136	1.37423	1.62298	1.80142	3.61164	0.742672	2.948	4.1398	sp|Q5BGR2|MESA_EMENI	Protein mesA OS=Emericella nidulans (strain	NA	NA	NA	NA	NA
TCONS_00001171.p1		AOFI03000036.1:4331-4747;	0	0	0	0	0	0	0	0	0	0	0	0	0.488545	0.687117	0	0.540427	2.93446	4.45603	2.211	2.0699	null	null	NA	NA	NA	NA	NA
TCONS_00001171.p2		AOFI03000036.1:1717-2091;	0	0	0	0	7.13601	0	3.64796	0	5.40615	0	2.94946	0	2.25952	3.5501	3.89515	0.900712	4.51455	2.97069	5.15899	3.62233	null	null	NA	NA	NA	NA	NA
TCONS_00001172.p1		AOFI03000036.1:4969-12468;	0	0	0	48.7949	0	3.60207	3.64796	8.04379	2.70307	13.2285	2.94946	4.67588	4.15263	4.63804	6.16733	6.84541	50.1115	80.9512	53.8009	43.9854	sp|Q07878|VPS13_YEAST	Vacuolar protein sorting-associated protein	NA	NA	NA	NA	NA
TCONS_00001172.p2		AOFI03000036.1:12984-15245;	0	19.436	0	0	0	0	3.64796	0	2.70307	0	0	0	1.16029	1.31697	0.973789	2.52199	16.0267	34.9056	26.532	12.4194	null	null	NA	NA	NA	NA	NA
TCONS_00001172.p3		AOFI03000036.1:17452-18141;	0	0	0	0	7.13601	0	7.29591	0	2.70307	0	0	0	1.89311	2.34765	1.29838	0.900712	2.93446	8.16939	4.42199	2.58738	sp|Q54XX9|PX24B_DICDI	PXMP2/4 family protein 2 OS=Dictyostelium	90:RTLR;	NA	21	Y	SignalP-noTM
TCONS_00001172.p4	KAF4323600.1	AOFI03000036.1:16758-17408;	0	0	0	0	0	0	0	0	2.70307	0	2.94946	4.67588	0	0.286299	0.324596	0.180142	24.1528	61.6418	48.6419	13.4544	sp|Q2KIN6|MPV17_BOVIN	Protein Mpv17 OS=Bos taurus GN=MPV17 PE=2	75:RTLR;	NA	NA	NA	NA
TCONS_00001172.p5		AOFI03000036.1:15876-16487;	0	0	0	0	0	3.60207	10.9439	0	5.40615	0	11.7979	14.0276	0.122136	0	0	0	6.32037	6.31271	5.89599	7.76213	sp|Q4IPX8|SYM1_GIBZE	Protein SYM1 OS=Gibberella zeae (strain	NA	NA	NA	NA	NA
TCONS_00001173.p1		AOFI03000036.1:20219-20884;	0	0	0	0	0	0	0	0	0	0	0	0	2.99234	5.66871	1.62298	2.88228	0.677183	0	1.474	1.03495	sp|P19258|MPV17_MOUSE	Protein Mpv17 OS=Mus musculus GN=Mpv17	74:RTLR;	NA	NA	NA	NA
TCONS_00001174.p1		AOFI03000036.1:25852-26574;	0	0	0	0	0	0	3.64796	0	5.40615	0	2.94946	0	0.671749	1.14519	2.27217	1.62128	0.90291	0	1.474	0.517475	sp|Q4IPX8|SYM1_GIBZE	Protein SYM1 OS=Gibberella zeae (strain	NA	NA	NA	NA	NA
TCONS_00001174.p3		AOFI03000036.1:26746-27363;	0	0	0	0	0	0	0	0	5.40615	0	0	0	2.32059	1.71779	2.27217	1.62128	0.90291	1.11401	1.474	1.03495	sp|Q4IPX8|SYM1_GIBZE	Protein SYM1 OS=Gibberella zeae (strain	NA	NA	NA	NA	NA
TCONS_00001174.p4	RLN69667.1	AOFI03000036.1:27977-28516;	0	0	0	24.3974	0	14.4083	21.8877	8.04379	2.70307	0	2.94946	23.3794	4.82438	5.03886	10.0625	3.60285	2.03155	1.11401	0.736999	0.517475	sp|Q9KAK9|Y2278_BACHD	Uncharacterized protein BH2278 OS=Bacillus	NA	NA	NA	NA	NA
TCONS_00001175.p1		AOFI03000036.1:28979-30793;	0	0	0	0	0	0	0	0	2.70307	13.2285	2.94946	0	5.25186	5.61145	9.08869	5.76456	56.2062	56.4431	83.2809	89.0058	null	null	NA	NA	NA	NA	NA
TCONS_00001176.p1		AOFI03000036.1:31682-33037;	0	0	0	24.3974	0	3.60207	3.64796	24.1314	10.8123	0	11.7979	23.3794	14.7174	19.2393	12.0101	19.2752	42.6625	15.5961	14.74	32.0835	null	null	NA	NA	NA	NA	NA
TCONS_00001177.p1		AOFI03000036.1:70928-72985;	0	0	0	0	0	0	0	0	0	0	5.89893	0	1.09923	0.916156	1.29838	1.44114	9.25483	12.2541	13.266	13.9718	null	null	100:RVLR;	NA	NA	NA	NA
TCONS_00001177.p2		AOFI03000036.1:72960-74060;	0	0	0	0	0	0	0	0	0	0	2.94946	0	0.427477	0.744376	0	0.360285	4.96601	5.94138	5.15899	3.62233	null	null	NA	NA	NA	NA	NA
TCONS_00001177.p3	KAF4323609.1	AOFI03000036.1:74248-75057;	0	0	33.5409	0	0	0	0	0	2.70307	0	0	0	0.0610681	0.343558	0.324596	0.180142	5.41746	5.1987	5.15899	3.10485	null	null	NA	NA	NA	NA	NA
TCONS_00001178.p1		AOFI03000036.1:122687-123634;	0	19.436	0	0	0	3.60207	7.29591	0	10.8123	0	11.7979	0	5.19079	7.44376	9.08869	5.9447	3.38591	4.0847	5.89599	2.58738	null	null	NA	NA	NA	NA	NA
TCONS_00001178.p2		AOFI03000036.1:121488-122432;	0	0	0	0	7.13601	7.20414	3.64796	0	10.8123	0	8.84839	4.67588	6.59536	8.18814	8.7641	9.18726	20.5412	17.4528	19.162	21.734	null	null	NA	NA	NA	NA	NA
TCONS_00001178.p3		AOFI03000036.1:120183-120656;	0	19.436	0	0	0	0	0	0	0	0	0	4.67588	0.0610681	0.0572597	0	0	2.483	2.97069	4.42199	4.1398	null	null	NA	NA	NA	NA	NA
TCONS_00001179.p1	RLN65527.1		621.789	544.208	402.491	439.154	513.793	389.024	419.515	297.62	362.212	383.626	348.037	341.339	393.95	383.182	372.961	373.435	247.397	333.831	277.849	297.548	sp|P62752|RL23A_RAT	60S ribosomal protein L23a OS=Rattus norvegicus	NA	NA	NA	NA	NA
TCONS_00001180.p1	KAF4323544.1	AOFI03000037.1:41609-42190;	0	0	0	0	0	3.60207	0	0	18.9215	0	5.89893	0	13.6182	15.1166	13.9576	10.9887	2.03155	2.59935	2.211	1.55243	sp|Q6NQE2|FQRL1_ARATH	Probable NAD(P)H dehydrogenase (quinone)	NA	NA	NA	NA	NA
TCONS_00001181.p1	KAF4323541.1		0	0	33.5409	0	28.544	21.6124	47.4234	56.3065	27.0307	13.2285	20.6462	23.3794	21.0074	22.9039	20.125	28.4625	27.0873	26.7362	24.321	22.7689	sp|Q94AM1|OOPDA_ARATH	Organellar oligopeptidase A, chloroplastic/mitochondrial	NA	NA	NA	NA	NA
TCONS_00001182.p1		AOFI03000037.1:82099-83982;	22.2068	0	0	0	0	0	0	0	0	0	2.94946	0	1.89311	1.88957	1.94758	1.98157	4.96601	1.11401	2.211	0.517475	sp|Q94AH6|CUL1_ARATH	Cullin-1 OS=Arabidopsis thaliana GN=CUL1	NA	NA	NA	NA	NA
TCONS_00001182.p2		AOFI03000037.1:80016-81434;	0	0	33.5409	0	0	0	0	8.04379	2.70307	13.2285	2.94946	18.7035	2.38166	4.1227	3.89515	3.78299	18.7354	15.5961	17.688	14.4893	sp|Q2HJ46|RNF8_BOVIN	E3 ubiquitin-protein ligase RNF8 OS=Bos	NA	NA	NA	NA	NA
TCONS_00001184.p1	KAF4323554.1		0	0	0	24.3974	0	0	3.64796	0	2.70307	0	0	0	1.89311	2.06135	2.59677	2.34185	2.93446	4.45603	7.36999	5.69223	sp|Q9V4Q8|RU2A_DROME	Probable U2 small nuclear ribonucleoprotein	62:RRLR;	NA	NA	NA	NA
TCONS_00001184.p10		AOFI03000037.1:107675-107926;	0	0	0	0	0	0	0	8.04379	8.10922	13.2285	5.89893	9.35176	2.99234	4.00818	4.21975	3.24256	14.6723	7.79806	16.214	8.79708	null	null	NA	NA	NA	NA	NA
TCONS_00001184.p4		AOFI03000037.1:109580-110086;	0	0	0	0	7.13601	3.60207	10.9439	0	0	13.2285	0	0	2.56486	2.97751	1.29838	1.261	8.80338	5.94138	4.42199	8.27961	sp|B7KIT8|GPMA_CYAP7	2,3-bisphosphoglycerate-dependent phosphoglycerate	NA	NA	NA	NA	NA
TCONS_00001184.p5		AOFI03000037.1:110517-110888;	0	0	0	0	7.13601	0	0	8.04379	2.70307	13.2285	5.89893	4.67588	1.89311	2.17587	1.29838	1.08085	4.28882	5.1987	1.474	4.1398	null	null	NA	NA	19	Y	SignalP-noTM
TCONS_00001184.p6		AOFI03000037.1:110083-110511;	0	0	0	0	7.13601	0	3.64796	0	2.70307	0	0	4.67588	1.77098	1.37423	0.324596	1.80142	4.0631	4.45603	1.474	5.17475	sp|B0B8U8|GPMA_CHLT2	2,3-bisphosphoglycerate-dependent phosphoglycerate	NA	NA	NA	NA	NA
TCONS_00001184.p7		AOFI03000037.1:106322-106747;	0	0	0	0	21.408	3.60207	0	0	0	0	2.94946	14.0276	4.76331	4.58078	5.51814	6.48513	8.80338	8.54073	7.36999	10.867	null	null	NA	NA	NA	NA	NA
TCONS_00001184.p9	RLN65520.1	AOFI03000037.1:107152-107457;	0	0	0	0	0	3.60207	7.29591	0	8.10922	13.2285	2.94946	14.0276	4.82438	4.6953	6.16733	5.22413	13.0922	8.16939	16.951	9.83203	null	null	NA	NA	NA	NA	NA
TCONS_00001186.p1		AOFI03000037.1:17549-23104;	0	0	0	0	7.13601	3.60207	18.2398	0	5.40615	0	5.89893	4.67588	6.04574	8.18814	4.21975	10.2681	14.4466	21.5375	27.269	19.1466	sp|Q07878|VPS13_YEAST	Vacuolar protein sorting-associated protein	NA	NA	NA	NA	NA
TCONS_00001186.p2		AOFI03000037.1:26905-30408;	0	0	0	24.3974	0	3.60207	21.8877	0	5.40615	0	0	4.67588	6.77856	7.32924	5.51814	6.66527	15.1237	21.5375	20.636	24.3213	sp|A1Z713|VPS13_DROME	Vacuolar protein sorting-associated protein	NA	NA	NA	NA	NA
TCONS_00001186.p3		AOFI03000037.1:23200-26508;	0	19.436	0	0	0	7.20414	0	16.0876	0	0	5.89893	4.67588	4.64118	5.61145	2.92137	6.48513	9.0291	17.0815	26.532	10.867	null	null	NA	NA	NA	NA	NA
TCONS_00001186.p4		AOFI03000037.1:30761-33091;	0	0	0	0	0	0	0	8.04379	5.40615	0	0	0	0.916022	1.37423	1.62298	1.98157	3.83737	3.34202	4.42199	10.3495	sp|Q9NP58|ABCB6_HUMAN	ATP-binding cassette sub-family B member	NA	NA	NA	NA	NA
TCONS_00001186.p5		AOFI03000037.1:16642-17190;	0	0	33.5409	0	0	0	0	0	0	0	0	0	0.671749	1.03068	0.324596	0	0.677183	2.22802	2.211	0.517475	sp|Q555C6|VP13B_DICDI	Putative vacuolar protein sorting-associated	NA	NA	NA	NA	NA
TCONS_00001187.p1	KAF4323550.1	AOFI03000037.1:30761-32959;	0	0	0	0	0	0	0	0	0	0	2.94946	4.67588	0.0610681	0	0	0.180142	1.12864	0.742672	0.736999	0.517475	sp|Q9NP58|ABCB6_HUMAN	ATP-binding cassette sub-family B member	NA	NA	NA	NA	NA
TCONS_00001190.p2		AOFI03000037.1:43372-44286;	0	0	0	0	0	0	0	0	0	0	0	0	0	0	0	0	0.225728	3.34202	0.736999	0.517475	sp|P24664|TRYP_SACER	Trypsin OS=Saccharopolyspora erythraea PE=1	NA	NA	20	Y	SignalP-noTM
TCONS_00001192.p1		AOFI03000037.1:69285-70970;	0	0	0	0	7.13601	7.20414	10.9439	8.04379	18.9215	13.2285	2.94946	4.67588	7.69458	10.0205	10.0625	11.1688	28.6674	24.8795	22.11	21.2165	sp|Q15032|R3HD1_HUMAN	R3H domain-containing protein 1 OS=Homo	115:RFLR;	NA	NA	NA	NA
TCONS_00001192.p2			0	0	0	0	0	0	0	0	0	0	0	0	0	0	0	0	0.90291	1.11401	2.948	4.65728	sp|Q641W7|TTLL9_RAT	Probable tubulin polyglutamylase TTLL9 OS=Rattus	NA	NA	NA	NA	NA
TCONS_00001192.p3	KAF4323559.1	AOFI03000037.1:74055-74957;	22.2068	0	0	48.7949	0	10.8062	7.29591	0	5.40615	0	17.6968	0	7.45031	10.4785	6.16733	9.54755	9.70629	11.8828	11.055	8.27961	null	null	60:RVLR;	NA	NA	NA	NA
TCONS_00001192.p4		AOFI03000037.1:71417-72175;	0	19.436	0	0	0	7.20414	3.64796	8.04379	0	0	2.94946	4.67588	1.40457	2.80573	2.59677	2.52199	9.25483	9.2834	11.792	7.24466	null	null	NA	NA	NA	NA	NA
TCONS_00001192.p5		AOFI03000037.1:67082-67549;	0	0	0	0	0	0	0	0	0	0	5.89893	4.67588	1.28243	1.25971	0.973789	1.62128	3.38591	1.85668	1.474	2.0699	null	null	NA	NA	NA	NA	NA
TCONS_00001192.p7		AOFI03000037.1:73549-73932;	0	0	0	0	0	0	3.64796	0	2.70307	0	0	0	3.66409	5.21064	4.21975	5.76456	10.8349	18.5668	9.58099	10.3495	null	null	NA	NA	NA	NA	NA
TCONS_00001194.p1	KAF4323534.1	AOFI03000037.1:85457-86362;	0	0	33.5409	0	28.544	18.0104	21.8877	0	2.70307	26.457	14.7473	4.67588	11.4197	12.998	11.6855	14.2313	28.6674	18.5668	24.321	24.3213	sp|Q9P4X3|UTP7_SCHPO	Probable U3 small nucleolar RNA-associated	NA	NA	NA	NA	NA
TCONS_00001195.p3		AOFI03000037.1:1246-1587;	22.2068	38.872	0	24.3974	28.544	7.20414	21.8877	8.04379	56.7646	0	14.7473	28.0553	10.3205	16.1472	10.0625	13.1504	2.93446	0.742672	3.685	1.03495	null	null	NA	NA	NA	NA	NA
TCONS_00001197.p1		AOFI03000037.1:3978-4985;	0	0	0	0	0	0	0	0	0	0	0	0	0	0.0572597	0	0	2.03155	1.85668	0	0.517475	null	null	NA	NA	NA	NA	NA
TCONS_00001199.p1		AOFI03000037.1:10719-11306;	0	0	0	0	0	0	0	0	0	0	0	0	0	0	0	0	2.93446	1.85668	1.474	3.62233	null	null	NA	NA	NA	NA	NA
TCONS_00001199.p2		AOFI03000037.1:11990-12505;	0	0	0	0	0	0	0	0	0	0	0	0	0	0	0	0	1.80582	2.59935	3.685	4.1398	null	null	NA	NA	25	Y	SignalP-noTM
TCONS_00001199.p3		AOFI03000037.1:11600-11905;	0	0	0	0	0	0	0	0	0	0	0	0	0	0	0	0	1.35437	1.48534	2.211	0.517475	null	null	NA	NA	NA	NA	NA
TCONS_00001200.p1		AOFI03000037.1:78443-78931;	0	19.436	0	0	0	0	0	0	8.10922	0	0	0	1.40457	1.60327	5.19354	2.34185	8.35192	3.71336	8.84399	7.24466	null	null	NA	NA	NA	NA	NA
TCONS_00001201.p1		AOFI03000037.1:87266-93658;	0	0	0	48.7949	21.408	32.4186	32.8316	48.2627	32.4369	52.914	44.242	28.0553	42.8088	56.3436	68.4898	71.3364	60.7207	89.492	73.6999	54.3349	sp|Q4R4D7|INP4B_MACFA	Type II inositol 3,4-bisphosphate 4-phosphatase	NA	NA	NA	NA	NA
TCONS_00001201.p10		AOFI03000037.1:105665-106135;	22.2068	0	0	0	7.13601	10.8062	3.64796	8.04379	2.70307	39.6855	5.89893	9.35176	4.51904	4.35174	3.24596	5.58442	22.1213	13.7394	14.74	20.1815	null	null	NA	NA	NA	NA	NA
TCONS_00001201.p15		AOFI03000037.1:105159-105476;	22.2068	19.436	0	0	7.13601	7.20414	0	0	13.5154	13.2285	0	0	2.74807	2.51943	1.94758	3.60285	13.7694	11.8828	9.58099	7.76213	null	null	NA	NA	NA	NA	NA
TCONS_00001201.p19			0	0	0	0	7.13601	3.60207	3.64796	16.0876	2.70307	13.2285	8.84839	0	3.72516	5.03886	3.89515	4.86385	9.0291	14.8534	8.84399	5.17475	null	null	80:RGLR;	NA	19	Y	SignalP-noTM
TCONS_00001201.p2		AOFI03000037.1:95846-99925;	22.2068	19.436	0	24.3974	28.544	18.0104	18.2398	0	18.9215	0	23.5957	23.3794	19.0533	17.6933	17.5282	23.4185	43.5654	47.531	45.6939	43.4679	null	null	NA	NA	NA	NA	NA
TCONS_00001201.p3	KAF4323538.1	AOFI03000037.1:100074-102074;	22.2068	0	0	0	14.272	21.6124	7.29591	16.0876	8.10922	0	23.5957	28.0553	7.14497	9.39059	7.79031	8.28655	31.6019	25.9935	25.058	34.6709	null	null	NA	NA	NA	NA	NA
TCONS_00001201.p4		AOFI03000037.1:103016-104098;	0	0	0	0	14.272	7.20414	14.5918	8.04379	5.40615	39.6855	8.84839	14.0276	4.88545	5.21064	4.54435	6.12484	19.1868	11.1401	11.055	15.0068	null	null	NA	NA	NA	NA	NA
TCONS_00001201.p6		AOFI03000037.1:94535-95320;	0	38.872	0	0	14.272	14.4083	3.64796	24.1314	10.8123	0	2.94946	14.0276	12.3968	12.8262	11.6855	16.0327	25.7329	36.7623	25.795	27.4262	null	null	NA	NA	NA	NA	NA
TCONS_00001211.p1	KAF4323515.1	AOFI03000038.1:47832-49388;	0	0	0	0	14.272	3.60207	3.64796	8.04379	0	0	17.6968	9.35176	3.48088	6.35583	2.92137	4.14328	9.48056	9.2834	5.15899	8.27961	sp|Q9DCP2|S38A3_MOUSE	Sodium-coupled neutral amino acid transporter	NA	NA	NA	NA	NA
TCONS_00001211.p2		AOFI03000038.1:49489-50475;	0	0	0	0	0	3.60207	0	0	0	0	2.94946	4.67588	0.427477	0.400818	0	1.261	1.80582	0.742672	0.736999	4.65728	sp|O88697|STK16_MOUSE	Serine/threonine-protein kinase 16 OS=Mus	NA	NA	NA	NA	NA
TCONS_00001211.p3		AOFI03000038.1:45747-47048;	111.034	213.796	301.868	195.18	0	36.0207	29.1836	0	191.918	66.1424	64.8882	102.869	1.09923	0.687117	5.84273	4.86385	115.121	51.987	60.4339	76.0689	sp|O44959|RIOK1_CAEEL	Serine/threonine-protein kinase RIO1 OS=Caenorhabditis	NA	NA	NA	NA	NA
TCONS_00001211.p5		AOFI03000038.1:51291-51662;	0	0	0	0	0	3.60207	7.29591	16.0876	5.40615	0	8.84839	9.35176	2.8702	3.95092	2.92137	4.86385	9.93201	5.1987	8.10699	11.3845	null	null	NA	NA	NA	NA	NA
TCONS_00001211.p7		AOFI03000038.1:52873-53187;	0	19.436	0	0	0	0	0	0	0	0	0	0	0.122136	0.229039	0	0.180142	0.225728	0.371336	0	0.517475	null	null	77:RCLR;	NA	NA	NA	NA
TCONS_00001214.p3		AOFI03000038.1:74640-75740;	0	0	0	0	0	0	0	8.04379	2.70307	0	0	0	0.427477	0.515338	0.649192	0.900712	3.16019	3.71336	6.63299	3.10485	sp|P72794|CYSH_SYNY3	Phosphoadenosine phosphosulfate reductase	NA	NA	24	Y	SignalP-noTM
TCONS_00001217.p1		AOFI03000038.1:924-4913;	22.2068	38.872	67.0818	24.3974	42.816	32.4186	25.5357	40.2189	37.843	79.3709	38.343	32.7312	27.1753	36.7607	37.3286	39.2711	52.1431	57.5571	56.7489	64.1669	sp|Q2M389|WASC4_HUMAN	WASH complex subunit 4 OS=Homo sapiens	91:RDLR;	NA	NA	NA	NA
TCONS_00001217.p2	KAF4323520.1	AOFI03000038.1:5367-6035;	0	0	33.5409	0	0	0	3.64796	8.04379	8.10922	0	0	0	1.3435	1.48875	0	1.261	3.61164	3.71336	10.318	6.72718	null	null	NA	NA	NA	NA	NA
TCONS_00001218.p1	KAF4323517.1	AOFI03000038.1:8408-9034;	0	0	0	0	0	0	0	0	0	0	0	0	0.0610681	0.0572597	0.324596	0	1.12864	1.85668	0.736999	0.517475	null	null	NA	NA	NA	NA	NA
TCONS_00001219.p1		AOFI03000038.1:10603-11820;	0	0	0	0	0	0	3.64796	0	0	0	0	0	0	0	0	0	4.96601	1.11401	3.685	2.0699	null	null	NA	NA	NA	NA	NA
TCONS_00001219.p2		AOFI03000038.1:13486-14127;	0	19.436	0	24.3974	0	7.20414	0	8.04379	5.40615	0	11.7979	0	3.11447	2.57669	2.59677	3.60285	11.0607	17.4528	8.10699	12.4194	null	null	NA	NA	NA	NA	NA
TCONS_00001219.p3		AOFI03000038.1:11786-12316;	0	0	0	0	0	0	0	0	0	0	0	0	0	0	0	0	1.35437	0.742672	1.474	0	null	null	NA	NA	NA	NA	NA
TCONS_00001220.p1		AOFI03000038.1:29021-33415;	22.2068	19.436	0	24.3974	14.272	10.8062	14.5918	8.04379	18.9215	13.2285	11.7979	9.35176	11.8472	12.3681	12.3347	16.7532	78.1017	64.6125	67.8039	55.8873	sp|Q54Z40|MYBH_DICDI	Myb-like protein H OS=Dictyostelium discoideum	NA	NA	NA	NA	NA
TCONS_00001220.p11		AOFI03000038.1:28416-28937;	0	0	0	0	0	3.60207	0	0	8.10922	0	5.89893	0	1.22136	1.20245	1.29838	1.08085	7.90046	4.0847	5.89599	5.17475	null	null	NA	NA	NA	NA	NA
TCONS_00001220.p2		AOFI03000038.1:19619-22345;	0	0	0	0	0	3.60207	0	0	0	0	0	0	0.671749	0.515338	0	0.72057	5.64319	4.0847	8.10699	3.62233	sp|Q12955|ANK3_HUMAN	Ankyrin-3 OS=Homo sapiens GN=ANK3 PE=1 SV=3	NA	NA	NA	NA	NA
TCONS_00001220.p23	KAF4323503.1	AOFI03000038.1:25237-25536;	0	0	0	0	0	0	3.64796	0	0	0	0	0	1.22136	1.37423	1.29838	0.540427	4.0631	3.71336	2.211	2.0699	null	null	NA	NA	NA	NA	NA
TCONS_00001220.p3		AOFI03000038.1:33656-35953;	0	0	0	24.3974	7.13601	0	3.64796	8.04379	16.2184	13.2285	8.84839	9.35176	6.41215	6.98569	4.86894	9.36741	30.9247	41.961	25.795	30.0136	null	null	NA	NA	NA	NA	NA
TCONS_00001220.p4	KAF4323506.1	AOFI03000038.1:25721-27631;	22.2068	19.436	33.5409	0	7.13601	21.6124	18.2398	8.04379	18.9215	13.2285	8.84839	18.7035	14.0457	15.1738	12.0101	15.8525	37.245	30.0782	35.376	31.566	null	null	NA	NA	NA	NA	NA
TCONS_00001220.p5		AOFI03000038.1:17538-19160;	0	0	0	0	0	0	0	0	0	0	0	0	0.183204	0.171779	0	0.180142	2.483	2.22802	2.211	2.0699	sp|P48664|EAA4_HUMAN	Excitatory amino acid transporter 4 OS=Homo	NA	347:HVLVFYP	NA	NA	NA
TCONS_00001220.p6	KAF4323521.1	AOFI03000038.1:16029-17225;	44.4135	19.436	0	24.3974	7.13601	21.6124	18.2398	16.0876	13.5154	39.6855	17.6968	28.0553	18.1983	29.0879	27.5907	42.5136	79.2304	106.202	75.1739	75.5514	sp|O02740|GUC2F_BOVIN	Retinal guanylyl cyclase 2 OS=Bos taurus	NA	NA	NA	NA	NA
TCONS_00001220.p7	KAF4323504.1	AOFI03000038.1:23156-24031;	0	19.436	0	0	7.13601	10.8062	7.29591	0	8.10922	0	20.6462	14.0276	6.16788	7.6728	7.14112	8.10641	52.8203	15.2248	26.532	33.6359	sp|Q9V3X4|BSCL2_DROME	Seipin OS=Drosophila melanogaster GN=Seipin	120:RWLR;	NA	NA	NA	NA
TCONS_00001221.p1		AOFI03000038.1:39507-42080;	0	19.436	100.623	0	0	0	10.9439	8.04379	29.7338	0	5.89893	14.0276	0.97709	0.515338	1.62298	0.900712	2.70873	1.48534	1.474	2.0699	sp|P92949|FRO2_ARATH	Ferric reduction oxidase 2 OS=Arabidopsis	NA	NA	NA	NA	NA
TCONS_00001221.p2		AOFI03000038.1:37436-39361;	0	0	0	0	0	7.20414	0	0	8.10922	0	2.94946	18.7035	5.86254	9.1043	5.84273	4.86385	11.9636	5.94138	6.63299	5.69223	null	null	NA	NA	NA	NA	NA
TCONS_00001221.p6		AOFI03000038.1:36268-36744;	0	0	0	24.3974	0	3.60207	3.64796	0	8.10922	13.2285	2.94946	0	2.74807	3.72188	3.89515	4.6837	7.22328	7.05538	11.055	5.17475	null	null	NA	NA	NA	NA	NA
TCONS_00001222.p1		AOFI03000038.1:54722-56599;	0	0	0	0	7.13601	10.8062	7.29591	0	0	0	0	4.67588	0.122136	0.629857	0.324596	0.360285	5.64319	2.97069	4.42199	6.72718	sp|Q5URB9|YR840_MIMIV	Putative ankyrin repeat protein R840 OS=Acanthamoeba	NA	NA	NA	NA	NA
TCONS_00001223.p1		AOFI03000038.1:64236-67817;	0	0	0	0	0	3.60207	0	0	0	0	0	0	0.122136	0.343558	0	0.180142	9.48056	8.54073	20.636	16.5592	null	null	NA	NA	NA	NA	NA
TCONS_00001223.p2		AOFI03000038.1:68632-70374;	0	0	0	0	0	18.0104	29.1836	32.1752	29.7338	26.457	35.3936	46.7588	14.7785	18.3231	13.9576	19.6355	46.2742	58.6711	61.1709	44.5029	sp|P58003|SESN1_XENLA	Sestrin-1 OS=Xenopus laevis GN=sesn1 PE=2	NA	NA	NA	NA	NA
TCONS_00001223.p3	KAF4323530.1	AOFI03000038.1:59312-60808;	0	0	33.5409	73.1923	21.408	7.20414	14.5918	16.0876	27.0307	0	23.5957	23.3794	9.64876	13.6278	54.2076	38.7306	122.57	85.7786	95.0729	91.0757	sp|O14730|RIOK3_HUMAN	Serine/threonine-protein kinase RIO3 OS=Homo	NA	NA	NA	NA	NA
TCONS_00001223.p4		AOFI03000038.1:61816-63024;	0	0	0	0	0	0	0	0	0	0	2.94946	0	0.671749	1.08793	0.973789	1.80142	2.25728	1.48534	2.948	1.03495	sp|Q03730|YMB8_YEAST	Uncharacterized vacuolar membrane protein	NA	NA	NA	NA	NA
TCONS_00001223.p7		AOFI03000038.1:67831-68241;	0	0	0	0	0	0	0	0	0	0	0	0	0.0610681	0.0572597	0	0.360285	0.451455	1.48534	2.211	1.03495	null	null	NA	NA	NA	NA	NA
TCONS_00001224.p1		AOFI03000038.1:111224-114310;	0	0	0	0	7.13601	0	3.64796	8.04379	2.70307	0	5.89893	14.0276	1.70991	3.66462	3.89515	5.22413	19.864	28.2215	14.003	16.5592	sp|Q7T6X2|YR826_MIMIV	Putative serine/threonine-protein kinase/receptor	NA	NA	NA	NA	NA
TCONS_00001224.p13		AOFI03000038.1:102498-102893;	0	0	0	0	0	0	0	0	0	0	0	0	0.305341	0.286299	0	0.540427	0.90291	1.11401	0	1.03495	null	null	NA	NA	NA	NA	NA
TCONS_00001224.p2		AOFI03000038.1:99602-101884;	0	0	0	0	0	0	0	0	0	0	0	0	0.0610681	0	0	0	8.80338	12.9968	11.792	9.31456	sp|B0WAQ0|LST2_CULQU	Lateral signaling target protein 2 homolog	NA	NA	NA	NA	NA
TCONS_00001224.p20		AOFI03000038.1:103945-104253;	0	0	0	0	0	0	0	0	2.70307	0	0	0	0.488545	0.572597	0	0.72057	0.90291	1.48534	2.948	1.03495	sp|P04819|DNLI1_YEAST	DNA ligase 1 OS=Saccharomyces cerevisiae	NA	NA	NA	NA	NA
TCONS_00001224.p3	KAF4323509.1	AOFI03000038.1:104840-106876;	0	38.872	0	0	7.13601	3.60207	14.5918	0	16.2184	0	8.84839	14.0276	21.3128	26.683	25.3185	20.176	9.25483	5.1987	10.318	11.3845	sp|Q5B5X8|EXGA_EMENI	Probable glucan 1,3-beta-glucosidase A OS=Emericella	128:RQLR;472:EER584:EER	NA	20	Y	SignalP-noTM
TCONS_00001224.p4		AOFI03000038.1:115744-117630;	0	0	0	0	0	0	0	0	5.40615	0	0	0	1.58777	1.20245	1.62298	1.80142	20.0898	60.1564	34.639	26.3912	sp|Q96KG7|MEG10_HUMAN	Multiple epidermal growth factor-like domains	NA	NA	NA	NA	NA
TCONS_00001224.p5		AOFI03000038.1:117683-118981;	0	0	0	0	0	0	0	0	0	0	0	0	1.09923	1.20245	0.324596	0.72057	17.1553	41.5896	30.954	18.1116	null	null	NA	NA	NA	NA	NA
TCONS_00001224.p6		AOFI03000038.1:109680-110987;	0	0	0	0	7.13601	28.8166	7.29591	8.04379	51.3584	26.457	23.5957	32.7312	6.83963	7.9591	5.84273	6.48513	864.311	2298.2	623.501	404.666	sp|A5DCB6|TMLH_PICGU	Trimethyllysine dioxygenase OS=Meyerozyma	NA	NA	NA	NA	NA
TCONS_00001224.p7		AOFI03000038.1:107264-108208;	0	0	0	0	0	0	0	0	0	0	0	0	0.122136	0.114519	0	0.180142	39.0509	14.1108	5.89599	32.6009	null	null	NA	NA	NA	NA	NA
TCONS_00001224.p8		AOFI03000038.1:102915-103772;	22.2068	0	0	0	0	0	3.64796	0	0	0	0	0	0.793886	1.03068	0.649192	0.72057	3.61164	2.59935	0.736999	4.65728	sp|Q9C1W9|DNLI3_SCHPO	DNA ligase 3 OS=Schizosaccharomyces pombe	90:RLLR;	NA	NA	NA	NA
TCONS_00001228.p1		AOFI03000039.1:39747-43286;	0	19.436	0	0	7.13601	0	3.64796	0	10.8123	0	2.94946	9.35176	1.58777	1.54601	0.324596	0.900712	7.22328	13.3681	8.10699	5.69223	null	null	NA	NA	NA	NA	NA
TCONS_00001228.p2		AOFI03000039.1:43359-46226;	0	0	33.5409	24.3974	7.13601	10.8062	0	8.04379	24.3277	13.2285	5.89893	18.7035	13.1907	15.5746	15.5806	15.132	35.4392	84.2933	39.061	20.1815	sp|Q63564|SV2B_RAT	Synaptic vesicle glycoprotein 2B OS=Rattus	NA	NA	NA	NA	NA
TCONS_00001228.p3		AOFI03000039.1:35537-36631;	22.2068	19.436	0	24.3974	14.272	0	10.9439	0	8.10922	13.2285	11.7979	4.67588	25.6486	28.9162	18.1774	15.4922	310.827	733.76	260.161	209.578	null	null	NA	NA	NA	NA	NA
TCONS_00001228.p4			0	0	33.5409	0	0	0	0	0	8.10922	0	0	0	0.122136	0.171779	0	0	194.577	67.9545	29.48	138.166	null	null	NA	NA	26	Y	SignalP-noTM
TCONS_00001228.p6	KAF4323478.1	AOFI03000039.1:33418-33966;	0	0	0	24.3974	21.408	7.20414	7.29591	32.1752	8.10922	13.2285	5.89893	23.3794	12.8854	13.5706	11.0363	10.8085	22.5728	20.7948	18.425	21.734	null	null	NA	NA	NA	NA	NA
TCONS_00001228.p8		AOFI03000039.1:38617-39093;	0	0	0	0	7.13601	0	7.29591	0	5.40615	0	17.6968	4.67588	3.11447	4.06544	3.89515	3.96313	6.09464	16.7101	6.63299	6.72718	sp|Q40863|EMB8_PICGL	Embryogenesis-associated protein EMB8 OS=Picea	NA	NA	NA	NA	NA
TCONS_00001229.p1		AOFI03000039.1:52349-54268;	0	0	0	0	57.0881	10.8062	18.2398	8.04379	16.2184	26.457	17.6968	23.3794	9.09915	11.9673	7.79031	13.1504	86.2279	196.437	66.3299	68.8242	sp|P28178|PK2_DICDI	Protein kinase 2 OS=Dictyostelium discoideum	NA	NA	22	Y	SignalP-noTM
TCONS_00001229.p2		AOFI03000039.1:49213-50472;	0	0	0	0	7.13601	7.20414	3.64796	8.04379	16.2184	26.457	20.6462	18.7035	5.67934	5.72597	6.16733	7.02556	9.70629	8.91206	12.529	10.867	sp|Q8WU67|ABHD3_HUMAN	Phospholipase ABHD3 OS=Homo sapiens GN=ABHD3	NA	NA	NA	NA	NA
TCONS_00001229.p3	KAF4323476.1	AOFI03000039.1:51448-51885;	0	0	0	0	7.13601	0	0	0	0	0	0	0	1.16029	1.08793	0.973789	1.261	2.70873	1.48534	2.211	0.517475	sp|A7HWQ0|RL11_PARL1	50S ribosomal protein L11 OS=Parvibaculum	NA	NA	NA	NA	NA
TCONS_00001229.p6		AOFI03000039.1:54302-54616;	0	19.436	0	0	7.13601	0	0	0	0	0	2.94946	0	1.40457	1.37423	0.649192	2.34185	11.0607	29.7069	12.529	11.3845	null	null	NA	NA	NA	NA	NA
TCONS_00001231.p1		AOFI03000039.1:55008-55559;	0	0	0	0	0	0	0	0	0	0	0	0	0	0	0	0	3.38591	1.85668	3.685	3.62233	null	null	NA	NA	NA	NA	NA
TCONS_00001232.p1		AOFI03000039.1:58811-62635;	0	19.436	0	0	0	7.20414	3.64796	16.0876	29.7338	0	23.5957	4.67588	4.15263	3.77914	6.16733	3.78299	21.6698	30.8209	39.061	22.2514	null	null	NA	NA	NA	NA	NA
TCONS_00001232.p2		AOFI03000039.1:58124-58525;	1021.51	991.236	1039.77	853.91	1006.18	1001.38	751.479	699.81	727.127	992.137	778.658	855.686	1066.92	946.847	774.162	807.038	469.965	590.796	426.723	453.826	null	null	NA	NA	26	Y	SignalP-TM
TCONS_00001233.p1	KAF4323456.1	AOFI03000039.1:68828-69361;	22.2068	58.308	67.0818	24.3974	28.544	61.2352	54.7193	40.2189	54.0615	26.457	38.343	51.4347	23.5112	26.9693	30.8366	28.2824	64.1066	28.9642	28.743	40.8806	sp|Q5RDE7|NFS1_PONAB	Cysteine desulfurase, mitochondrial OS=Pongo	NA	NA	NA	NA	NA
TCONS_00001234.p1	KAF4323491.1	AOFI03000039.1:108536-109252;	66.6203	77.744	134.164	97.5898	142.72	133.277	138.622	152.832	156.778	145.513	150.423	158.98	97.6479	72.6053	66.5422	74.0385	67.4925	68.6972	106.128	85.9009	sp|Q54YT4|MECR_DICDI	Enoyl-[acyl-carrier-protein] reductase,	NA	NA	NA	NA	NA
TCONS_00001236.p1		AOFI03000039.1:146550-149561;	0	0	0	0	0	0	0	0	0	0	0	0	0.854954	0.687117	0.649192	0.360285	1.35437	0.742672	0	2.0699	sp|Q7SAP1|MCD4_NEUCR	GPI ethanolamine phosphate transferase 1	NA	NA	NA	NA	NA
TCONS_00001238.p1	KAF4323451.1	AOFI03000039.1:9943-11532;	22.2068	116.616	67.0818	97.5898	49.9521	57.6331	69.3112	32.1752	51.3584	52.914	88.4839	60.7864	80.2435	92.7608	125.294	105.924	79.0046	57.9284	94.3359	95.2155	sp|P22131|ACT1_PHYIN	Actin-1 OS=Phytophthora infestans GN=ACTA	NA	NA	NA	NA	NA
TCONS_00001238.p2		AOFI03000039.1:4464-5726;	22.2068	0	0	0	7.13601	0	14.5918	0	5.40615	0	8.84839	0	7.99992	8.2454	9.73789	7.2057	5.19173	2.97069	7.36999	6.2097	sp|Q8K0H1|S47A1_MOUSE	Multidrug and toxin extrusion protein 1	NA	NA	NA	NA	NA
TCONS_00001238.p3	KAF4323450.1	AOFI03000039.1:8463-9665;	0	0	0	0	7.13601	3.60207	7.29591	0	18.9215	0	8.84839	4.67588	1.03816	1.54601	1.94758	1.98157	4.51455	1.85668	2.948	5.69223	sp|Q3V050|S47A2_MOUSE	Multidrug and toxin extrusion protein 2	NA	NA	NA	NA	NA
TCONS_00001238.p4	KAF4323449.1	AOFI03000039.1:6722-7735;	0	0	0	24.3974	0	0	0	0	0	0	0	0	0.793886	0.515338	0.649192	0.900712	0.225728	0.742672	0	0.517475	sp|Q3V050|S47A2_MOUSE	Multidrug and toxin extrusion protein 2	NA	NA	NA	NA	NA
TCONS_00001238.p8		AOFI03000039.1:5976-6278;	0	0	0	0	0	0	0	0	0	0	0	0	0	0.286299	0.649192	0.360285	0	0.371336	0	0.517475	null	null	NA	NA	NA	NA	NA
TCONS_00001243.p1	KAF4323479.1	AOFI03000039.1:31642-32733;	0	19.436	33.5409	0	0	3.60207	3.64796	8.04379	0	0	2.94946	0	0	0	0	0	236.111	72.0392	106.128	111.257	sp|P22132|ACT2_PHYIN	Actin-2 OS=Phytophthora infestans GN=ACTB	NA	NA	NA	NA	NA
TCONS_00001244.p1	KAF4323474.1	AOFI03000039.1:46976-47857;	0	0	0	24.3974	35.68	61.2352	29.1836	16.0876	143.263	52.914	76.6861	116.897	36.2134	70.3149	35.7056	48.2782	47.8542	26.3649	45.6939	53.3	sp|Q5KYR4|IOLA2_GEOKA	Malonate-semialdehyde dehydrogenase 2 OS=Geobacillus	NA	NA	NA	NA	NA
TCONS_00001245.p1	KAF4323462.1	AOFI03000039.1:77016-79469;	0	0	0	0	0	0	0	0	0	0	0	0	0.305341	0.171779	0	0	0.90291	0.742672	2.211	0	sp|F4KAB8|MCM6_ARATH	DNA replication licensing factor MCM6 OS=Arabidopsis	NA	NA	NA	NA	NA
TCONS_00001245.p2		AOFI03000039.1:74263-74778;	22.2068	19.436	0	24.3974	57.0881	32.4186	51.0714	40.2189	64.8738	26.457	47.1914	98.1935	65.5261	60.1227	41.8729	52.7817	94.5799	137.766	166.562	101.425	null	null	NA	NA	NA	NA	NA
TCONS_00001245.p5		AOFI03000039.1:75574-75951;	0	0	0	0	0	0	0	0	2.70307	0	0	0	0.183204	0.458078	1.29838	0.180142	4.0631	2.97069	0	4.65728	null	null	NA	NA	NA	NA	NA
TCONS_00001245.p8		AOFI03000039.1:76397-76726;	0	0	0	0	0	3.60207	0	0	0	0	0	4.67588	0.610681	1.08793	0.324596	1.08085	1.58009	4.45603	2.948	4.1398	null	null	NA	NA	NA	NA	NA
TCONS_00001245.p9	RLN66667.1	AOFI03000039.1:75295-75597;	0	0	0	0	0	0	0	0	2.70307	0	0	0	0.122136	0.229039	0	0.540427	1.80582	2.22802	3.685	2.0699	null	null	NA	NA	NA	NA	NA
TCONS_00001247.p1	KAF4323488.1	AOFI03000039.1:124782-126209;	0	0	0	0	0	0	0	0	0	0	0	0	0	0	0	0	1.58009	2.59935	2.211	5.69223	sp|P0C881|R10B1_HUMAN	Radial spoke head 10 homolog B OS=Homo	NA	NA	NA	NA	NA
TCONS_00001250.p6			0	0	0	24.3974	7.13601	0	0	8.04379	13.5154	0	5.89893	4.67588	6.96177	8.58896	6.16733	8.64684	7.90046	2.97069	4.42199	3.62233	sp|Q54YS0|Y8111_DICDI	DNA-binding protein DDB_G0278111 OS=Dictyostelium	NA	NA	NA	NA	NA
TCONS_00001252.p1		AOFI03000039.1:164079-170786;	133.241	58.308	0	146.385	164.128	154.889	156.862	233.27	118.935	119.056	120.928	130.925	115.358	204.589	222.998	206.984	424.368	612.704	611.709	433.127	sp|Q9LXT9|CALS3_ARATH	Callose synthase 3 OS=Arabidopsis thaliana	NA	NA	NA	NA	NA
TCONS_00001252.p16	KAF4323469.1		0	0	0	0	7.13601	0	3.64796	0	0	0	2.94946	0	0.732818	1.03068	0.973789	0.72057	3.16019	5.57004	3.685	2.0699	sp|B2RYZ5|ENY2_XENTR	Transcription and mRNA export factor ENY2	NA	NA	NA	NA	NA
TCONS_00001252.p17	RLN60442.1		0	38.872	0	24.3974	21.408	3.60207	7.29591	8.04379	0	13.2285	5.89893	14.0276	5.06865	4.00818	4.21975	3.60285	9.93201	11.8828	8.10699	12.9369	sp|Q9LTS6|RS16B_ARATH	30S ribosomal protein S16-2, chloroplastic/mitochondrial	NA	NA	NA	NA	NA
TCONS_00001252.p2		AOFI03000039.1:156977-158068;	0	0	0	0	0	21.6124	7.29591	24.1314	2.70307	26.457	8.84839	14.0276	11.664	10.4785	16.5544	13.5107	34.9878	28.9642	37.587	37.7757	sp|Q8R3N1|NOP14_MOUSE	Nucleolar protein 14 OS=Mus musculus GN=Nop14	113:RKLR;	NA	NA	NA	NA
TCONS_00001252.p3	KAF4323467.1	AOFI03000039.1:158678-159709;	44.4135	19.436	0	48.7949	7.13601	3.60207	14.5918	8.04379	8.10922	0	2.94946	0	7.69458	7.15747	8.7641	8.10641	26.6359	23.3942	27.269	17.0767	sp|O43051|NOP14_SCHPO	Probable nucleolar complex protein 14 OS=Schizosaccharomyces	NA	NA	NA	NA	NA
TCONS_00001252.p6		AOFI03000039.1:162789-163262;	0	0	0	0	0	3.60207	0	0	2.70307	0	5.89893	4.67588	4.09156	6.64213	6.81652	5.22413	20.9927	49.0164	18.425	18.6291	null	null	NA	NA	NA	NA	NA
TCONS_00001255.p1	KAF4323494.1	AOFI03000039.1:649-1851;	0	0	0	0	7.13601	0	0	0	2.70307	0	0	0	0.671749	1.37423	0.973789	1.08085	1.12864	0.371336	0.736999	2.0699	sp|Q5RFD2|S47A1_PONAB	Multidrug and toxin extrusion protein 1	NA	NA	NA	NA	NA
TCONS_00001257.p1		AOFI03000039.1:83638-85101;	22.2068	0	0	0	0	0	0	0	5.40615	0	0	0	1.64884	1.71779	0.324596	1.80142	1.35437	1.48534	1.474	1.55243	null	null	NA	NA	NA	NA	NA
TCONS_00001257.p2		AOFI03000039.1:82008-83195;	0	0	0	0	7.13601	3.60207	10.9439	0	13.5154	26.457	11.7979	28.0553	13.8014	13.9714	16.5544	10.088	5.64319	3.34202	3.685	7.24466	null	null	NA	NA	NA	NA	NA
TCONS_00001258.p1		AOFI03000039.1:85563-87686;	0	0	0	0	0	0	0	0	0	0	0	0	0.0610681	0.0572597	0	0.180142	32.7305	35.6483	67.8039	50.7126	null	null	NA	NA	NA	NA	NA
TCONS_00001258.p2		AOFI03000039.1:88638-89954;	0	0	0	0	0	0	0	8.04379	0	0	2.94946	0	0.610681	0.171779	0.324596	0.900712	3.83737	3.71336	2.211	3.62233	null	null	81:RGLR;	NA	NA	NA	NA
TCONS_00001258.p3		AOFI03000039.1:90365-91579;	0	0	67.0818	0	0	0	0	0	2.70307	0	5.89893	9.35176	0.549613	0.458078	0.324596	0.360285	2.93446	5.94138	7.36999	6.72718	null	null	NA	NA	NA	NA	NA
TCONS_00001259.p1		AOFI03000039.1:95250-97640;	0	0	0	0	0	3.60207	0	0	2.70307	0	2.94946	4.67588	0.122136	0.343558	0	0.180142	22.7985	37.1336	52.3269	32.0835	null	null	NA	NA	NA	NA	NA
TCONS_00001260.p1		AOFI03000039.1:102151-104682;	0	0	0	0	0	0	0	0	0	0	5.89893	0	0.183204	0.0572597	0	0.180142	3.83737	8.54073	8.84399	10.3495	sp|Q922S8|KIF2C_MOUSE	Kinesin-like protein KIF2C OS=Mus musculus	NA	NA	NA	NA	NA
TCONS_00001260.p2		AOFI03000039.1:105250-107220;	0	0	0	0	0	0	0	0	0	0	0	0	0.122136	0.114519	0	0.180142	8.12619	7.79806	16.951	7.76213	null	null	NA	NA	NA	NA	NA
TCONS_00001260.p3		AOFI03000039.1:99474-100784;	0	0	0	0	14.272	10.8062	10.9439	16.0876	10.8123	26.457	11.7979	28.0553	8.2442	12.0245	9.73789	12.0695	15.1237	25.2508	14.003	9.31456	null	null	NA	NA	NA	NA	NA
TCONS_00001260.p4		AOFI03000039.1:100941-101798;	0	0	0	0	0	0	0	0	5.40615	0	0	0	0.366409	1.37423	0	0.540427	0.677183	1.48534	0.736999	5.17475	null	null	NA	NA	NA	NA	NA
TCONS_00001262.p1		AOFI03000039.1:112348-115932;	22.2068	0	0	0	0	10.8062	25.5357	16.0876	10.8123	13.2285	14.7473	9.35176	14.1678	17.8078	15.5806	14.2313	27.0873	22.2802	23.584	36.2233	sp|O00410|IPO5_HUMAN	Importin-5 OS=Homo sapiens GN=IPO5 PE=1	NA	NA	NA	NA	NA
TCONS_00001263.p1		AOFI03000039.1:117954-118937;	0	0	0	0	0	0	7.29591	0	2.70307	0	0	9.35176	3.11447	2.80573	1.94758	2.16171	4.51455	4.0847	1.474	4.65728	null	null	NA	NA	NA	NA	NA
TCONS_00001263.p2		AOFI03000039.1:117292-117648;	0	0	0	0	0	0	0	0	0	0	2.94946	0	0.427477	0.572597	0.324596	1.261	2.03155	1.11401	2.211	1.03495	null	null	73:RILR;	NA	NA	NA	NA
TCONS_00001264.p1		AOFI03000039.1:120367-120807;	22.2068	0	0	0	0	18.0104	0	0	0	13.2285	8.84839	9.35176	0.610681	1.08793	0.649192	2.52199	11.9636	0.742672	4.42199	5.69223	null	null	54:RFLR;73:EER	NA	21	Y	SignalP-noTM
TCONS_00001265.p1		AOFI03000039.1:127930-131415;	0	0	0	0	21.408	7.20414	3.64796	16.0876	16.2184	0	14.7473	9.35176	18.0762	34.9284	26.6169	25.2199	37.6965	68.3258	38.324	28.4611	null	null	NA	NA	NA	NA	NA
TCONS_00001265.p2		AOFI03000039.1:126934-127695;	0	0	0	0	0	0	0	0	2.70307	0	0	0	0.244273	0.458078	0	0.540427	0	0	0.736999	0	null	null	NA	NA	22	Y	SignalP-noTM
TCONS_00001268.p1	KAF4323428.1	AOFI03000040.1:4763-5779;	66.6203	0	0	0	0	7.20414	0	0	2.70307	13.2285	2.94946	4.67588	7.02283	4.92434	6.16733	6.30499	24.1528	21.5375	19.162	31.0485	sp|Q54S38|RCL1_DICDI	Probable RNA 3'-terminal phosphate cyclase-like	NA	NA	21	Y	SignalP-noTM
TCONS_00001269.p1		AOFI03000040.1:89402-90799;	0	0	0	0	0	7.20414	3.64796	0	0	13.2285	0	0	0.244273	0.114519	0.649192	0.180142	28.6674	28.9642	35.376	35.1883	sp|Q9SYG9|CCX4_ARATH	Cation/calcium exchanger 4 OS=Arabidopsis	NA	NA	23	Y	SignalP-noTM
TCONS_00001269.p2		AOFI03000040.1:92359-92994;	0	0	0	0	7.13601	3.60207	3.64796	0	0	13.2285	2.94946	0	3.66409	3.20654	3.24596	3.06242	11.2864	9.65474	11.792	15.0068	null	null	NA	NA	NA	NA	NA
TCONS_00001269.p4		AOFI03000040.1:93177-93716;	0	0	0	0	0	0	7.29591	0	8.10922	0	0	0	3.29768	3.43558	2.59677	2.88228	10.3835	5.1987	6.63299	10.3495	null	null	NA	NA	NA	NA	NA
TCONS_00001271.p1	KAF4323435.1		44.4135	19.436	0	0	42.816	36.0207	14.5918	24.1314	35.14	26.457	20.6462	37.407	35.0531	35.7301	38.6269	32.9661	74.0386	30.4496	46.4309	65.7194	sp|Q9VXN4|SYRC_DROME	Probable arginine--tRNA ligase, cytoplasmic	NA	NA	NA	NA	NA
TCONS_00001272.p1		AOFI03000040.1:58475-69076;	0	0	0	0	7.13601	0	7.29591	0	0	0	5.89893	4.67588	7.57245	10.7648	8.11491	12.7901	16.4781	22.6515	39.798	30.531	sp|D3ZXK7|RN123_RAT	E3 ubiquitin-protein ligase RNF123 OS=Rattus	NA	NA	NA	NA	NA
TCONS_00001272.p10		AOFI03000040.1:75205-75636;	0	0	0	0	0	0	0	8.04379	0	0	0	0	2.25952	2.86299	3.24596	3.42271	8.35192	3.34202	5.89599	6.2097	null	null	NA	NA	NA	NA	NA
TCONS_00001272.p18		AOFI03000040.1:74544-74849;	0	0	0	0	0	0	0	0	0	0	0	0	1.28243	2.40491	1.62298	2.34185	3.83737	2.59935	2.211	3.62233	null	null	NA	NA	NA	NA	NA
TCONS_00001272.p2		AOFI03000040.1:69239-72304;	0	0	0	0	0	0	0	0	0	0	0	0	0	0.343558	0.324596	0.360285	2.70873	3.34202	2.948	2.0699	sp|Q9FN03|UVR8_ARATH	Ultraviolet-B receptor UVR8 OS=Arabidopsis	NA	NA	NA	NA	NA
TCONS_00001272.p3		AOFI03000040.1:80181-81632;	22.2068	38.872	33.5409	0	42.816	28.8166	32.8316	40.2189	56.7646	0	44.242	37.407	41.0378	46.3804	64.2701	38.7306	79.2304	99.1467	56.7489	66.7543	sp|Q9DG10|STAR_DANRE	Steroidogenic acute regulatory protein,	NA	NA	NA	NA	NA
TCONS_00001272.p4		AOFI03000040.1:56845-58224;	44.4135	0	0	0	7.13601	14.4083	3.64796	8.04379	5.40615	0	2.94946	4.67588	16.7327	25.7669	36.6794	27.2015	26.6359	59.7851	35.376	22.2514	sp|Q9H3U5|MFSD1_HUMAN	Major facilitator superfamily domain-containing	NA	NA	NA	NA	NA
TCONS_00001272.p5		AOFI03000040.1:78484-79656;	0	0	0	0	0	0	0	0	0	0	0	0	0	0.114519	0	0.180142	2.03155	1.85668	9.58099	2.58738	null	null	NA	NA	NA	NA	NA
TCONS_00001272.p6		AOFI03000040.1:77704-78438;	0	0	0	0	0	0	0	0	0	0	0	0	0.122136	0.114519	0	0	1.35437	1.48534	3.685	1.03495	null	null	NA	NA	NA	NA	NA
TCONS_00001272.p7		AOFI03000040.1:75760-76281;	0	0	0	0	7.13601	0	0	0	0	0	0	0	0.122136	0.400818	0	0.540427	2.25728	1.85668	2.948	2.58738	null	null	NA	NA	NA	NA	NA
TCONS_00001272.p9		AOFI03000040.1:56043-56489;	0	0	0	0	0	0	0	0	2.70307	0	0	0	0.732818	0.458078	1.29838	0.360285	2.03155	1.48534	0.736999	0.517475	null	null	NA	NA	24	Y	SignalP-noTM
TCONS_00001273.p1		AOFI03000040.1:86253-87533;	44.4135	19.436	0	0	7.13601	3.60207	7.29591	16.0876	5.40615	0	14.7473	9.35176	23.5112	26.8548	29.5383	23.4185	214.893	234.313	357.445	303.758	sp|Q11186|PLPL2_CAEEL	Patanin-like phospholipase domain-containing	NA	NA	NA	NA	NA
TCONS_00001273.p2		AOFI03000040.1:84512-85792;	0	0	0	0	0	7.20414	0	16.0876	32.4369	0	11.7979	9.35176	6.96177	8.35992	17.2036	9.00712	0.451455	0.742672	0.736999	0	sp|Q91WW7|PLPL3_MOUSE	Patatin-like phospholipase domain-containing	NA	NA	NA	NA	NA
TCONS_00001273.p3	KAF4323441.1	AOFI03000040.1:83576-84079;	0	0	0	0	0	0	0	0	5.40615	0	0	0	0.488545	0.400818	0.324596	0.360285	30.6989	20.7948	11.055	13.9718	null	null	64:RALR;	NA	NA	NA	NA
TCONS_00001274.p1		AOFI03000040.1:106200-109487;	22.2068	0	0	0	21.408	25.2145	21.8877	8.04379	21.6246	39.6855	5.89893	23.3794	24.3051	26.5685	26.9415	31.7051	37.245	32.3062	35.376	46.5728	sp|P57740|NU107_HUMAN	Nuclear pore complex protein Nup107 OS=Homo	NA	NA	NA	NA	NA
TCONS_00001274.p2		AOFI03000040.1:109697-112741;	0	0	0	0	7.13601	3.60207	3.64796	0	13.5154	0	8.84839	14.0276	4.82438	6.81391	6.16733	5.04399	7.90046	4.45603	6.63299	6.72718	sp|Q9US12|YK66_SCHPO	Putative zinc metalloproteinase C607.06c	NA	NA	NA	NA	NA
TCONS_00001275.p1		AOFI03000040.1:113591-115177;	0	0	0	0	7.13601	7.20414	0	8.04379	0	0	0	4.67588	1.28243	1.88957	1.29838	1.44114	4.51455	7.42672	5.89599	2.0699	sp|Q9JJ09|NPT2B_RAT	Sodium-dependent phosphate transport protein	NA	NA	NA	NA	NA
TCONS_00001275.p2		AOFI03000040.1:116392-116844;	0	0	0	0	0	0	0	0	0	0	0	0	0	0	0	0	1.12864	1.11401	1.474	1.55243	null	null	NA	NA	NA	NA	NA
TCONS_00001275.p3		AOFI03000040.1:115752-116141;	0	0	0	0	0	0	0	0	0	0	0	0	0	0	0	0	1.58009	0.742672	2.948	1.03495	null	null	NA	NA	NA	NA	NA
TCONS_00001275.p5	KAF4323433.1	AOFI03000040.1:117492-117821;	0	19.436	67.0818	24.3974	14.272	32.4186	21.8877	48.2627	2.70307	26.457	14.7473	0	0	0.0572597	0.324596	0.180142	0.677183	0.742672	1.474	1.55243	null	null	NA	NA	NA	NA	NA
TCONS_00001276.p2	KAF4323411.1	AOFI03000041.1:3850-4635;	0	0	0	0	0	0	0	0	0	0	0	0	4.2137	3.49284	3.57056	4.50356	1.80582	1.11401	2.211	3.10485	sp|P32614|FRDS_YEAST	Fumarate reductase 1 OS=Saccharomyces cerevisiae	NA	NA	NA	NA	NA
TCONS_00001276.p3			0	0	0	0	0	0	0	0	0	0	0	0	3.29768	3.09203	1.62298	4.6837	1.80582	1.85668	0.736999	1.03495	null	null	NA	NA	NA	NA	NA
TCONS_00001276.p4		AOFI03000041.1:1486-2073;	0	0	0	0	0	0	0	0	0	0	2.94946	0	0	0.0572597	0.324596	0	0.451455	0.371336	1.474	2.0699	null	null	NA	NA	NA	NA	NA
TCONS_00001279.p1	KAF4323400.1		0	0	33.5409	24.3974	14.272	18.0104	14.5918	16.0876	13.5154	0	5.89893	4.67588	10.5037	10.8221	14.2822	15.6724	36.5679	45.303	39.798	30.531	sp|Q8BHY2|NOC4L_MOUSE	Nucleolar complex protein 4 homolog OS=Mus	NA	NA	NA	NA	NA
TCONS_00001280.p1	KAF4323393.1	AOFI03000041.1:48766-52338;	0	0	0	0	0	3.60207	0	0	0	0	0	0	0.183204	0.343558	0	0.72057	0.225728	0	0	0	sp|Q8CG09|MRP1_RAT	Multidrug resistance-associated protein 1	NA	NA	NA	NA	NA
TCONS_00001280.p2		AOFI03000041.1:52774-53583;	0	0	0	0	0	7.20414	7.29591	0	8.10922	0	2.94946	0	2.32059	3.37832	1.94758	3.42271	23.7014	40.1043	31.691	21.2165	null	null	NA	NA	NA	NA	NA
TCONS_00001282.p1	KAF4323402.1	AOFI03000041.1:74597-75985;	0	38.872	0	24.3974	7.13601	3.60207	3.64796	8.04379	16.2184	0	8.84839	9.35176	7.14497	8.47444	6.16733	7.56598	11.0607	10.0261	10.318	15.5243	sp|Q5ZMS3|IF2G_CHICK	Eukaryotic translation initiation factor	NA	NA	NA	NA	NA
TCONS_00001282.p3		AOFI03000041.1:76364-76684;	0	0	0	0	0	0	3.64796	0	8.10922	0	5.89893	9.35176	5.12972	4.6953	3.57056	4.32342	10.6092	11.5114	11.055	12.4194	null	null	38:RRLR;	NA	20	Y	SignalP-noTM
TCONS_00001284.p1		AOFI03000041.1:110763-111506;	0	0	0	0	0	10.8062	0	0	13.5154	0	5.89893	9.35176	5.5572	5.89775	5.84273	6.30499	11.7378	14.4821	9.58099	9.31456	null	null	NA	NA	NA	NA	NA
TCONS_00001284.p2		AOFI03000041.1:109130-109732;	0	0	0	0	0	0	3.64796	0	5.40615	0	0	4.67588	2.80913	2.51943	3.24596	2.34185	6.32037	8.91206	6.63299	5.69223	null	null	NA	NA	NA	NA	NA
TCONS_00001284.p3	RLN59407.1	AOFI03000041.1:108260-108775;	266.481	233.232	167.705	243.974	192.672	126.072	167.806	96.5255	175.7	171.97	103.231	121.573	174.044	172.18	154.832	145.555	148.303	229.114	172.458	156.795	sp|P42791|RL182_ARATH	60S ribosomal protein L18-2 OS=Arabidopsis	NA	NA	NA	NA	NA
TCONS_00001284.p9		AOFI03000041.1:109867-110181;	0	0	0	0	0	0	3.64796	0	0	0	2.94946	0	2.19845	2.17587	2.27217	2.52199	4.51455	3.34202	8.10699	2.0699	null	null	NA	NA	NA	NA	NA
TCONS_00001286.p1		AOFI03000041.1:115386-117206;	0	0	0	0	14.272	3.60207	10.9439	0	18.9215	26.457	20.6462	9.35176	4.27477	5.55419	5.19354	7.74612	26.4101	35.2769	15.477	21.2165	null	null	NA	NA	NA	NA	NA
TCONS_00001286.p2	KAF4323421.1	AOFI03000041.1:111791-112546;	0	0	0	24.3974	0	0	0	0	0	0	0	0	0.549613	0.515338	0.324596	0.72057	1.35437	0.742672	0.736999	1.55243	sp|Q86HG0|GMPPA_DICDI	Mannose-1-phosphate guanyltransferase alpha	98:RYLR;	NA	NA	NA	NA
TCONS_00001286.p3		AOFI03000041.1:113317-114231;	0	0	0	0	0	0	0	8.04379	2.70307	0	2.94946	0	0.366409	1.20245	0.973789	1.261	1.35437	1.11401	2.948	3.10485	sp|F4KFT7|TENAC_ARATH	Bifunctional TH2 protein, mitochondrial	97:RSLR;	NA	NA	NA	NA
TCONS_00001286.p4	KAF4323420.1	AOFI03000041.1:114532-115266;	0	77.744	0	0	21.408	10.8062	10.9439	8.04379	21.6246	26.457	11.7979	9.35176	8.54954	9.67689	8.4395	14.0511	16.7038	12.2541	8.84399	13.4544	sp|Q7ZV00|OTU6B_DANRE	OTU domain-containing protein 6B OS=Danio	NA	NA	NA	NA	NA
TCONS_00001288.p1	KAF4323394.1		0	0	0	0	0	0	0	0	8.10922	0	11.7979	14.0276	9.46556	10.593	9.41329	9.72769	10.8349	8.91206	7.36999	18.1116	sp|P54353|DOD_DROME	Putative peptidyl-prolyl cis-trans isomerase	NA	NA	NA	NA	NA
TCONS_00001306.p1	KAF4323414.1	AOFI03000041.1:76771-79818;	0	97.18	134.164	24.3974	42.816	54.0311	62.0153	56.3065	78.3892	26.457	50.1409	65.4623	80.1825	78.9612	83.0966	81.6045	156.203	144.45	174.669	166.627	sp|Q8BMJ2|SYLC_MOUSE	Leucine--tRNA ligase, cytoplasmic OS=Mus	NA	NA	NA	NA	NA
TCONS_00001307.p1	KAF4323417.1	AOFI03000041.1:98788-101247;	0	0	0	0	0	0	0	0	0	0	0	0	0.183204	0	0	0.360285	92.0968	225.401	266.057	118.502	sp|Q13237|KGP2_HUMAN	cGMP-dependent protein kinase 2 OS=Homo	NA	NA	NA	NA	NA
TCONS_00001308.p1		AOFI03000041.1:9-458;	0	0	0	0	0	3.60207	0	0	5.40615	0	5.89893	0	2.74807	3.49284	1.94758	3.60285	2.70873	1.85668	3.685	7.24466	null	null	68:RPLR;	NA	NA	NA	NA
TCONS_00001309.p1		AOFI03000041.1:18276-19709;	0	0	0	0	0	3.60207	32.8316	0	37.843	0	23.5957	28.0553	19.1754	23.1329	23.3709	23.2384	81.7134	151.134	91.3879	67.7893	null	null	NA	NA	NA	NA	NA
TCONS_00001309.p10		AOFI03000041.1:13672-14178;	0	0	0	0	0	0	3.64796	0	0	0	0	4.67588	0.854954	1.54601	0.649192	1.08085	11.2864	17.8241	7.36999	7.76213	null	null	NA	NA	NA	NA	NA
TCONS_00001309.p2		AOFI03000041.1:15769-17004;	0	0	0	0	0	3.60207	7.29591	0	10.8123	0	8.84839	23.3794	7.69458	12.0245	8.11491	7.56598	88.4852	181.212	98.7579	71.9291	null	null	NA	NA	NA	NA	NA
TCONS_00001309.p3		AOFI03000041.1:10221-11060;	0	0	0	0	7.13601	10.8062	0	8.04379	13.5154	0	11.7979	14.0276	10.2594	18.5522	13.9576	10.2681	69.5241	119.57	75.1739	63.6495	null	null	NA	NA	NA	NA	NA
TCONS_00001309.p4		AOFI03000041.1:12273-13109;	0	0	0	0	0	0	3.64796	0	0	0	2.94946	0	1.64884	1.77505	1.94758	3.06242	9.48056	14.8534	11.055	5.17475	null	null	65:RDLR;	NA	NA	NA	NA
TCONS_00001309.p5		AOFI03000041.1:14223-15026;	0	0	0	24.3974	0	0	0	0	0	0	2.94946	9.35176	2.13738	1.48875	1.94758	1.44114	16.9296	26.7362	11.055	14.4893	null	null	66:RNLR;	NA	NA	NA	NA
TCONS_00001309.p7		AOFI03000041.1:11719-12273;	22.2068	0	0	24.3974	0	0	0	8.04379	0	0	0	0	0.97709	2.00409	2.59677	1.44114	7.22328	11.8828	5.15899	4.65728	null	null	NA	NA	NA	NA	NA
TCONS_00001309.p9		AOFI03000041.1:9635-10174;	0	0	0	0	0	14.4083	3.64796	8.04379	10.8123	26.457	5.89893	4.67588	6.16788	10.6503	9.41329	10.2681	45.597	69.4398	44.2199	45.0204	null	null	NA	NA	NA	NA	NA
TCONS_00001310.p1		AOFI03000041.1:25125-26903;	0	0	0	0	0	0	0	0	2.70307	0	0	0	0	0.515338	0	0.180142	6.99755	5.57004	8.10699	6.2097	null	null	NA	NA	17	Y	SignalP-noTM
TCONS_00001310.p10		AOFI03000041.1:29424-29756;	0	0	0	0	0	0	0	0	0	0	0	0	0	0	0	0	31.1504	11.5114	10.318	13.9718	null	null	NA	NA	NA	NA	NA
TCONS_00001310.p11		AOFI03000041.1:22185-22514;	0	0	0	0	0	0	0	0	2.70307	0	0	0	0.549613	0.744376	0.649192	0.540427	1.35437	1.11401	2.211	1.03495	sp|D2I2M6|MPPE1_AILME	Metallophosphoesterase 1 OS=Ailuropoda	NA	NA	19	Y	SignalP-TM
TCONS_00001310.p2		AOFI03000041.1:31268-32857;	0	0	0	0	0	0	0	0	0	0	0	0	0	0.114519	0	0	7.22328	6.68405	5.15899	7.76213	null	null	NA	NA	NA	NA	NA
TCONS_00001310.p3		AOFI03000041.1:30113-30901;	0	0	0	0	0	0	0	0	0	0	0	0	0	0	0	0	51.4659	31.1922	14.003	27.4262	null	null	NA	NA	NA	NA	NA
TCONS_00001310.p4		AOFI03000041.1:23559-24227;	0	0	0	0	0	0	0	0	0	0	0	4.67588	0.0610681	0.114519	0	0.360285	3.38591	1.85668	2.211	3.10485	null	null	NA	NA	NA	NA	NA
TCONS_00001310.p5		AOFI03000041.1:22844-23482;	0	0	0	0	0	0	0	0	0	0	0	0	0.244273	0.286299	0	0.360285	2.25728	2.22802	5.89599	4.65728	null	null	NA	NA	NA	NA	NA
TCONS_00001310.p6		AOFI03000041.1:28151-28603;	0	0	0	0	0	0	0	0	2.70307	0	2.94946	0	1.16029	1.20245	0.973789	2.34185	1.58009	3.71336	3.685	1.55243	null	null	NA	NA	NA	NA	NA
TCONS_00001312.p1		AOFI03000041.1:38594-40240;	0	0	0	0	7.13601	0	7.29591	0	0	13.2285	0	9.35176	2.80913	4.17996	3.89515	7.02556	30.2475	46.7883	16.214	25.3563	null	null	NA	NA	20	Y	SignalP-noTM
TCONS_00001312.p2		AOFI03000041.1:40501-41898;	0	0	0	0	0	3.60207	0	16.0876	8.10922	0	5.89893	0	2.74807	2.34765	1.94758	3.60285	20.5412	26.3649	21.373	17.5942	sp|Q9SZ67|WRK19_ARATH	Probable WRKY transcription factor 19 OS=Arabidopsis	NA	NA	18	Y	SignalP-noTM
TCONS_00001312.p3		AOFI03000041.1:35337-36632;	22.2068	97.18	0	48.7949	49.9521	25.2145	43.7755	56.3065	78.3892	39.6855	50.1409	46.7588	53.1903	56.8589	54.5322	50.8002	80.1333	42.7036	53.8009	77.6213	sp|P53619|COPD_BOVIN	Coatomer subunit delta OS=Bos taurus GN=ARCN1	NA	NA	NA	NA	NA
TCONS_00001312.p5		AOFI03000041.1:37575-38333;	22.2068	0	0	0	0	3.60207	3.64796	8.04379	0	0	0	0	1.46564	2.11861	2.59677	2.70214	14.898	30.4496	17.688	9.31456	null	null	NA	NA	NA	NA	NA
TCONS_00001312.p8	KAF4323398.1	AOFI03000041.1:36913-37311;	0	0	0	0	0	0	3.64796	0	2.70307	0	5.89893	4.67588	3.41982	4.63804	4.21975	5.58442	12.8665	15.5961	16.214	17.0767	null	null	107:RCLR;	NA	NA	NA	NA
TCONS_00001313.p1		AOFI03000041.1:70099-73581;	0	0	0	0	0	3.60207	0	0	0	0	0	0	0.97709	1.20245	0.324596	2.88228	25.2815	21.1662	31.691	36.7408	sp|Q9D180|CFA57_MOUSE	Cilia- and flagella-associated protein	NA	NA	NA	NA	NA
TCONS_00001325.p1		AOFI03000044.1:1188-2648;	0	0	0	0	0	0	7.29591	0	0	0	0	0	0.97709	1.03068	0.973789	1.44114	4.0631	4.0847	3.685	2.58738	sp|Q9URW6|YIE2_SCHPO	SH3 domain-containing protein PJ696.02 OS=Schizosaccharomyces	NA	NA	NA	NA	NA
TCONS_00001325.p4	RLN65058.1	AOFI03000044.1:3019-3465;	0	0	0	0	0	0	0	0	0	0	0	0	0	0.114519	0	0	0.90291	1.48534	0	1.03495	sp|Q39584|DYL3_CHLRE	Dynein 18 kDa light chain, flagellar outer	NA	NA	NA	NA	NA
TCONS_00001328.p1	KAF4323315.1	AOFI03000044.1:42824-43075;	0	0	0	0	0	0	0	0	0	0	0	0	0.0610681	0.343558	0	0.180142	2.03155	2.59935	2.211	4.1398	sp|Q9NP97|DLRB1_HUMAN	Dynein light chain roadblock-type 1 OS=Homo	NA	NA	NA	NA	NA
TCONS_00001329.p1	KAF4323303.1	AOFI03000044.1:101623-102957;	0	19.436	0	0	7.13601	18.0104	10.9439	8.04379	5.40615	26.457	14.7473	0	8.85488	8.30266	11.0363	7.56598	31.3761	36.3909	46.4309	29.4961	sp|Q9CWX9|DDX47_MOUSE	Probable ATP-dependent RNA helicase DDX47	NA	NA	NA	NA	NA
TCONS_00001331.p1	KAF4323300.1	AOFI03000044.1:107683-108393;	22.2068	0	0	0	0	7.20414	7.29591	8.04379	5.40615	13.2285	2.94946	0	5.61827	8.98978	9.73789	7.56598	29.796	69.0685	35.376	41.398	sp|O82567|AAPT1_ARATH	Choline/ethanolaminephosphotransferase	NA	NA	NA	NA	NA
TCONS_00001338.p1		AOFI03000044.1:54571-59847;	0	19.436	0	0	0	7.20414	14.5918	0	8.10922	0	11.7979	0	12.519	10.7076	12.6593	16.7532	44.9198	55.7004	67.8039	55.3699	sp|O75691|UTP20_HUMAN	Small subunit processome component 20 homolog	NA	NA	NA	NA	NA
TCONS_00001338.p2		AOFI03000044.1:60067-64821;	0	0	0	0	0	0	0	0	0	0	0	0	0	0.114519	0	0	8.57765	7.05538	7.36999	10.867	null	null	NA	NA	NA	NA	NA
TCONS_00001338.p3		AOFI03000044.1:50740-54504;	0	0	0	0	14.272	7.20414	10.9439	0	5.40615	0	5.89893	9.35176	4.70225	6.12679	7.79031	9.90783	22.347	31.5636	36.113	30.0136	sp|O75691|UTP20_HUMAN	Small subunit processome component 20 homolog	NA	NA	NA	NA	NA
TCONS_00001338.p4		AOFI03000044.1:47939-50503;	22.2068	0	0	0	14.272	7.20414	3.64796	16.0876	13.5154	26.457	11.7979	14.0276	10.5648	14.6585	10.7117	14.2313	90.0653	165.987	56.0119	48.6427	sp|Q5XXB5|MSH2_CHLAE	DNA mismatch repair protein Msh2 OS=Chlorocebus	NA	NA	NA	NA	NA
TCONS_00001338.p5	KAF4323314.1	AOFI03000044.1:43564-45222;	0	0	0	0	0	0	0	0	0	0	0	0	0.305341	0.515338	0	0.360285	0.90291	0.371336	2.211	0	sp|Q28DV7|MCMBP_XENTR	Mini-chromosome maintenance complex-binding	NA	NA	NA	NA	NA
TCONS_00001338.p6			0	0	0	0	0	0	0	0	0	0	0	0	0.122136	0.0572597	0	0.540427	0.90291	0	0.736999	0.517475	sp|Q13042|CDC16_HUMAN	Cell division cycle protein 16 homolog	NA	NA	NA	NA	NA
TCONS_00001338.p7			0	0	0	0	0	0	0	8.04379	0	0	2.94946	0	0.427477	0.515338	0	0.540427	5.41746	5.94138	8.84399	4.65728	sp|B3DNN5|CDC16_ARATH	Anaphase-promoting complex subunit 6 OS=Arabidopsis	NA	NA	20	Y	SignalP-noTM
TCONS_00001338.p8		AOFI03000044.1:46389-47138;	0	0	33.5409	0	7.13601	0	0	0	0	0	2.94946	4.67588	0.97709	1.25971	0.649192	1.08085	9.48056	18.9381	4.42199	3.10485	null	null	NA	NA	NA	NA	NA
TCONS_00001338.p9		AOFI03000044.1:47172-47894;	0	0	0	0	0	0	3.64796	0	0	0	0	0	1.22136	0.801636	2.27217	1.98157	11.7378	17.4528	8.10699	7.24466	null	null	124:RLLR;	NA	NA	NA	NA
TCONS_00001341.p1		AOFI03000044.1:89784-92375;	22.2068	19.436	0	0	0	0	0	0	10.8123	0	2.94946	0	12.6411	14.8303	14.9314	15.132	17.381	11.1401	11.792	13.4544	sp|P53273|YG35_YEAST	Uncharacterized vacuolar membrane protein	NA	NA	NA	NA	NA
TCONS_00001341.p2		AOFI03000044.1:96255-98795;	44.4135	38.872	33.5409	48.7949	78.4961	64.8373	69.3112	120.657	5.40615	52.914	23.5957	9.35176	0	0.114519	0	0	9.0291	13.7394	16.214	17.0767	sp|P53273|YG35_YEAST	Uncharacterized vacuolar membrane protein	NA	NA	NA	NA	NA
TCONS_00001341.p3		AOFI03000044.1:92948-94924;	0	0	0	0	0	0	0	0	0	0	2.94946	0	0.916022	1.25971	2.27217	1.98157	6.77183	10.3974	12.529	9.31456	sp|P50830|YPRA_BACSU	Uncharacterized ATP-dependent helicase YprA	NA	NA	NA	NA	NA
TCONS_00001341.p4		AOFI03000044.1:85169-86713;	0	0	0	0	14.272	10.8062	14.5918	16.0876	32.4369	0	32.4441	0	13.3129	19.8691	11.6855	25.9405	14.2208	14.4821	13.266	23.8039	sp|P49044|VPE_VICSA	Vacuolar-processing enzyme OS=Vicia sativa	NA	NA	23	Y	SignalP-noTM
TCONS_00001341.p5		AOFI03000044.1:87780-88676;	0	0	0	0	0	0	0	0	2.70307	0	5.89893	0	1.40457	1.54601	1.94758	3.24256	11.9636	30.0782	11.792	10.867	null	null	NA	NA	NA	NA	NA
TCONS_00001341.p6		AOFI03000044.1:88784-89509;	0	0	0	0	0	0	0	0	0	0	2.94946	0	0.732818	1.20245	1.29838	0.360285	9.93201	19.3095	7.36999	7.76213	null	null	NA	NA	NA	NA	NA
TCONS_00001341.p7		AOFI03000044.1:95231-95797;	0	0	0	0	0	0	0	0	0	0	0	4.67588	0.488545	0.572597	0.324596	0.540427	1.80582	3.71336	1.474	4.1398	sp|Q05549|HRQ1_YEAST	ATP-dependent helicase HRQ1 OS=Saccharomyces	NA	NA	NA	NA	NA
TCONS_00001341.p8			0	0	33.5409	0	0	0	0	0	0	0	0	0	0.488545	0.744376	0.973789	1.98157	1.12864	1.48534	1.474	1.03495	sp|P25631|YCU1_YEAST	Ankyrin repeat-containing protein YCR051W	NA	NA	NA	NA	NA
TCONS_00001343.p1	KAF4323302.1		0	19.436	0	0	0	0	0	0	0	0	0	0	0.122136	0.286299	0	0.900712	25.0558	54.9577	64.1189	32.6009	sp|Q8L3Z8|FZR2_ARATH	Protein FIZZY-RELATED 2 OS=Arabidopsis thaliana	NA	NA	NA	NA	NA
TCONS_00001344.p1	KAF4323299.1	AOFI03000044.1:109541-110491;	0	0	0	24.3974	7.13601	0	0	8.04379	8.10922	0	5.89893	4.67588	3.90836	4.52352	4.86894	5.58442	3.61164	11.1401	11.055	10.3495	sp|Q298G6|COQ2_DROPS	4-hydroxybenzoate polyprenyltransferase,	NA	NA	NA	NA	NA
TCONS_00001345.p1		AOFI03000044.1:11535-14942;	0	19.436	0	0	7.13601	7.20414	14.5918	16.0876	27.0307	13.2285	17.6968	18.7035	26.5036	36.589	22.3971	50.4399	105.866	220.574	122.342	91.0757	null	null	NA	NA	NA	NA	NA
TCONS_00001345.p2		AOFI03000044.1:9187-10188;	0	0	0	24.3974	0	10.8062	10.9439	16.0876	13.5154	26.457	14.7473	9.35176	31.6944	29.4315	31.4858	35.3079	91.8711	131.824	121.605	89.0058	null	null	NA	NA	NA	NA	NA
TCONS_00001347.p1		AOFI03000044.1:34809-40202;	0	0	0	0	21.408	3.60207	7.29591	8.04379	10.8123	0	8.84839	9.35176	11.4808	13.3988	13.9576	19.2752	26.4101	31.1922	33.165	30.0136	sp|Q80TJ7|PHF8_MOUSE	Histone lysine demethylase PHF8 OS=Mus musculus	NA	NA	NA	NA	NA
TCONS_00001347.p13		AOFI03000044.1:40538-40876;	0	0	0	0	0	0	0	0	0	0	0	0	0.549613	0.801636	0.324596	0.540427	2.03155	2.22802	4.42199	0.517475	null	null	NA	NA	NA	NA	NA
TCONS_00001347.p2		AOFI03000044.1:25166-29965;	0	0	33.5409	24.3974	21.408	32.4186	14.5918	24.1314	27.0307	13.2285	11.7979	23.3794	7.45031	9.79141	11.0363	7.92627	169.07	336.43	144.452	98.8378	sp|Q39160|MYO5_ARATH	Myosin-5 OS=Arabidopsis thaliana GN=XI-1	NA	NA	NA	NA	NA
TCONS_00001347.p3		AOFI03000044.1:31298-34393;	0	0	0	0	7.13601	3.60207	7.29591	0	8.10922	0	5.89893	9.35176	4.58011	4.46626	4.21975	3.96313	22.1213	28.9642	29.48	15.5243	sp|Q14DL3|LRIQ3_MOUSE	Leucine-rich repeat and IQ domain-containing	NA	NA	NA	NA	NA
TCONS_00001347.p4		AOFI03000044.1:30170-31174;	0	0	0	0	0	0	3.64796	0	0	0	2.94946	0	1.58777	1.25971	0.973789	1.44114	7.22328	10.3974	5.89599	5.69223	null	null	NA	NA	NA	NA	NA
TCONS_00001348.p1		AOFI03000044.1:71368-73005;	0	0	0	0	0	3.60207	3.64796	0	0	0	0	0	2.32059	7.90184	3.57056	3.60285	17.1553	17.4528	25.795	20.1815	null	null	NA	NA	NA	NA	NA
TCONS_00001348.p2		AOFI03000044.1:73790-74614;	22.2068	0	0	0	0	0	0	0	0	0	0	0	0.732818	3.14928	0.973789	1.44114	3.83737	4.82737	10.318	6.72718	null	null	NA	NA	NA	NA	NA
TCONS_00001348.p3		AOFI03000044.1:75860-76603;	0	0	0	24.3974	35.68	25.2145	10.9439	8.04379	24.3277	0	29.4946	37.407	29.6791	30.8057	16.2298	21.7972	29.796	13.3681	33.165	27.9437	null	null	NA	NA	NA	NA	NA
TCONS_00001348.p5		AOFI03000044.1:69688-70155;	0	0	67.0818	0	7.13601	7.20414	3.64796	8.04379	5.40615	0	2.94946	32.7312	0.488545	0.400818	0.324596	0.900712	16.7038	23.3942	16.951	20.1815	sp|Q9PUT6|PTEN_XENLA	Phosphatidylinositol 3,4,5-trisphosphate	NA	NA	20	Y	SignalP-noTM
TCONS_00001348.p6	KAF4323320.1	AOFI03000044.1:70528-70998;	0	0	0	0	0	0	0	0	0	0	0	0	0	0	0	0	12.8665	14.8534	14.003	16.5592	null	null	NA	NA	NA	NA	NA
TCONS_00001348.p8		AOFI03000044.1:74638-75009;	0	0	0	0	0	0	0	0	0	0	2.94946	0	0.305341	1.03068	0.324596	0.360285	1.12864	1.11401	2.211	2.58738	null	null	NA	NA	NA	NA	NA
TCONS_00001349.p1		AOFI03000044.1:78704-83983;	155.447	38.872	33.5409	24.3974	7.13601	21.6124	25.5357	16.0876	27.0307	26.457	11.7979	23.3794	36.2134	53.8241	52.9092	60.708	53.7232	94.3193	71.4889	48.1252	sp|Q96PE3|INP4A_HUMAN	Type I inositol 3,4-bisphosphate 4-phosphatase	NA	NA	NA	NA	NA
TCONS_00001350.p1		AOFI03000045.1:40957-45867;	0	0	0	0	7.13601	0	3.64796	0	0	0	2.94946	0	1.89311	1.77505	1.62298	2.52199	76.0702	219.831	130.449	104.013	null	null	NA	NA	NA	NA	NA
TCONS_00001350.p12		AOFI03000045.1:56044-56415;	0	0	0	0	0	0	3.64796	0	0	0	0	0	0	0.114519	0.324596	0.360285	3.38591	1.48534	5.89599	1.55243	null	null	NA	NA	NA	NA	NA
TCONS_00001350.p14		AOFI03000045.1:55058-55414;	0	0	0	0	0	0	0	0	0	0	0	0	0.488545	0.114519	0.973789	0.540427	2.483	0.742672	1.474	1.03495	null	null	NA	NA	NA	NA	NA
TCONS_00001350.p16		AOFI03000045.1:40432-40767;	0	0	0	0	0	0	0	0	0	0	2.94946	0	0.244273	0.229039	0.324596	0.360285	5.64319	18.5668	9.58099	8.79708	null	null	89:RALR;	NA	NA	NA	NA
TCONS_00001350.p2		AOFI03000045.1:50615-54886;	0	19.436	0	0	14.272	32.4186	14.5918	64.3503	18.9215	0	23.5957	28.0553	16.122	19.6973	18.1774	19.2752	103.835	186.782	131.186	100.908	sp|Q9BQI3|E2AK1_HUMAN	Eukaryotic translation initiation factor	NA	NA	32	Y	SignalP-TM
TCONS_00001350.p3		AOFI03000045.1:46360-47430;	22.2068	38.872	33.5409	73.1923	49.9521	28.8166	29.1836	72.3941	40.5461	52.914	38.343	46.7588	51.6026	44.3763	56.1551	41.2526	187.354	338.287	303.644	164.557	null	null	NA	NA	NA	NA	NA
TCONS_00001350.p4		AOFI03000045.1:47631-48632;	0	0	0	0	0	0	0	0	2.70307	0	0	0	0.427477	0.400818	0.324596	0.540427	4.74028	10.0261	4.42199	6.2097	null	null	NA	NA	NA	NA	NA
TCONS_00001350.p5		AOFI03000045.1:38619-39506;	0	19.436	0	48.7949	14.272	25.2145	36.4796	40.2189	24.3277	0	26.5452	37.407	25.8318	29.7178	33.1088	32.0654	51.4659	32.6776	39.061	37.2582	null	null	98:RGLR;	NA	NA	NA	NA
TCONS_00001350.p6		AOFI03000045.1:49648-50400;	0	0	0	0	0	0	0	0	0	0	0	0	0.0610681	0.0572597	0	0	5.64319	2.59935	1.474	0.517475	null	null	120:RQLR;	NA	NA	NA	NA
TCONS_00001350.p7	KAF4323295.1	AOFI03000045.1:56741-57337;	0	0	0	0	0	0	0	0	2.70307	0	2.94946	0	0.610681	0.858896	0.324596	1.08085	0.677183	0.371336	3.685	0.517475	sp|P21158|CSGA_MYXXA	C-factor OS=Myxococcus xanthus GN=csgA PE=1	NA	NA	NA	NA	NA
TCONS_00001352.p1		AOFI03000045.1:58421-77422;	0	0	0	0	0	25.2145	7.29591	16.0876	32.4369	0	20.6462	18.7035	18.7479	28.6299	14.2822	32.6058	37.245	46.7883	72.2259	59.5097	null	null	NA	NA	NA	NA	NA
TCONS_00001352.p2		AOFI03000045.1:79381-81855;	0	0	0	0	0	7.20414	0	0	2.70307	0	0	0	0.793886	1.37423	1.94758	2.34185	1.80582	0.742672	4.42199	3.10485	null	null	NA	NA	20	Y	SignalP-noTM
TCONS_00001352.p4		AOFI03000045.1:77539-78912;	0	0	0	0	0	0	3.64796	0	0	0	0	0	0.244273	0.687117	0.649192	0.72057	0.677183	1.11401	0.736999	1.55243	null	null	NA	NA	NA	NA	NA
TCONS_00001354.p1		AOFI03000045.1:104267-107302;	0	0	0	0	0	0	0	0	2.70307	0	8.84839	0	2.19845	2.40491	1.29838	2.52199	12.1893	19.3095	16.951	19.6641	sp|Q8RXY0|Y3333_ARATH	Probable inactive protein kinase At3g63330	NA	NA	19	Y	SignalP-noTM
TCONS_00001354.p2	RLN65300.1	AOFI03000045.1:102102-103688;	0	19.436	0	0	0	0	7.29591	0	8.10922	0	2.94946	9.35176	4.0305	4.17996	4.54435	3.60285	18.0582	29.3355	23.584	7.76213	sp|Q8RW96|2A5G_ARATH	Serine/threonine protein phosphatase 2A	NA	NA	NA	NA	NA
TCONS_00001354.p3		AOFI03000045.1:107412-108551;	0	0	0	0	21.408	14.4083	29.1836	16.0876	43.2492	13.2285	23.5957	37.407	17.8319	22.9611	20.7742	22.3377	28.2159	27.4789	33.165	23.8039	null	null	NA	NA	NA	NA	NA
TCONS_00001356.p1		AOFI03000045.1:4600-7701;	0	0	0	0	7.13601	0	0	0	0	0	0	0	0.488545	1.54601	0	1.44114	4.0631	3.34202	0.736999	2.58738	sp|P79403|GANAB_PIG	Neutral alpha-glucosidase AB OS=Sus scrofa	NA	NA	27	Y	SignalP-noTM
TCONS_00001361.p1		AOFI03000045.1:16257-31190;	0	19.436	0	24.3974	7.13601	7.20414	18.2398	8.04379	29.7338	26.457	35.3936	23.3794	15.5113	21.7587	17.5282	21.0767	64.3324	50.5017	45.6939	43.9854	sp|P87319|VP13A_SCHPO	Vacuolar protein sorting-associated protein	61:RQLR;1953:EER	NA	NA	NA	NA
TCONS_00001361.p10	KAF4323285.1	AOFI03000045.1:14239-14748;	0	0	0	0	7.13601	0	3.64796	0	0	0	2.94946	0	0.671749	1.20245	1.29838	0.72057	3.61164	4.0847	5.15899	4.1398	null	null	NA	NA	NA	NA	NA
TCONS_00001361.p11		AOFI03000045.1:12338-12838;	0	0	0	0	0	3.60207	7.29591	8.04379	5.40615	26.457	0	0	1.03816	2.23313	1.62298	1.62128	7.90046	6.31271	8.10699	6.72718	null	null	NA	NA	NA	NA	NA
TCONS_00001361.p14	KAF4323284.1	AOFI03000045.1:13714-14130;	0	0	0	0	0	3.60207	7.29591	8.04379	5.40615	0	0	0	1.03816	1.14519	1.29838	1.80142	5.19173	6.68405	7.36999	6.72718	null	null	NA	NA	NA	NA	NA
TCONS_00001361.p18		AOFI03000045.1:31985-32260;	0	0	0	0	7.13601	0	3.64796	0	5.40615	0	2.94946	0	1.22136	1.03068	0.324596	0.360285	1.35437	1.11401	0.736999	2.58738	null	null	NA	NA	NA	NA	NA
TCONS_00001361.p19		AOFI03000045.1:11603-11977;	0	0	0	0	0	3.60207	0	0	5.40615	0	2.94946	14.0276	0.549613	0.801636	1.29838	0.360285	3.16019	4.45603	5.15899	4.1398	null	null	NA	NA	NA	NA	NA
TCONS_00001361.p2			0	0	0	0	0	0	0	0	0	0	2.94946	0	0	0	0	0	2.70873	2.22802	2.211	0.517475	sp|O23920|HPPD_DAUCA	4-hydroxyphenylpyruvate dioxygenase OS=Daucus	NA	NA	NA	NA	NA
TCONS_00001361.p3		AOFI03000045.1:35008-36075;	22.2068	58.308	33.5409	0	28.544	68.4394	80.255	112.613	108.123	105.828	79.6355	116.897	56.6102	71.7464	75.9555	87.3691	27.7645	28.5929	25.795	20.699	null	null	97:RGLR;303:EER	NA	NA	NA	NA
TCONS_00001361.p4		AOFI03000045.1:15363-16148;	0	0	0	0	0	0	0	0	2.70307	0	5.89893	0	1.70991	1.66053	1.62298	1.261	7.44901	4.82737	3.685	3.10485	sp|Q54LB8|VP13A_DICDI	Putative vacuolar protein sorting-associated	NA	NA	22	Y	SignalP-noTM
TCONS_00001361.p9		AOFI03000045.1:31374-31886;	0	0	0	0	7.13601	0	0	0	0	0	8.84839	4.67588	3.11447	3.20654	2.27217	2.70214	6.09464	4.45603	7.36999	6.2097	null	null	NA	NA	NA	NA	NA
TCONS_00001363.p1	KAF4323292.1	AOFI03000045.1:86169-89876;	0	0	0	0	0	0	0	0	0	0	2.94946	0	0.488545	0.629857	0	0.72057	0.90291	0.742672	2.211	1.55243	sp|P49793|NUP98_RAT	Nuclear pore complex protein Nup98-Nup96	NA	NA	NA	NA	NA
TCONS_00001365.p1		AOFI03000045.1:93411-95075;	0	0	33.5409	0	0	10.8062	0	32.1752	10.8123	26.457	5.89893	4.67588	6.96177	11.2802	11.0363	10.2681	35.4392	67.9545	44.2199	39.3281	sp|Q5UQR2|YL320_MIMIV	Uncharacterized protein L320 OS=Acanthamoeba	NA	NA	NA	NA	NA
TCONS_00001365.p5		AOFI03000045.1:95504-95830;	0	0	0	0	0	0	0	0	0	0	0	0	0.427477	0.515338	0	0.180142	1.12864	1.85668	2.211	1.55243	null	null	NA	NA	NA	NA	NA
TCONS_00001366.p1		AOFI03000045.1:96666-98228;	0	19.436	0	24.3974	14.272	7.20414	7.29591	0	10.8123	0	8.84839	9.35176	3.29768	4.409	3.89515	4.32342	40.1795	59.0424	39.798	28.4611	sp|Q94EC4|MST8_ORYSJ	Sugar transport protein MST8 OS=Oryza sativa	NA	NA	NA	NA	NA
TCONS_00001366.p2		AOFI03000045.1:98484-99584;	0	0	0	0	0	0	0	0	2.70307	0	0	4.67588	1.40457	2.74847	1.94758	1.80142	7.90046	14.1108	30.217	5.69223	null	null	NA	NA	NA	NA	NA
TCONS_00001368.p10		AOFI03000046.1:3430-3777;	0	0	0	0	0	0	0	0	5.40615	0	0	0	2.01525	2.34765	1.29838	2.88228	2.25728	2.22802	1.474	4.1398	null	null	NA	NA	NA	NA	NA
TCONS_00001368.p2	KAF4323269.1	AOFI03000046.1:6252-7517;	0	0	0	0	7.13601	7.20414	0	8.04379	0	0	5.89893	0	4.0305	2.46217	3.89515	4.14328	2.25728	1.48534	0.736999	3.62233	sp|Q2QX45|CDPKS_ORYSJ	Calcium-dependent protein kinase 28 OS=Oryza	NA	NA	NA	NA	NA
TCONS_00001368.p5		AOFI03000046.1:2267-2809;	0	0	0	0	0	0	0	0	0	0	0	0	0.0610681	0	0	0	4.74028	14.1108	10.318	6.72718	sp|Q8VZF6|EDR2L_ARATH	Protein ENHANCED DISEASE RESISTANCE 2-like	NA	NA	NA	NA	NA
TCONS_00001368.p8		AOFI03000046.1:4043-4516;	0	0	0	24.3974	7.13601	0	7.29591	8.04379	13.5154	0	5.89893	4.67588	5.43506	5.38241	2.27217	6.30499	4.51455	4.0847	5.15899	5.69223	sp|Q9BQ70|TCF25_HUMAN	Transcription factor 25 OS=Homo sapiens	NA	NA	NA	NA	NA
TCONS_00001370.p1	KAF4323271.1	AOFI03000046.1:26100-27671;	0	0	0	24.3974	7.13601	3.60207	10.9439	0	10.8123	0	5.89893	18.7035	3.90836	6.01227	8.7641	9.00712	51.4659	78.3519	44.9569	30.0136	sp|Q5BK18|NARFL_RAT	Cytosolic Fe-S cluster assembly factor NARFL	NA	NA	NA	NA	NA
TCONS_00001371.p1		AOFI03000046.1:30934-31443;	0	0	0	0	0	0	0	0	0	0	0	0	0.122136	0.114519	0	0.360285	1.35437	3.71336	2.948	2.58738	sp|Q9NGQ2|KIF1_DICDI	Kinesin-related protein 1 OS=Dictyostelium	NA	NA	NA	NA	NA
TCONS_00001371.p3		AOFI03000046.1:32191-32514;	0	0	0	0	0	0	0	0	0	0	2.94946	0	0.122136	0.286299	0	0.180142	2.03155	1.48534	2.948	2.0699	null	null	NA	NA	NA	NA	NA
TCONS_00001372.p1	KAF4323248.1	AOFI03000046.1:43007-43306;	0	0	67.0818	48.7949	28.544	28.8166	36.4796	32.1752	35.14	26.457	32.4441	14.0276	14.9617	12.1391	10.0625	13.3305	12.415	8.91206	11.055	10.3495	sp|O21272|NDUS7_RECAM	NADH-ubiquinone oxidoreductase 20 kDa subunit	NA	NA	NA	NA	NA
TCONS_00001383.p1		AOFI03000046.1:85405-93378;	0	0	0	0	0	0	0	0	2.70307	13.2285	0	0	2.07632	3.72188	3.24596	2.70214	4.51455	4.0847	2.948	3.10485	sp|Q86C65|TOR_DICDI	Serine/threonine-protein kinase tor OS=Dictyostelium	NA	NA	NA	NA	NA
TCONS_00001386.p1		AOFI03000046.1:20145-24851;	44.4135	19.436	33.5409	48.7949	7.13601	36.0207	14.5918	56.3065	51.3584	52.914	38.343	70.1382	42.137	56.5726	65.893	72.9577	274.936	487.193	300.696	220.445	sp|Q4R4D7|INP4B_MACFA	Type II inositol 3,4-bisphosphate 4-phosphatase	NA	NA	36	Y	SignalP-noTM
TCONS_00001386.p17		AOFI03000046.1:15488-15787;	0	0	0	0	0	0	0	0	0	0	0	0	0	0	0	0	0.677183	2.22802	2.211	0	null	null	NA	NA	NA	NA	NA
TCONS_00001386.p3	KAF4323261.1		0	0	0	0	0	7.20414	0	0	0	0	0	0	1.28243	1.25971	1.29838	1.62128	5.64319	7.42672	6.63299	3.10485	sp|O75312|ZPR1_HUMAN	Zinc finger protein ZPR1 OS=Homo sapiens	NA	NA	NA	NA	NA
TCONS_00001386.p4		AOFI03000046.1:18163-19737;	0	0	0	0	0	0	0	0	0	0	0	0	0.366409	0.343558	0	0.540427	11.2864	14.4821	16.214	11.3845	null	null	NA	NA	NA	NA	NA
TCONS_00001386.p8		AOFI03000046.1:17702-18136;	0	0	0	0	0	0	0	0	0	0	0	0	0	0	0	0	1.12864	3.71336	2.948	3.62233	null	null	NA	NA	NA	NA	NA
TCONS_00001388.p1	KAF4323272.1	AOFI03000046.1:27845-29155;	22.2068	19.436	33.5409	0	78.4961	21.6124	47.4234	24.1314	29.7338	26.457	32.4441	32.7312	51.4194	30.1186	27.9153	34.5873	34.762	16.7101	46.4309	57.4398	sp|Q8CFY5|COX10_MOUSE	Protoheme IX farnesyltransferase, mitochondrial	NA	NA	10	Y	SignalP-noTM
TCONS_00001390.p4		AOFI03000046.1:39513-40232;	22.2068	0	0	0	0	0	3.64796	0	10.8123	0	2.94946	14.0276	3.35875	3.03477	3.24596	4.32342	6.32037	3.71336	5.15899	3.62233	null	null	NA	NA	NA	NA	NA
TCONS_00001392.p1	KAF4323253.1	AOFI03000046.1:43846-44973;	0	19.436	0	0	7.13601	21.6124	14.5918	48.2627	48.6553	39.6855	32.4441	46.7588	24.6105	28.9734	31.1612	36.2086	23.9271	31.1922	28.006	33.6359	sp|Q32Q06|AP1M1_RAT	AP-1 complex subunit mu-1 OS=Rattus norvegicus	127:RILR;	NA	NA	NA	NA
TCONS_00001394.p1	KAF4323266.1		0	19.436	0	0	28.544	28.8166	40.1275	40.2189	40.5461	39.6855	23.5957	23.3794	14.9006	9.90593	10.7117	15.3121	27.5388	30.0782	32.428	33.6359	sp|P83291|NB5R2_ARATH	NADH-cytochrome b5 reductase-like protein	NA	NA	NA	NA	NA
TCONS_00001395.p1		AOFI03000046.1:54925-57048;	0	19.436	67.0818	48.7949	42.816	7.20414	10.9439	32.1752	16.2184	13.2285	17.6968	14.0276	20.8853	22.5603	15.9052	20.5362	16.7038	10.3974	11.792	19.6641	sp|Q14AT5|ANO7_MOUSE	Anoctamin-7 OS=Mus musculus GN=Ano7 PE=2	NA	NA	NA	NA	NA
TCONS_00001396.p1		AOFI03000046.1:63490-65448;	0	0	33.5409	24.3974	0	0	3.64796	8.04379	5.40615	0	5.89893	4.67588	2.38166	3.32106	2.92137	2.16171	16.9296	11.1401	13.266	13.4544	null	null	NA	NA	NA	NA	NA
TCONS_00001396.p10		AOFI03000046.1:62206-62709;	0	0	0	0	0	0	0	0	0	0	2.94946	0	0.793886	0.629857	1.29838	0.900712	1.80582	2.59935	2.211	2.0699	null	null	NA	NA	NA	NA	NA
TCONS_00001396.p12		AOFI03000046.1:72816-73274;	0	0	0	0	0	0	0	0	5.40615	0	2.94946	0	2.80913	3.03477	2.27217	1.98157	7.22328	13.3681	6.63299	2.0699	sp|Q9ZU49|LPP1_ARATH	Lipid phosphate phosphatase 1 OS=Arabidopsis	NA	NA	NA	NA	NA
TCONS_00001396.p14		AOFI03000046.1:61054-61506;	0	0	0	0	7.13601	0	0	0	0	0	0	4.67588	0.610681	0.687117	0	1.44114	4.28882	1.11401	2.211	3.62233	null	null	NA	NA	NA	NA	NA
TCONS_00001396.p15		AOFI03000046.1:72421-72843;	0	0	0	0	0	0	3.64796	8.04379	0	0	0	4.67588	2.93127	2.92025	2.59677	2.34185	4.51455	9.2834	7.36999	3.10485	null	null	NA	NA	NA	NA	NA
TCONS_00001396.p16		AOFI03000046.1:71713-72108;	0	19.436	0	0	7.13601	7.20414	3.64796	8.04379	0	13.2285	5.89893	0	0	0	0	0	0.677183	1.48534	2.211	1.03495	null	null	NA	NA	22	Y	SignalP-TM
TCONS_00001396.p18		AOFI03000046.1:74440-74802;	0	0	0	0	14.272	0	0	8.04379	0	26.457	0	4.67588	0.0610681	0.114519	0.324596	0.180142	2.03155	0.742672	1.474	1.03495	null	null	NA	NA	NA	NA	NA
TCONS_00001396.p2		AOFI03000046.1:65624-67318;	22.2068	0	0	0	0	0	0	8.04379	5.40615	0	2.94946	0	3.41982	3.49284	3.57056	4.6837	15.8009	10.7687	23.584	14.4893	sp|Q9LRV8|PIRL2_ARATH	Plant intracellular Ras-group-related LRR	NA	NA	NA	NA	NA
TCONS_00001396.p24		AOFI03000046.1:59304-59618;	0	0	0	0	0	0	3.64796	0	8.10922	0	0	4.67588	2.19845	2.17587	2.27217	1.80142	5.86892	5.57004	7.36999	10.3495	null	null	NA	NA	NA	NA	NA
TCONS_00001396.p27		AOFI03000046.1:60132-60437;	0	19.436	0	0	0	3.60207	3.64796	0	8.10922	0	17.6968	9.35176	1.64884	5.55419	1.29838	4.32342	10.8349	5.94138	14.003	17.5942	null	null	NA	NA	24	Y	SignalP-noTM
TCONS_00001396.p3		AOFI03000046.1:67584-68723;	0	0	0	0	0	0	0	8.04379	2.70307	0	2.94946	0	1.70991	2.11861	1.62298	2.52199	17.1553	8.91206	16.214	10.867	sp|Q7KRY7|LAP4_DROME	Protein lap4 OS=Drosophila melanogaster	NA	NA	NA	NA	NA
TCONS_00001396.p4		AOFI03000046.1:58134-58892;	22.2068	0	0	24.3974	0	0	0	0	8.10922	0	0	0	3.78622	5.09612	7.46571	5.9447	13.5437	24.5082	10.318	15.5243	null	null	NA	NA	NA	NA	NA
TCONS_00001396.p6		AOFI03000046.1:70645-71190;	0	19.436	0	0	14.272	3.60207	7.29591	16.0876	0	0	8.84839	0	0	0	0	0	2.483	1.85668	2.948	3.62233	null	null	NA	NA	NA	NA	NA
TCONS_00001396.p7		AOFI03000046.1:69562-70104;	0	0	0	0	0	0	7.29591	0	0	0	8.84839	4.67588	3.66409	6.75665	4.54435	5.40427	13.7694	5.57004	10.318	10.3495	null	null	NA	NA	NA	NA	NA
TCONS_00001396.p8		AOFI03000046.1:69089-69517;	0	0	0	0	7.13601	0	3.64796	8.04379	16.2184	0	0	9.35176	3.90836	7.55828	2.92137	4.50356	13.7694	8.91206	10.318	11.9019	sp|Q13434|MKRN4_HUMAN	Putative E3 ubiquitin-protein ligase makorin-4	NA	NA	NA	NA	NA
TCONS_00001396.p9		AOFI03000046.1:57539-58063;	0	0	0	0	7.13601	0	3.64796	0	2.70307	13.2285	0	4.67588	2.32059	4.00818	3.57056	2.52199	9.93201	13.7394	8.10699	7.24466	null	null	NA	NA	NA	NA	NA
TCONS_00001397.p1		AOFI03000046.1:76382-76687;	0	0	33.5409	0	7.13601	7.20414	3.64796	32.1752	8.10922	26.457	2.94946	18.7035	4.0305	6.29857	5.19354	4.14328	9.93201	12.2541	11.055	13.4544	null	null	NA	NA	NA	NA	NA
TCONS_00001399.p1	KAF4323234.1	AOFI03000047.1:2737-4683;	0	0	0	0	0	0	0	0	0	13.2285	2.94946	4.67588	0.793886	0.515338	0.649192	0.540427	1.12864	0.742672	4.42199	4.1398	sp|Q5KPJ5|ILVB_CRYNJ	Acetolactate synthase, mitochondrial OS=Cryptococcus	NA	NA	NA	NA	NA
TCONS_00001399.p6		AOFI03000047.1:1420-1725;	0	0	0	0	0	0	0	0	2.70307	0	0	0	0.244273	0.343558	0.324596	0	0.225728	0	0.736999	0	null	null	NA	NA	NA	NA	NA
TCONS_00001401.p1	KAF4323236.1	AOFI03000047.1:13725-15335;	0	0	0	0	14.272	0	0	0	5.40615	0	0	0	0.427477	0.515338	0	0.180142	1.58009	1.11401	0.736999	1.55243	sp|Q60E60|NADK3_ORYSJ	Putative NAD kinase 3 OS=Oryza sativa subsp.	NA	NA	NA	NA	NA
TCONS_00001401.p2		AOFI03000047.1:11107-11490;	0	0	0	0	0	0	7.29591	0	5.40615	0	2.94946	4.67588	2.56486	2.86299	3.24596	1.44114	1.12864	0.742672	2.211	2.58738	null	null	NA	NA	NA	NA	NA
TCONS_00001401.p4		AOFI03000047.1:12004-12360;	0	0	0	24.3974	0	0	0	0	0	0	2.94946	0	2.32059	3.14928	1.29838	1.62128	0.677183	0.371336	2.211	0	null	null	NA	NA	NA	NA	NA
TCONS_00001401.p6		AOFI03000047.1:17916-18248;	0	0	0	0	0	0	0	0	0	0	0	0	0	0.0572597	0	0	3.38591	1.48534	3.685	7.24466	null	null	NA	NA	NA	NA	NA
TCONS_00001403.p1		AOFI03000047.1:18763-20466;	0	0	0	0	0	0	3.64796	0	0	0	0	0	1.09923	0.687117	0.973789	2.34185	4.0631	2.97069	2.211	3.62233	sp|Q922K7|NOP2_MOUSE	Probable 28S rRNA (cytosine-C(5))-methyltransferase	NA	NA	NA	NA	NA
TCONS_00001405.p1	KAF4323221.1	AOFI03000047.1:36996-37601;	0	0	0	24.3974	0	0	0	0	0	0	0	4.67588	1.95418	2.57669	1.29838	1.261	4.28882	8.54073	4.42199	5.17475	sp|Q29RY4|RNZ1_BOVIN	Zinc phosphodiesterase ELAC protein 1 OS=Bos	NA	NA	NA	NA	NA
TCONS_00001406.p1		AOFI03000047.1:45207-45608;	0	0	0	0	0	0	0	0	0	0	2.94946	0	0.0610681	0.229039	0	0	0.451455	0.742672	0	0	sp|Q3U4I7|PYRD2_MOUSE	Pyridine nucleotide-disulfide oxidoreductase	NA	NA	NA	NA	NA
TCONS_00001410.p1		AOFI03000047.1:56492-58666;	0	0	0	0	0	0	0	0	0	0	0	4.67588	0.305341	0.114519	0	0	2.483	1.11401	1.474	1.03495	sp|O14115|PLPL_SCHPO	Patatin-like phospholipase domain-containing	NA	NA	NA	NA	NA
TCONS_00001410.p2		AOFI03000047.1:60508-62328;	0	0	0	0	0	0	0	0	0	0	0	0	0	0	0	0	6.5461	6.68405	7.36999	4.65728	null	null	NA	NA	NA	NA	NA
TCONS_00001410.p3		AOFI03000047.1:54488-55612;	0	19.436	0	0	0	0	0	0	2.70307	13.2285	0	4.67588	2.62593	2.06135	2.59677	3.06242	81.0362	196.065	64.1189	46.0553	null	null	NA	NA	NA	NA	NA
TCONS_00001410.p4		AOFI03000047.1:53441-54403;	0	0	0	0	0	0	0	8.04379	5.40615	0	2.94946	0	3.72516	3.2638	2.27217	3.60285	7.67474	19.6808	11.055	10.3495	null	null	41:RRLR;93:EER	NA	NA	NA	NA
TCONS_00001410.p5	RLN06426.1	AOFI03000047.1:59775-60371;	0	0	0	0	0	0	0	0	0	0	0	0	0	0	0	0	2.03155	2.97069	4.42199	3.10485	sp|Q3UEI1|PDE4C_MOUSE	cAMP-specific 3',5'-cyclic phosphodiesterase	NA	NA	NA	NA	NA
TCONS_00001412.p1		AOFI03000047.1:69602-72067;	0	0	0	0	0	0	3.64796	0	0	0	0	0	0.183204	0.744376	0.973789	1.08085	9.70629	31.1922	22.11	8.79708	sp|Q9FLW2|FRO5_ARATH	Ferric reduction oxidase 5 OS=Arabidopsis	NA	NA	NA	NA	NA
TCONS_00001412.p2		AOFI03000047.1:65249-66550;	0	19.436	0	0	0	0	0	0	5.40615	0	2.94946	9.35176	2.93127	3.20654	3.57056	3.78299	7.90046	7.79806	8.10699	9.31456	sp|Q9LMG7|PPA2_ARATH	Probable inactive purple acid phosphatase	NA	NA	NA	NA	NA
TCONS_00001412.p3	RLN06405.1	AOFI03000047.1:66709-67449;	0	0	0	0	0	0	0	0	0	0	8.84839	0	2.19845	1.66053	1.29838	0.900712	3.16019	5.1987	5.89599	3.62233	sp|P80366|PPAF_PHAVU	Fe(3+)-Zn(2+) purple acid phosphatase OS=Phaseolus	NA	NA	NA	NA	NA
TCONS_00001412.p4	KAF4323245.1		0	0	0	0	0	0	0	0	5.40615	13.2285	2.94946	4.67588	1.16029	1.48875	0.973789	0.72057	3.61164	3.71336	4.42199	3.10485	sp|Q8WWF6|DNJB3_HUMAN	DnaJ homolog subfamily B member 3 OS=Homo	NA	NA	NA	NA	NA
TCONS_00001412.p5	KAF4323244.1	AOFI03000047.1:72816-73352;	0	0	0	0	0	0	0	0	0	0	0	0	0	0	0	0	16.7038	38.6189	44.9569	21.2165	sp|Q54ND5|MINP1_DICDI	Multiple inositol polyphosphate phosphatase	NA	NA	NA	NA	NA
TCONS_00001412.p6		AOFI03000047.1:67644-68156;	0	19.436	0	0	0	0	0	0	0	0	0	0	0.0610681	0.687117	0	0.360285	1.80582	2.97069	0.736999	0.517475	null	null	NA	NA	NA	NA	NA
TCONS_00001412.p7		AOFI03000047.1:68539-69030;	0	0	0	0	0	0	0	0	0	0	0	0	0	0.0572597	0	0.360285	1.80582	1.48534	2.948	1.55243	null	null	NA	NA	NA	NA	NA
TCONS_00001412.p8		AOFI03000047.1:74185-74541;	0	0	0	0	0	0	0	0	0	0	0	0	0	0	0	0	14.4466	23.3942	30.954	11.3845	null	null	NA	NA	NA	NA	NA
TCONS_00001417.p1			0	0	0	0	0	0	0	0	0	0	0	0	0.549613	1.08793	0.649192	0.360285	0.90291	1.85668	2.211	1.55243	sp|Q7T322|NAA35_DANRE	N-alpha-acetyltransferase 35, NatC auxiliary	NA	NA	NA	NA	NA
TCONS_00001422.p9		AOFI03000047.1:26756-27067;	0	0	0	0	0	0	0	0	2.70307	0	0	0	0.0610681	0.343558	0.324596	0.72057	0.451455	0.371336	0.736999	0.517475	null	null	NA	NA	NA	NA	NA
TCONS_00001425.p1			0	0	0	0	0	3.60207	3.64796	0	0	0	0	0	1.16029	1.08793	0.973789	0.72057	5.41746	4.45603	3.685	6.72718	sp|O44006|KPYK_EIMTE	Pyruvate kinase OS=Eimeria tenella GN=PYK	NA	NA	NA	NA	NA
TCONS_00001425.p4		AOFI03000047.1:38326-38655;	0	0	0	0	0	7.20414	3.64796	0	0	0	0	0	0.671749	0.458078	0.649192	0.900712	1.35437	2.59935	2.211	4.1398	null	null	NA	NA	NA	NA	NA
TCONS_00001427.p1	KAF4323225.1	AOFI03000047.1:46735-49164;	0	0	0	0	0	0	0	24.1314	0	0	5.89893	0	1.28243	1.54601	1.29838	0.540427	8.35192	8.54073	11.792	7.24466	sp|P31749|AKT1_HUMAN	RAC-alpha serine/threonine-protein kinase	NA	NA	NA	NA	NA
TCONS_00001429.p1		AOFI03000047.1:391-687;	44.4135	0	0	0	7.13601	3.60207	7.29591	8.04379	24.3277	0	5.89893	14.0276	4.58011	3.95092	4.21975	7.02556	43.114	11.8828	7.36999	26.9087	null	null	NA	103:HVLVVVP	18	Y	SignalP-noTM
TCONS_00001430.p1		AOFI03000047.1:51978-53252;	0	0	0	0	0	0	0	0	0	0	0	0	0	0	0	0	0.451455	0.742672	0	3.10485	sp|Q9H252|KCNH6_HUMAN	Potassium voltage-gated channel subfamily	NA	NA	NA	NA	NA
TCONS_00001430.p2		AOFI03000047.1:50589-51692;	0	0	0	0	0	0	0	0	0	0	0	0	0.122136	0.515338	0	0	3.83737	4.0847	2.948	4.1398	sp|Q9TV66|HCN4_RABIT	Potassium/sodium hyperpolarization-activated	NA	NA	NA	NA	NA
TCONS_00001431.p1		AOFI03000047.1:76799-77101;	0	0	0	0	0	0	0	0	0	0	0	0	0.244273	0.286299	0	0.360285	3.83737	0.371336	0	0	null	null	NA	NA	NA	NA	NA
TCONS_00001432.p1		AOFI03000047.1:96799-103221;	22.2068	0	33.5409	0	28.544	18.0104	10.9439	8.04379	18.9215	13.2285	14.7473	18.7035	16.3663	14.544	22.7217	16.7532	51.0144	48.2737	59.6969	60.5446	sp|O60287|NPA1P_HUMAN	Nucleolar pre-ribosomal-associated protein	NA	NA	NA	NA	NA
TCONS_00001432.p11		AOFI03000047.1:80593-81096;	0	0	0	0	0	0	3.64796	0	0	0	2.94946	0	0.183204	0.973415	0	1.44114	1.35437	2.59935	0.736999	1.55243	null	null	NA	NA	NA	NA	NA
TCONS_00001432.p12	KAF4323247.1	AOFI03000047.1:81867-82361;	0	0	0	0	0	3.60207	3.64796	0	0	0	2.94946	4.67588	0.732818	1.20245	0.324596	1.62128	2.483	1.48534	2.211	2.0699	sp|F1NPQ2|MINP1_CHICK	Multiple inositol polyphosphate phosphatase	NA	NA	NA	NA	NA
TCONS_00001432.p2		AOFI03000047.1:90751-96525;	0	0	0	0	0	0	0	0	2.70307	0	2.94946	9.35176	0.427477	0.916156	1.62298	0.900712	16.9296	16.3388	26.532	28.4611	sp|Q8NDM7|CFA43_HUMAN	Cilia- and flagella-associated protein	NA	NA	NA	NA	NA
TCONS_00001432.p3		AOFI03000047.1:82510-85383;	0	0	0	0	0	0	0	8.04379	0	0	0	0	0.183204	0.458078	0	0.72057	3.83737	1.48534	2.211	3.62233	null	null	NA	NA	NA	NA	NA
TCONS_00001432.p4		AOFI03000047.1:87794-90586;	0	0	0	0	0	0	0	0	0	0	2.94946	4.67588	0.122136	0.572597	0	0.72057	3.83737	4.45603	10.318	9.31456	null	null	NA	NA	NA	NA	NA
TCONS_00001432.p5		AOFI03000047.1:85658-87376;	0	0	0	0	0	0	0	0	0	0	0	0	0	0.229039	0	0.180142	1.58009	2.59935	5.15899	2.58738	null	null	NA	NA	NA	NA	NA
TCONS_00001432.p6		AOFI03000047.1:79314-80192;	0	0	0	0	0	14.4083	3.64796	8.04379	13.5154	0	2.94946	4.67588	6.47322	7.04295	6.16733	6.30499	12.1893	10.0261	11.055	15.5243	null	null	NA	NA	NA	NA	NA
TCONS_00001432.p7		AOFI03000047.1:103367-104110;	0	0	0	0	0	0	0	0	0	0	0	9.35176	0.916022	2.00409	0.324596	2.70214	4.51455	3.34202	2.948	3.10485	null	null	NA	NA	NA	NA	NA
TCONS_00001433.p1	KAF4323215.1		0	0	33.5409	73.1923	35.68	21.6124	10.9439	48.2627	29.7338	39.6855	29.4946	42.0829	25.4654	28.4581	27.2661	35.4881	43.5654	45.303	53.0639	48.6427	sp|Q8LGH4|CUL4_ARATH	Cullin-4 OS=Arabidopsis thaliana GN=CUL4	NA	NA	NA	NA	NA
TCONS_00001434.p1	KAF4323213.1	AOFI03000048.1:34701-38729;	0	0	33.5409	48.7949	28.544	18.0104	14.5918	24.1314	48.6553	26.457	47.1914	65.4623	59.4193	68.6544	71.0866	75.2995	138.145	81.3226	127.501	172.319	sp|Q5F364|MRP1_CHICK	Multidrug resistance-associated protein	NA	NA	NA	NA	NA
TCONS_00001435.p1			0	0	0	0	0	0	0	0	0	0	0	0	0.122136	0.286299	0	0.540427	2.70873	1.85668	2.211	2.58738	sp|Q6F2U9|SYK_ORYSJ	Lysine--tRNA ligase OS=Oryza sativa subsp.	NA	NA	NA	NA	NA
TCONS_00001436.p1	KAF4323191.1		22.2068	19.436	0	24.3974	28.544	14.4083	32.8316	32.1752	5.40615	13.2285	11.7979	18.7035	1.40457	1.94683	0.973789	3.24256	64.3324	142.593	33.902	28.4611	sp|Q6F2U9|SYK_ORYSJ	Lysine--tRNA ligase OS=Oryza sativa subsp.	NA	NA	NA	NA	NA
TCONS_00001437.p1	KAF4323190.1	AOFI03000048.1:71266-72330;	0	0	0	0	0	0	0	0	0	0	0	0	0	0.229039	0	0	1.12864	2.22802	2.211	3.10485	sp|Q5TD94|RSH4A_HUMAN	Radial spoke head protein 4 homolog A OS=Homo	NA	NA	NA	NA	NA
TCONS_00001437.p12		AOFI03000048.1:74640-75035;	0	0	0	0	0	0	0	0	2.70307	0	0	0	0	0.171779	0.324596	0.360285	2.70873	2.97069	2.948	2.58738	null	null	NA	NA	NA	NA	NA
TCONS_00001437.p2		AOFI03000048.1:68422-69711;	0	0	0	0	0	3.60207	3.64796	8.04379	0	0	0	0	2.44273	2.74847	0.649192	2.16171	20.7669	31.9349	15.477	15.0068	null	null	NA	NA	NA	NA	NA
TCONS_00001437.p3		AOFI03000048.1:75069-76343;	0	0	0	0	0	0	3.64796	0	0	0	0	0	0.97709	0.572597	0.324596	0.900712	3.38591	7.05538	6.63299	4.65728	null	null	NA	NA	NA	NA	NA
TCONS_00001437.p4		AOFI03000048.1:77505-78665;	0	19.436	0	0	0	3.60207	3.64796	0	5.40615	0	8.84839	9.35176	3.78622	4.86708	2.59677	3.96313	1.12864	1.48534	5.15899	1.55243	null	null	NA	NA	NA	NA	NA
TCONS_00001437.p5		AOFI03000048.1:81522-82457;	0	0	0	0	0	0	0	0	0	0	0	4.67588	1.89311	2.29039	2.27217	3.42271	6.77183	3.34202	10.318	8.27961	null	null	NA	NA	NA	NA	NA
TCONS_00001437.p6		AOFI03000048.1:72459-73064;	0	0	0	0	0	0	0	0	2.70307	0	0	9.35176	1.22136	1.43149	0.973789	1.62128	5.64319	2.59935	7.36999	10.3495	null	null	NA	NA	NA	NA	NA
TCONS_00001437.p7		AOFI03000048.1:80182-80667;	0	0	0	0	0	0	0	0	5.40615	0	0	0	0.793886	0.801636	0.324596	1.80142	2.25728	2.59935	5.15899	4.1398	sp|Q8H1U5|APC2_ARATH	Anaphase-promoting complex subunit 2 OS=Arabidopsis	NA	NA	NA	NA	NA
TCONS_00001437.p8		AOFI03000048.1:76387-76857;	0	19.436	0	0	0	0	0	0	0	0	0	0	0.244273	0.343558	0	0.540427	1.58009	1.85668	1.474	1.55243	null	null	NA	NA	NA	NA	NA
TCONS_00001437.p9		AOFI03000048.1:73997-74461;	0	0	0	0	0	3.60207	0	0	5.40615	0	0	0	1.09923	1.14519	0.649192	1.98157	5.19173	2.59935	2.211	3.62233	null	null	NA	NA	NA	NA	NA
TCONS_00001439.p1	KAF4323210.1		0	0	0	0	0	0	0	0	0	0	0	0	0.366409	0.458078	0.324596	0	3.16019	4.0847	3.685	3.10485	sp|P46272|TBP_ACEPE	TATA-box-binding protein OS=Acetabularia	NA	NA	NA	NA	NA
TCONS_00001440.p1		AOFI03000048.1:91118-97525;	22.2068	58.308	67.0818	0	42.816	43.2249	14.5918	16.0876	48.6553	26.457	35.3936	42.0829	40.5492	46.8385	48.0402	52.2413	91.1939	75.7525	109.076	102.978	sp|Q92621|NU205_HUMAN	Nuclear pore complex protein Nup205 OS=Homo	NA	NA	NA	NA	NA
TCONS_00001440.p2		AOFI03000048.1:87439-89139;	22.2068	0	0	0	0	3.60207	14.5918	0	8.10922	13.2285	0	4.67588	5.61827	6.64213	3.89515	4.6837	25.5072	35.6483	27.269	21.734	sp|Q86AD7|MYLKB_DICDI	Probable myosin light chain kinase DDB_G0271550	NA	NA	NA	NA	NA
TCONS_00001440.p3		AOFI03000048.1:85787-86947;	0	0	0	24.3974	7.13601	0	0	0	5.40615	0	11.7979	4.67588	2.50379	2.46217	3.24596	1.80142	6.99755	7.05538	9.58099	10.867	null	null	NA	NA	NA	NA	NA
TCONS_00001440.p4		AOFI03000048.1:90217-91002;	0	0	0	0	0	0	0	0	5.40615	0	8.84839	0	2.50379	3.03477	1.62298	2.88228	7.44901	7.79806	1.474	7.76213	null	null	NA	NA	NA	NA	NA
TCONS_00001440.p5		AOFI03000048.1:83874-84281;	0	0	0	0	14.272	3.60207	25.5357	16.0876	56.7646	0	38.343	60.7864	3.78622	5.43967	6.49192	6.30499	18.5097	8.91206	14.003	13.9718	sp|Q9NKW1|MFEA_DICDI	Peroxisomal multifunctional enzyme A OS=Dictyostelium	NA	NA	NA	NA	NA
TCONS_00001440.p6		AOFI03000048.1:84967-85563;	0	0	0	0	7.13601	0	0	0	0	0	0	0	1.16029	1.20245	1.94758	1.62128	3.16019	2.97069	2.948	3.62233	null	null	44:RSLR;	NA	NA	NA	NA
TCONS_00001440.p7		AOFI03000048.1:82642-83163;	22.2068	77.744	67.0818	0	28.544	39.6228	36.4796	32.1752	56.7646	39.6855	35.3936	79.4899	72.9764	79.6483	68.1652	92.2329	79.0046	40.1043	64.8559	100.39	null	null	NA	NA	NA	NA	NA
TCONS_00001443.p1		AOFI03000048.1:104679-108968;	0	38.872	0	48.7949	0	3.60207	14.5918	16.0876	2.70307	26.457	0	0	8.12206	8.93252	11.3609	6.84541	129.568	331.232	126.027	81.7611	sp|Q9QYF3|MYO5A_RAT	Unconventional myosin-Va OS=Rattus norvegicus	NA	NA	NA	NA	NA
TCONS_00001443.p2		AOFI03000048.1:99535-103311;	0	19.436	0	0	7.13601	3.60207	0	8.04379	16.2184	0	2.94946	4.67588	6.77856	9.21882	6.81652	10.088	19.4126	13.3681	18.425	17.0767	null	null	NA	NA	NA	NA	NA
TCONS_00001443.p3		AOFI03000048.1:97790-99226;	0	0	0	0	0	7.20414	3.64796	0	2.70307	0	2.94946	0	2.25952	3.43558	2.59677	3.60285	7.44901	6.31271	5.15899	7.76213	null	null	NA	NA	NA	NA	NA
TCONS_00001443.p4		AOFI03000048.1:109238-110398;	0	19.436	0	0	0	3.60207	0	8.04379	5.40615	0	8.84839	4.67588	47.9995	75.2393	60.3749	50.0796	22.5728	16.3388	42.009	30.0136	sp|Q84QK0|OPR1_ORYSJ	12-oxophytodienoate reductase 1 OS=Oryza	NA	NA	NA	NA	NA
TCONS_00001445.p1		AOFI03000048.1:1744-5568;	22.2068	19.436	0	48.7949	14.272	36.0207	47.4234	32.1752	13.5154	0	35.3936	56.1105	25.8318	23.7628	35.7056	30.2639	49.4343	64.9838	92.8619	51.2301	null	null	NA	NA	NA	NA	NA
TCONS_00001445.p2		AOFI03000048.1:5729-8086;	0	0	0	0	7.13601	0	0	0	2.70307	0	2.94946	14.0276	2.07632	1.83231	1.62298	2.52199	3.16019	2.59935	5.89599	4.1398	null	null	NA	NA	NA	NA	NA
TCONS_00001445.p3		AOFI03000048.1:14647-16872;	22.2068	0	0	24.3974	21.408	3.60207	7.29591	16.0876	8.10922	26.457	5.89893	0	2.19845	2.23313	2.27217	3.24256	7.67474	7.42672	10.318	7.76213	sp|B0JZV4|CBPC5_XENTR	Cytosolic carboxypeptidase-like protein	NA	NA	NA	NA	NA
TCONS_00001445.p4		AOFI03000048.1:12423-14108;	0	0	0	0	0	0	0	0	5.40615	0	5.89893	4.67588	0.0610681	1.25971	0.649192	1.261	7.22328	2.97069	10.318	9.31456	sp|Q54PX0|Y4251_DICDI	Probable serine/threonine-protein kinase	NA	NA	NA	NA	NA
TCONS_00001445.p5		AOFI03000048.1:8539-9153;	22.2068	58.308	0	24.3974	0	3.60207	7.29591	16.0876	2.70307	26.457	8.84839	0	0.0610681	0.229039	0	0.360285	1022.77	372.079	571.174	562.496	null	null	NA	NA	NA	NA	NA
TCONS_00001445.p7		AOFI03000048.1:9502-10047;	88.827	194.36	33.5409	170.782	128.448	158.491	65.6632	530.89	40.5461	251.341	103.231	60.7864	4.33584	5.84049	4.54435	9.54755	49.2086	28.9642	67.0669	31.566	null	null	NA	NA	NA	NA	NA
TCONS_00001445.p8		AOFI03000048.1:10398-10838;	88.827	97.18	33.5409	48.7949	78.4961	64.8373	58.3673	136.744	45.9523	66.1424	47.1914	60.7864	22.2899	27.0839	20.125	32.7859	62.0751	31.9349	31.691	50.7126	null	null	NA	NA	NA	NA	NA
TCONS_00001446.p1	KAF4323214.1	AOFI03000048.1:18873-21782;	0	0	0	24.3974	0	0	0	0	0	0	0	0	0	0.0572597	0	0	123.473	345.714	140.767	101.425	null	null	NA	NA	NA	NA	NA
TCONS_00001448.p1		AOFI03000048.1:60125-63466;	0	19.436	0	0	7.13601	3.60207	7.29591	0	10.8123	0	0	0	3.60302	5.55419	3.24596	5.22413	19.1868	17.4528	22.847	21.2165	sp|Q90ZC7|KCMA1_XENLA	Calcium-activated potassium channel subunit	NA	NA	NA	NA	NA
TCONS_00001448.p10		AOFI03000048.1:54456-55061;	0	0	0	0	0	0	0	0	0	0	0	0	0.122136	0.400818	0.649192	0	1.12864	1.48534	1.474	1.03495	null	null	NA	NA	NA	NA	NA
TCONS_00001448.p2		AOFI03000048.1:48894-50747;	0	0	0	0	7.13601	0	0	8.04379	2.70307	0	0	4.67588	1.22136	1.03068	0	1.44114	5.19173	11.8828	12.529	7.24466	null	null	NA	NA	NA	NA	NA
TCONS_00001448.p3		AOFI03000048.1:56887-58275;	0	0	0	0	0	0	3.64796	8.04379	2.70307	0	2.94946	0	2.13738	2.97751	3.57056	3.60285	4.74028	4.45603	6.63299	6.72718	null	null	NA	NA	NA	NA	NA
TCONS_00001448.p4		AOFI03000048.1:51851-53161;	0	0	0	0	7.13601	0	3.64796	8.04379	2.70307	13.2285	5.89893	0	2.62593	3.20654	3.24596	3.96313	7.90046	5.57004	6.63299	4.1398	null	null	NA	NA	NA	NA	NA
TCONS_00001448.p5		AOFI03000048.1:46853-48049;	0	38.872	33.5409	0	21.408	43.2249	36.4796	32.1752	54.0615	13.2285	50.1409	37.407	30.5341	45.2352	28.2399	36.7491	92.5483	67.5832	106.128	105.565	null	null	NA	NA	23	Y	SignalP-noTM
TCONS_00001448.p6		AOFI03000048.1:45531-46643;	0	0	0	0	7.13601	14.4083	0	16.0876	32.4369	13.2285	32.4441	9.35176	11.4197	10.9366	12.0101	9.18726	11.9636	5.94138	11.055	15.5243	sp|Q58369|Y959_METJA	Uncharacterized aminotransferase MJ0959	NA	NA	NA	NA	NA
TCONS_00001448.p7		AOFI03000048.1:59067-59921;	0	0	0	0	0	0	3.64796	0	0	0	2.94946	0	1.70991	2.06135	2.59677	1.62128	4.0631	1.48534	3.685	3.10485	null	null	NA	NA	NA	NA	NA
TCONS_00001448.p8		AOFI03000048.1:58309-59079;	0	0	0	24.3974	7.13601	0	3.64796	8.04379	0	0	5.89893	0	0.793886	1.20245	1.94758	3.78299	2.25728	1.48534	2.948	2.0699	null	null	NA	NA	NA	NA	NA
TCONS_00001448.p9		AOFI03000048.1:53584-54285;	0	0	0	0	0	0	0	0	0	0	0	0	0.122136	0.171779	0	0	1.58009	0.371336	3.685	1.55243	null	null	NA	NA	NA	NA	NA
TCONS_00001450.p2		AOFI03000049.1:21222-21773;	0	0	0	0	0	0	0	0	5.40615	0	2.94946	4.67588	1.3435	1.66053	1.29838	1.08085	1.12864	0.371336	1.474	0.517475	null	null	NA	NA	NA	NA	NA
TCONS_00001452.p1		AOFI03000049.1:59045-62314;	0	0	0	0	0	0	0	0	2.70307	0	5.89893	0	0.793886	0.629857	0.324596	0.180142	7.44901	6.68405	11.792	6.72718	sp|Q9NTI2|AT8A2_HUMAN	Phospholipid-transporting ATPase IB OS=Homo	NA	NA	NA	NA	NA
TCONS_00001452.p11		AOFI03000049.1:62650-62964;	0	0	0	0	0	0	0	0	2.70307	0	0	0	0	0.286299	0	0.180142	1.35437	3.71336	5.15899	3.10485	null	null	NA	NA	NA	NA	NA
TCONS_00001452.p2		AOFI03000049.1:64311-65675;	0	0	0	24.3974	14.272	32.4186	21.8877	8.04379	113.529	26.457	67.8377	74.8141	32.4882	47.4111	34.7318	43.5945	41.5339	42.7036	34.639	34.1534	sp|Q5R9A9|SNX2_PONAB	Sorting nexin-2 OS=Pongo abelii GN=SNX2	91:RFLR;	NA	NA	NA	NA
TCONS_00001452.p8		AOFI03000049.1:63462-63818;	0	0	0	0	0	0	0	0	0	0	0	0	0.183204	0.687117	0.324596	0.180142	0.90291	0	0.736999	0	null	null	NA	NA	NA	NA	NA
TCONS_00001454.p1	KAF4323174.1		0	0	0	0	0	3.60207	0	0	5.40615	0	0	0	0.732818	1.20245	0.973789	1.62128	4.96601	20.4235	9.58099	7.76213	sp|Q60972|RBBP4_MOUSE	Histone-binding protein RBBP4 OS=Mus musculus	NA	NA	NA	NA	NA
TCONS_00001461.p1	KAF4323166.1	AOFI03000049.1:6979-10173;	0	0	0	0	0	0	0	0	16.2184	0	8.84839	14.0276	0.305341	0.114519	0	0	0.677183	0.742672	0	1.55243	sp|D3K0R6|AT2B4_BOVIN	Plasma membrane calcium-transporting ATPase	NA	NA	NA	NA	NA
TCONS_00001462.p1	KAF4323162.1	AOFI03000049.1:11593-14781;	111.034	116.616	234.786	146.385	178.4	234.135	259.005	176.963	24.3277	158.742	91.4334	116.897	8.36633	10.9939	14.9314	7.92627	316.47	658.007	414.931	271.157	sp|Q16720|AT2B3_HUMAN	Plasma membrane calcium-transporting ATPase	NA	NA	NA	NA	NA
TCONS_00001463.p1	KAF4323163.1	AOFI03000049.1:18299-19846;	177.654	77.744	167.705	24.3974	235.488	212.522	222.525	128.701	27.0307	198.427	159.271	126.249	0	0.0572597	0	0.180142	10.8349	5.1987	8.10699	10.3495	sp|Q28620|NPT2A_RABIT	Sodium-dependent phosphate transport protein	NA	NA	NA	NA	NA
TCONS_00001463.p2		AOFI03000049.1:20406-21131;	0	0	0	0	0	3.60207	3.64796	16.0876	0	0	0	9.35176	1.3435	1.08793	0.649192	1.80142	2.25728	0.371336	2.211	1.55243	sp|P48604|GRPE_DROME	GrpE protein homolog, mitochondrial OS=Drosophila	106:RLLR;	NA	NA	NA	NA
TCONS_00001465.p1	KAF4323167.1		0	0	0	0	0	0	3.64796	0	0	0	0	0	0.549613	0.916156	0.973789	1.08085	0.677183	0.371336	3.685	3.10485	sp|Q9ZUI6|AP1G2_ARATH	AP-1 complex subunit gamma-2 OS=Arabidopsis	NA	NA	NA	NA	NA
TCONS_00001465.p2	RLN64619.1		0	0	0	0	0	3.60207	0	0	2.70307	0	5.89893	0	1.3435	1.03068	2.59677	1.261	4.0631	1.11401	5.15899	5.69223	sp|Q2KHZ9|GCDH_BOVIN	Glutaryl-CoA dehydrogenase, mitochondrial	NA	NA	NA	NA	NA
TCONS_00001468.p1	KAF4323157.1	AOFI03000049.1:56069-58774;	0	0	0	0	0	0	0	0	0	0	0	0	0.366409	0.515338	0	0.540427	1.35437	1.11401	0.736999	0.517475	sp|Q99PK0|SYF1_RAT	Pre-mRNA-splicing factor SYF1 OS=Rattus norvegicus	127:RALR;854:EER	NA	NA	NA	NA
TCONS_00001468.p2		AOFI03000049.1:53803-55788;	0	0	0	0	0	0	0	0	2.70307	0	0	0	1.28243	1.54601	1.94758	1.80142	18.0582	31.5636	22.11	16.0417	null	null	NA	NA	NA	NA	NA
TCONS_00001470.p1	RLN81775.1		22.2068	0	0	0	0	3.60207	0	0	0	0	0	4.67588	1.58777	2.00409	1.62298	1.62128	3.16019	1.11401	1.474	3.10485	sp|Q84JL2|ODBA2_ARATH	2-oxoisovalerate dehydrogenase subunit	NA	NA	NA	NA	NA
TCONS_00001472.p1		AOFI03000049.1:80431-81096;	0	0	0	0	0	3.60207	10.9439	8.04379	10.8123	0	8.84839	4.67588	9.16022	11.0511	11.6855	11.5291	24.1528	23.0228	23.584	14.4893	null	null	NA	NA	NA	NA	NA
TCONS_00001472.p2		AOFI03000049.1:78626-79009;	0	0	0	0	0	0	3.64796	0	0	0	0	0	0.610681	0.629857	0.649192	0.180142	1.35437	1.48534	0.736999	0.517475	sp|B5FXU9|MOC2B_TAEGU	Molybdopterin synthase catalytic subunit	NA	NA	NA	NA	NA
TCONS_00001472.p3		AOFI03000049.1:79605-80018;	0	0	0	0	7.13601	0	3.64796	0	2.70307	13.2285	2.94946	0	4.76331	6.12679	4.86894	4.6837	5.64319	12.6254	5.89599	4.65728	null	null	NA	NA	NA	NA	NA
TCONS_00001472.p7		AOFI03000049.1:81223-81558;	22.2068	0	0	0	7.13601	14.4083	10.9439	0	5.40615	0	0	4.67588	4.15263	4.409	3.24596	3.60285	8.35192	6.68405	2.211	6.72718	null	null	NA	NA	NA	NA	NA
TCONS_00001472.p8		AOFI03000049.1:76918-77247;	22.2068	0	0	0	7.13601	10.8062	10.9439	8.04379	5.40615	0	5.89893	4.67588	7.45031	6.58487	5.84273	5.9447	38.3737	57.9284	30.217	39.8456	null	null	NA	NA	NA	NA	NA
TCONS_00001475.p1		AOFI03000049.1:32749-35409;	0	19.436	33.5409	0	14.272	14.4083	18.2398	0	24.3277	0	11.7979	4.67588	15.206	15.4029	18.1774	16.5731	30.6989	24.1368	33.902	30.531	null	null	NA	NA	NA	NA	NA
TCONS_00001475.p2			0	116.616	67.0818	121.987	99.9041	82.8476	127.678	56.3065	45.9523	92.5994	85.5344	79.4899	74.381	63.9019	82.1228	77.6414	105.641	103.974	145.189	100.908	null	null	NA	NA	NA	NA	NA
TCONS_00001475.p4		AOFI03000049.1:35864-37129;	0	0	0	0	0	0	0	0	0	0	2.94946	0	1.28243	0.916156	1.29838	0.360285	9.93201	4.45603	5.15899	14.4893	sp|Q6DJ05|P2R3C_XENTR	Serine/threonine-protein phosphatase 2A	NA	NA	NA	NA	NA
TCONS_00001475.p5	KAF4323177.1	AOFI03000049.1:31262-32377;	0	0	0	0	7.13601	7.20414	0	0	27.0307	13.2285	2.94946	4.67588	3.96943	4.75256	4.54435	6.48513	17.381	17.0815	16.214	19.1466	sp|Q70CQ3|UBP30_HUMAN	Ubiquitin carboxyl-terminal hydrolase 30	NA	NA	NA	NA	NA
TCONS_00001476.p1	KAF4323180.1	AOFI03000049.1:40409-41524;	22.2068	0	0	0	14.272	7.20414	0	0	2.70307	0	0	9.35176	3.23661	6.06953	5.19354	5.04399	13.9951	18.5668	8.10699	10.3495	null	null	NA	NA	NA	NA	NA
TCONS_00001476.p2		AOFI03000049.1:44039-44629;	0	0	0	0	0	3.60207	0	0	0	0	0	0	0.549613	0.458078	1.94758	0.72057	2.93446	3.71336	3.685	4.1398	null	null	NA	NA	NA	NA	NA
TCONS_00001476.p3		AOFI03000049.1:43445-43984;	0	0	0	0	0	0	0	0	0	0	0	0	0.916022	0.858896	0.324596	1.98157	5.64319	4.45603	5.89599	2.58738	null	null	NA	NA	NA	NA	NA
TCONS_00001476.p7		AOFI03000049.1:42833-43177;	0	0	0	0	0	0	3.64796	0	2.70307	0	0	0	0.549613	0.400818	0	0.180142	1.58009	4.82737	0.736999	1.55243	null	null	NA	NA	NA	NA	NA
TCONS_00001476.p9		AOFI03000049.1:42287-42601;	0	0	0	0	0	0	0	0	0	0	2.94946	0	0.183204	0.0572597	0	0.180142	2.25728	1.85668	1.474	4.65728	null	null	NA	NA	NA	NA	NA
TCONS_00001477.p1		AOFI03000049.1:50042-53044;	22.2068	0	0	24.3974	21.408	3.60207	10.9439	40.2189	27.0307	0	8.84839	9.35176	9.89304	9.39059	4.21975	10.4483	92.774	184.183	81.0699	62.6145	sp|A6QLT2|MTMR2_BOVIN	Myotubularin-related protein 2 OS=Bos taurus	NA	NA	NA	NA	NA
TCONS_00001477.p2		AOFI03000049.1:46022-46786;	0	0	0	0	7.13601	0	3.64796	0	5.40615	0	2.94946	0	2.19845	1.88957	3.24596	3.06242	15.1237	10.0261	9.58099	8.27961	sp|Q8YZS3|Y384_NOSS1	UPF0176 protein all0384 OS=Nostoc sp. (strain	NA	NA	NA	NA	NA
TCONS_00001477.p5	KAF4323183.1	AOFI03000049.1:46852-47340;	0	0	0	24.3974	0	0	0	0	0	0	0	0	1.64884	1.25971	0.649192	0.72057	8.80338	7.42672	3.685	6.72718	null	null	NA	NA	NA	NA	NA
TCONS_00001479.p4	KAF4323120.1	AOFI03000050.1:5244-5579;	0	0	0	0	0	3.60207	0	16.0876	5.40615	0	5.89893	14.0276	2.74807	3.09203	1.94758	2.52199	6.77183	5.1987	2.948	4.1398	sp|Q9LJU6|FAX6_ARATH	Protein FATTY ACID EXPORT 6 OS=Arabidopsis	NA	NA	NA	NA	NA
TCONS_00001482.p1	KAF4323116.1	AOFI03000050.1:16426-17268;	44.4135	38.872	33.5409	24.3974	21.408	36.0207	25.5357	64.3503	81.0922	79.3709	35.3936	65.4623	108.64	145.382	139.901	146.096	182.388	103.603	114.972	138.166	sp|P59075|GMPR_PHYIN	GMP reductase OS=Phytophthora infestans	NA	NA	NA	NA	NA
TCONS_00001483.p3	KAF4323148.1	AOFI03000050.1:36396-37373;	0	0	0	0	0	10.8062	14.5918	0	10.8123	0	5.89893	18.7035	5.25186	7.15747	4.86894	7.74612	6.32037	9.2834	0	5.69223	sp|Q8HXY0|ETFA_MACFA	Electron transfer flavoprotein subunit alpha,	NA	NA	NA	NA	NA
TCONS_00001485.p1		AOFI03000050.1:46335-48941;	44.4135	38.872	67.0818	24.3974	21.408	10.8062	21.8877	16.0876	16.2184	13.2285	8.84839	14.0276	24.8547	22.6176	25.3185	28.1022	52.8203	33.4202	66.3299	63.6495	sp|Q7ZVR1|WDR75_DANRE	WD repeat-containing protein 75 OS=Danio	NA	NA	NA	NA	NA
TCONS_00001485.p2		AOFI03000050.1:49029-51212;	0	0	0	0	0	3.60207	7.29591	8.04379	8.10922	0	0	0	2.32059	3.49284	2.59677	3.06242	16.2524	15.9674	23.584	25.3563	sp|Q8BPI1|KTU_MOUSE	Protein kintoun OS=Mus musculus GN=Dnaaf2	NA	NA	NA	NA	NA
TCONS_00001485.p3	KAF4323133.1	AOFI03000050.1:53802-55121;	0	0	0	0	0	0	0	0	0	0	0	0	0	0	0	0	3.38591	3.34202	3.685	5.69223	null	null	NA	NA	NA	NA	NA
TCONS_00001485.p4	KAF4323147.1		0	0	0	0	0	0	0	0	0	0	2.94946	0	0.427477	0.458078	0	0.72057	0.677183	0.742672	0.736999	0.517475	sp|Q66KL9|RBM42_XENTR	RNA-binding protein 42 OS=Xenopus tropicalis	NA	NA	NA	NA	NA
TCONS_00001485.p5	KAF4323144.1	AOFI03000050.1:51673-52308;	0	0	0	0	0	0	0	0	0	0	0	0	0.0610681	0.0572597	0.324596	0	19.4126	23.0228	30.954	33.6359	null	null	NA	NA	NA	NA	NA
TCONS_00001485.p6		AOFI03000050.1:45496-46107;	0	0	0	0	0	0	0	0	0	0	0	0	0.244273	0	0	0.180142	3.83737	5.94138	6.63299	5.69223	null	null	NA	NA	NA	NA	NA
TCONS_00001485.p7		AOFI03000050.1:55187-55783;	0	0	0	0	0	0	0	0	0	0	0	0	0.366409	1.25971	0.649192	0.900712	0.451455	1.48534	2.948	2.0699	null	null	NA	NA	21	Y	SignalP-noTM
TCONS_00001488.p1	KAF4323136.1	AOFI03000050.1:59466-60929;	0	0	0	0	0	0	0	0	2.70307	0	2.94946	0	4.58011	2.57669	3.24596	4.32342	4.51455	4.45603	6.63299	3.10485	sp|O48593|SYNO_ARATH	Asparagine--tRNA ligase, chloroplastic/mitochondrial	NA	NA	NA	NA	NA
TCONS_00001488.p6	RLN64872.1		0	0	0	0	0	3.60207	18.2398	16.0876	16.2184	0	14.7473	4.67588	5.374	7.21473	7.79031	5.40427	9.48056	7.79806	8.10699	12.4194	sp|Q6PS57|CKS1_ORYSJ	Cyclin-dependent kinases regulatory subunit	NA	NA	NA	NA	NA
TCONS_00001491.p1		AOFI03000050.1:63431-64762;	0	0	0	0	7.13601	10.8062	10.9439	8.04379	10.8123	0	11.7979	28.0553	0.97709	1.14519	0.973789	1.261	267.036	522.841	411.983	245.801	sp|Q9M038|SFC1_ARATH	Mitochondrial succinate-fumarate transporter	NA	NA	NA	NA	NA
TCONS_00001491.p2		AOFI03000050.1:65254-66564;	0	0	0	0	14.272	0	7.29591	0	2.70307	0	5.89893	0	7.20604	6.87117	5.51814	4.6837	9.48056	15.2248	8.84399	11.3845	null	null	NA	NA	NA	NA	NA
TCONS_00001493.p1		AOFI03000050.1:77700-78863;	0	0	0	0	0	3.60207	7.29591	0	8.10922	0	0	0	0.916022	1.48875	1.29838	1.08085	2.93446	2.97069	5.15899	3.10485	null	null	NA	NA	NA	NA	NA
TCONS_00001493.p2	KAF4323140.1	AOFI03000050.1:76060-77148;	0	0	0	0	0	0	0	0	0	0	0	0	0	0	0	0	2.70873	4.45603	8.10699	3.10485	sp|Q3ZCI8|REEP4_BOVIN	Receptor expression-enhancing protein 4	NA	NA	NA	NA	NA
TCONS_00001499.p1	KAF4323115.1		0	0	0	97.5898	49.9521	10.8062	21.8877	32.1752	13.5154	0	11.7979	37.407	30.9615	21.1288	27.9153	22.3377	44.6941	37.5049	61.1709	47.0903	sp|Q2HH48|GAR1_CHAGB	H/ACA ribonucleoprotein complex subunit	NA	NA	NA	NA	NA
TCONS_00001500.p3		AOFI03000050.1:34602-34880;	0	0	0	0	0	7.20414	0	8.04379	0	0	0	0	0.122136	0.229039	0.324596	0.72057	0.677183	2.22802	0	0	null	null	NA	NA	27	Y	SignalP-noTM
TCONS_00001500.p4	RLN64877.1		22.2068	19.436	33.5409	0	7.13601	0	14.5918	16.0876	13.5154	13.2285	14.7473	14.0276	16.8548	19.0102	15.5806	20.8965	16.2524	16.7101	19.162	10.3495	sp|Q54FB6|DAD1_DICDI	Dolichyl-diphosphooligosaccharide--protein	NA	NA	NA	NA	NA
TCONS_00001502.p8	RLN64846.1	AOFI03000050.1:43817-44203;	0	0	0	0	0	0	0	0	2.70307	0	0	0	1.64884	1.37423	1.62298	3.24256	3.83737	3.34202	3.685	5.69223	sp|Q24320|RPAB2_DROME	DNA-directed RNA polymerases I, II, and	NA	NA	NA	NA	NA
TCONS_00001506.p1	KAF4323141.1		0	0	0	0	0	0	0	0	0	0	0	0	0	0	0	0	12.415	17.0815	19.162	16.0417	sp|Q5EAD8|LRC51_BOVIN	Leucine-rich repeat-containing protein	NA	NA	NA	NA	NA
TCONS_00001507.p3			0	0	0	0	0	0	0	0	0	0	0	4.67588	0.122136	0.343558	0.649192	0	0	0	0	0	sp|Q9XGI9|AGUB_SOLLC	N-carbamoylputrescine amidase OS=Solanum	NA	NA	NA	NA	NA
TCONS_00001511.p1		AOFI03000050.1:1696-2697;	0	0	0	0	0	0	0	0	0	0	0	0	0.244273	0.0572597	0.973789	0.180142	0	0.371336	0.736999	0	null	null	NA	54:LQLFLAR	NA	NA	NA
TCONS_00001514.p1		AOFI03000050.1:15080-15499;	0	19.436	0	0	0	0	0	8.04379	8.10922	0	0	4.67588	1.83204	2.46217	1.94758	1.80142	6.09464	3.71336	3.685	3.62233	null	null	NA	NA	NA	NA	NA
TCONS_00001514.p2		AOFI03000050.1:14746-15054;	0	0	0	0	0	0	0	8.04379	2.70307	0	0	0	0.793886	1.25971	1.62298	0.72057	2.70873	1.11401	1.474	1.03495	null	null	NA	NA	NA	NA	NA
TCONS_00001515.p1		AOFI03000050.1:20957-21796;	0	19.436	0	0	0	0	0	0	0	0	0	0	0.0610681	0.171779	0	0	4.0631	7.05538	9.58099	5.69223	null	null	NA	NA	NA	NA	NA
TCONS_00001515.p2		AOFI03000050.1:24157-24987;	0	0	0	0	0	3.60207	0	0	2.70307	0	0	0	0.427477	0.572597	0.324596	0	7.90046	3.34202	0.736999	2.0699	null	null	94:RLLR;	NA	NA	NA	NA
TCONS_00001515.p3		AOFI03000050.1:23269-23874;	0	0	0	0	0	0	0	0	0	0	0	0	0	0	0	0	9.25483	8.91206	8.10699	8.79708	null	null	NA	NA	NA	NA	NA
TCONS_00001515.p4		AOFI03000050.1:22606-23205;	0	0	0	0	0	0	0	0	0	0	2.94946	0	0	0	0	0	8.80338	16.7101	11.792	17.5942	null	null	NA	NA	NA	NA	NA
TCONS_00001516.p1		AOFI03000050.1:26561-27211;	0	0	0	0	0	0	0	0	0	0	0	0	0	0	0	0	0.677183	0.742672	0.736999	4.1398	null	null	NA	NA	NA	NA	NA
TCONS_00001516.p2		AOFI03000050.1:27321-27884;	0	0	33.5409	0	0	0	0	0	2.70307	0	0	0	0.122136	0.286299	0.324596	0.540427	0.451455	0	2.948	0.517475	null	null	NA	NA	NA	NA	NA
TCONS_00001516.p3	RLN64854.1	AOFI03000050.1:28239-28712;	22.2068	0	0	0	7.13601	0	0	0	0	13.2285	2.94946	0	3.11447	2.29039	3.24596	2.88228	3.38591	1.85668	5.15899	4.1398	null	null	NA	NA	NA	NA	NA
TCONS_00001518.p1		AOFI03000050.1:30842-31531;	88.827	136.052	33.5409	73.1923	28.544	46.8269	54.7193	48.2627	121.638	26.457	61.9387	126.249	19.5418	14.3722	13.9576	31.7051	357.552	200.893	285.956	471.42	null	null	NA	NA	NA	NA	NA
TCONS_00001518.p2		AOFI03000050.1:32438-32962;	0	0	0	0	0	0	0	0	0	0	0	0	0.183204	0	0.324596	0.180142	1.35437	5.57004	2.948	5.17475	null	null	NA	NA	NA	NA	NA
TCONS_00001519.p1		AOFI03000050.1:87691-88257;	0	0	0	0	7.13601	3.60207	3.64796	0	0	26.457	0	4.67588	0.732818	0.687117	0.649192	0.360285	0.451455	1.48534	2.211	0.517475	null	null	NA	NA	NA	NA	NA
TCONS_00001519.p4	KAF4323152.1	AOFI03000050.1:87048-87542;	0	19.436	33.5409	24.3974	7.13601	21.6124	51.0714	8.04379	40.5461	13.2285	17.6968	23.3794	9.16022	8.47444	9.08869	6.48513	0.451455	2.59935	1.474	0.517475	null	null	NA	NA	NA	NA	NA
TCONS_00001519.p5		AOFI03000050.1:85434-85916;	0	0	0	0	7.13601	21.6124	29.1836	16.0876	29.7338	13.2285	20.6462	32.7312	9.22129	11.0511	8.7641	9.18726	3.61164	1.85668	3.685	2.0699	null	null	NA	NA	NA	NA	NA
TCONS_00001519.p6	KAF4323151.1	AOFI03000050.1:88619-89095;	0	38.872	100.623	48.7949	35.68	64.8373	76.6071	32.1752	143.263	13.2285	88.4839	70.1382	27.6028	30.863	32.4596	24.8597	5.19173	10.7687	12.529	7.24466	null	null	NA	NA	NA	NA	NA
TCONS_00001519.p8		AOFI03000050.1:89300-89764;	0	0	0	0	0	0	0	8.04379	0	0	0	0	0.0610681	0.343558	0	0.360285	11.9636	14.1108	13.266	16.0417	null	null	NA	NA	NA	NA	NA
TCONS_00001520.p1		AOFI03000050.1:92497-95988;	0	0	0	0	0	18.0104	7.29591	8.04379	21.6246	13.2285	8.84839	4.67588	14.9617	16.7198	21.7479	19.0951	16.0267	13.7394	15.477	18.6291	sp|Q3YEC7|RABL6_HUMAN	Rab-like protein 6 OS=Homo sapiens GN=RABL6	NA	NA	NA	NA	NA
TCONS_00001520.p10		AOFI03000050.1:101508-101915;	0	19.436	0	0	7.13601	18.0104	0	8.04379	2.70307	0	5.89893	0	5.92361	8.58896	7.46571	5.22413	8.12619	7.79806	10.318	13.9718	null	null	NA	NA	NA	NA	NA
TCONS_00001520.p2		AOFI03000050.1:98906-101353;	0	0	0	24.3974	0	3.60207	25.5357	24.1314	16.2184	0	29.4946	18.7035	16.122	17.4642	14.2822	19.2752	31.3761	39.3616	33.902	41.398	sp|D4B1R0|GCP1_ARTBC	Probable glutamate carboxypeptidase ARB_02390	NA	NA	NA	NA	NA
TCONS_00001520.p3	KAF4323142.1	AOFI03000050.1:96142-98424;	0	0	0	0	0	10.8062	10.9439	0	0	13.2285	5.89893	14.0276	0.671749	1.08793	1.29838	1.08085	5.41746	5.94138	4.42199	2.58738	sp|O77564|FOLH1_PIG	Glutamate carboxypeptidase 2 OS=Sus scrofa	NA	NA	NA	NA	NA
TCONS_00001520.p4		AOFI03000050.1:90693-91814;	0	0	0	0	0	7.20414	0	8.04379	2.70307	0	8.84839	0	4.58011	4.80982	3.89515	5.04399	12.8665	20.4235	22.847	19.6641	null	null	NA	NA	NA	NA	NA
TCONS_00001520.p9	KAF4323150.1	AOFI03000050.1:102551-102973;	0	19.436	0	0	7.13601	7.20414	0	0	37.843	0	26.5452	4.67588	3.72516	4.06544	2.27217	3.96313	4.96601	4.45603	5.89599	3.62233	sp|Q56840|HCDR_XANP2	2-(R)-hydroxypropyl-CoM dehydrogenase OS=Xanthobacter	NA	NA	NA	NA	NA
TCONS_00001521.p1	KAF4323125.1	AOFI03000050.1:103896-104948;	22.2068	0	0	0	14.272	7.20414	3.64796	0	8.10922	0	2.94946	9.35176	7.02283	7.50102	6.81652	7.92627	25.5072	36.0196	19.899	19.1466	sp|Q58D06|WDR74_BOVIN	WD repeat-containing protein 74 OS=Bos	NA	NA	NA	NA	NA
TCONS_00001530.p4	KAF4323081.1	AOFI03000052.1:12670-13002;	0	0	0	0	0	0	3.64796	0	0	0	0	0	0.183204	0.114519	0	0.180142	1.12864	1.11401	1.474	0	sp|Q9DCM4|DNAL4_MOUSE	Dynein light chain 4, axonemal OS=Mus musculus	NA	NA	NA	NA	NA
TCONS_00001532.p1		AOFI03000052.1:20350-21762;	0	0	0	0	0	0	0	0	0	0	0	0	0	0.0572597	0	0.180142	2.93446	2.59935	3.685	4.1398	sp|A0JMA9|KATL2_XENTR	Katanin p60 ATPase-containing subunit A-like	NA	NA	NA	NA	NA
TCONS_00001532.p3		AOFI03000052.1:16865-17230;	0	0	0	24.3974	0	7.20414	3.64796	16.0876	0	13.2285	2.94946	9.35176	5.7404	5.61145	7.14112	6.84541	10.8349	8.54073	8.10699	9.31456	null	null	NA	NA	NA	NA	NA
TCONS_00001532.p5	KAF4323083.1	AOFI03000052.1:17245-17583;	22.2068	0	0	24.3974	0	3.60207	3.64796	8.04379	2.70307	0	0	0	5.98468	5.32515	6.16733	7.2057	10.3835	8.54073	7.36999	10.3495	null	null	NA	NA	NA	NA	NA
TCONS_00001535.p1		AOFI03000052.1:29683-30693;	0	0	0	0	0	0	3.64796	8.04379	2.70307	0	0	14.0276	2.93127	3.32106	2.92137	3.96313	11.0607	20.0521	7.36999	12.4194	null	null	95:RMLR;	NA	NA	NA	NA
TCONS_00001535.p2		AOFI03000052.1:27556-28431;	22.2068	19.436	33.5409	24.3974	14.272	10.8062	14.5918	16.0876	8.10922	26.457	17.6968	4.67588	55.572	52.2209	62.3225	35.6682	16.4781	41.5896	50.8529	13.4544	null	null	NA	NA	17	Y	SignalP-noTM
TCONS_00001535.p3	KAF4323084.1	AOFI03000052.1:29023-29517;	0	0	0	0	0	3.60207	0	16.0876	21.6246	0	5.89893	9.35176	1.64884	3.95092	0.973789	3.42271	5.19173	1.11401	2.211	6.72718	sp|Q5PQ71|ISOC2_XENLA	Isochorismatase domain-containing protein	NA	NA	NA	NA	NA
TCONS_00001535.p4		AOFI03000052.1:30841-31200;	0	0	0	0	0	0	0	0	0	0	2.94946	0	0.366409	0.572597	0	0.180142	1.35437	3.34202	1.474	1.03495	null	null	NA	NA	NA	NA	NA
TCONS_00001542.p1		AOFI03000052.1:80138-85918;	0	0	0	0	0	0	0	0	0	0	2.94946	0	0.0610681	0.343558	0	0	22.5728	23.0228	20.636	22.7689	null	null	NA	NA	NA	NA	NA
TCONS_00001542.p12		AOFI03000052.1:86368-86715;	0	0	0	0	0	0	0	0	0	0	0	0	0.0610681	0	0	0	1.35437	1.85668	2.948	1.55243	null	null	NA	NA	5	Y	SignalP-noTM
TCONS_00001542.p14		AOFI03000052.1:79059-79382;	0	0	0	0	0	0	0	0	0	0	2.94946	0	2.50379	2.74847	2.92137	2.70214	7.67474	1.85668	10.318	5.17475	sp|Q9SCV4|BGAL8_ARATH	Beta-galactosidase 8 OS=Arabidopsis thaliana	NA	NA	NA	NA	NA
TCONS_00001542.p15		AOFI03000052.1:75708-76028;	0	38.872	33.5409	24.3974	21.408	28.8166	18.2398	40.2189	16.2184	0	26.5452	4.67588	15.3281	15.1738	17.8528	14.2313	37.0193	35.2769	50.8529	31.0485	null	null	NA	NA	NA	NA	NA
TCONS_00001542.p2		AOFI03000052.1:87399-89957;	0	0	0	0	0	0	0	0	0	0	0	0	0	0.0572597	0	0	11.7378	9.2834	9.58099	7.76213	sp|Q9ULH0|KDIS_HUMAN	Kinase D-interacting substrate of 220 kDa	NA	NA	NA	NA	NA
TCONS_00001542.p3	KAF4323071.1	AOFI03000052.1:77266-78702;	44.4135	0	0	0	14.272	18.0104	10.9439	32.1752	10.8123	0	2.94946	9.35176	10.1984	11.9673	5.84273	9.00712	25.5072	14.8534	14.74	25.3563	sp|Q8GX69|BGA16_ARATH	Beta-galactosidase 16 OS=Arabidopsis thaliana	NA	NA	NA	NA	NA
TCONS_00001542.p4			0	0	0	0	0	0	0	0	0	0	0	0	0.244273	0	0	0	5.19173	1.48534	1.474	5.17475	sp|Q10ED2|KNOS8_ORYSJ	Homeobox protein knotted-1-like 8 OS=Oryza	NA	NA	NA	NA	NA
TCONS_00001542.p6		AOFI03000052.1:76119-76721;	0	19.436	0	0	42.816	54.0311	51.0714	32.1752	24.3277	13.2285	14.7473	56.1105	24.5494	24.5644	29.8629	26.6611	59.8178	75.7525	86.2289	47.6077	null	null	NA	NA	NA	NA	NA
TCONS_00001542.p7		AOFI03000052.1:79502-79921;	0	0	0	0	0	7.20414	10.9439	16.0876	8.10922	0	0	0	2.687	3.20654	1.29838	3.96313	7.67474	4.45603	6.63299	9.31456	null	null	123:RLLR;	NA	NA	NA	NA
TCONS_00001542.p8		AOFI03000052.1:91556-91897;	22.2068	38.872	33.5409	24.3974	21.408	7.20414	51.0714	48.2627	40.5461	26.457	32.4441	65.4623	17.4655	16.0327	9.08869	16.0327	28.6674	18.5668	25.795	24.8388	null	null	NA	NA	NA	NA	NA
TCONS_00001544.p1	KAF4323065.1		44.4135	19.436	0	0	28.544	7.20414	3.64796	0	83.7953	0	29.4946	32.7312	157.373	240.949	188.59	188.969	12.8665	11.1401	26.532	24.3213	sp|Q84QK0|OPR1_ORYSJ	12-oxophytodienoate reductase 1 OS=Oryza	NA	NA	NA	NA	NA
TCONS_00001546.p1	KAF4323052.1	AOFI03000052.1:24677-25924;	22.2068	0	0	24.3974	0	0	3.64796	0	5.40615	0	0	4.67588	1.40457	1.94683	1.94758	1.98157	4.51455	5.94138	5.15899	5.69223	sp|Q6NZH4|LIS1_XENTR	Lissencephaly-1 homolog OS=Xenopus tropicalis	NA	NA	NA	NA	NA
TCONS_00001548.p1		AOFI03000052.1:32307-33077;	22.2068	0	0	0	0	7.20414	3.64796	8.04379	2.70307	13.2285	0	9.35176	4.09156	5.26789	4.21975	5.22413	16.0267	25.9935	12.529	16.5592	null	null	NA	NA	NA	NA	NA
TCONS_00001548.p2		AOFI03000052.1:33297-33941;	0	0	0	24.3974	7.13601	3.60207	3.64796	8.04379	2.70307	13.2285	5.89893	0	2.19845	3.37832	2.92137	1.98157	9.70629	15.9674	11.055	9.31456	null	null	NA	NA	NA	NA	NA
TCONS_00001548.p3	RLN64303.1		0	0	0	0	14.272	3.60207	7.29591	8.04379	5.40615	0	0	0	3.78622	4.23722	4.86894	4.50356	3.83737	4.0847	4.42199	5.17475	sp|P09575|TRPG_PICAN	Multifunctional tryptophan biosynthesis	NA	NA	NA	NA	NA
TCONS_00001550.p1	KAF4323073.1		22.2068	19.436	0	24.3974	7.13601	10.8062	14.5918	24.1314	40.5461	26.457	29.4946	28.0553	29.9845	37.1616	28.8891	36.3888	34.3106	17.0815	20.636	22.2514	sp|O18373|SPS1_DROME	Selenide, water dikinase OS=Drosophila melanogaster	NA	NA	NA	NA	NA
TCONS_00001551.p1	KAF4323063.1	AOFI03000052.1:64446-66683;	0	58.308	33.5409	24.3974	28.544	14.4083	21.8877	24.1314	21.6246	26.457	23.5957	23.3794	24.9158	38.3068	35.7056	20.3561	113.767	298.554	109.813	75.5514	sp|P40821|CRJ1C_TRICY	Crystallin J1C OS=Tripedalia cystophora	NA	NA	NA	NA	NA
TCONS_00001553.p1			0	0	0	0	0	3.60207	0	0	0	0	0	4.67588	0.916022	0.801636	0.973789	0.540427	1.80582	4.0847	8.10699	1.03495	sp|Q6P4S8|INT1_MOUSE	Integrator complex subunit 1 OS=Mus musculus	NA	NA	NA	NA	NA
TCONS_00001556.p1		AOFI03000053.1:46554-47816;	0	0	33.5409	0	7.13601	0	3.64796	0	0	0	0	4.67588	1.46564	2.63395	2.27217	2.88228	8.57765	11.1401	6.63299	9.83203	sp|Q92462|PUB1_SCHPO	E3 ubiquitin-protein ligase pub1 OS=Schizosaccharomyces	NA	NA	NA	NA	NA
TCONS_00001556.p4	KAF4323041.1	AOFI03000053.1:49618-50235;	0	0	0	0	0	0	0	0	8.10922	0	2.94946	4.67588	3.17554	3.14928	2.92137	3.96313	10.1577	6.31271	10.318	9.31456	sp|A4WAG4|TAM_ENT38	Trans-aconitate 2-methyltransferase OS=Enterobacter	NA	NA	NA	NA	NA
TCONS_00001556.p5		AOFI03000053.1:43949-44554;	0	19.436	0	0	7.13601	3.60207	3.64796	8.04379	10.8123	0	2.94946	9.35176	5.80147	5.43967	4.21975	5.04399	7.44901	5.94138	8.84399	6.72718	null	null	NA	NA	NA	NA	NA
TCONS_00001556.p9		AOFI03000053.1:44721-45137;	0	0	0	0	0	3.60207	0	0	0	0	2.94946	0	1.95418	2.17587	2.27217	1.98157	1.58009	2.22802	2.948	1.03495	null	null	NA	NA	NA	NA	NA
TCONS_00001559.p1	KAF4323045.1	AOFI03000053.1:82305-83909;	22.2068	0	33.5409	24.3974	7.13601	21.6124	14.5918	16.0876	32.4369	26.457	23.5957	14.0276	20.4578	27.1984	22.7217	20.176	25.2815	12.6254	20.636	29.4961	sp|Q07G10|ALKB8_XENTR	Alkylated DNA repair protein alkB homolog	NA	NA	NA	NA	NA
TCONS_00001560.p1	KAF4323027.1	AOFI03000053.1:37553-42676;	0	0	33.5409	24.3974	0	0	3.64796	8.04379	8.10922	13.2285	2.94946	4.67588	5.80147	8.41718	5.51814	5.04399	14.6723	7.42672	15.477	17.5942	sp|Q68FD5|CLH1_MOUSE	Clathrin heavy chain 1 OS=Mus musculus GN=Cltc	NA	NA	NA	NA	NA
TCONS_00001562.p2	RLN81802.1	AOFI03000053.1:54363-55190;	0	19.436	0	0	14.272	18.0104	10.9439	40.2189	2.70307	13.2285	8.84839	4.67588	5.67934	6.75665	8.4395	5.76456	4.51455	1.11401	2.211	4.65728	sp|B3FHT4|SUCA_BLAHN	Succinate--CoA ligase [ADP-forming] subunit	NA	NA	NA	NA	NA
TCONS_00001565.p12		AOFI03000053.1:98839-99459;	0	0	0	0	0	3.60207	0	0	0	0	5.89893	0	1.40457	1.77505	2.27217	2.52199	8.12619	15.9674	8.84399	7.76213	null	null	NA	NA	NA	NA	NA
TCONS_00001565.p13		AOFI03000053.1:99492-100085;	0	0	0	0	0	0	0	0	0	0	0	0	0.610681	1.48875	1.29838	1.98157	3.16019	8.16939	8.10699	8.79708	null	null	NA	NA	NA	NA	NA
TCONS_00001565.p18		AOFI03000053.1:104498-104932;	0	0	0	0	0	3.60207	7.29591	0	0	0	5.89893	0	2.56486	2.69121	1.94758	2.88228	12.6407	11.8828	9.58099	11.9019	null	null	NA	NA	NA	NA	NA
TCONS_00001565.p2		AOFI03000053.1:97444-98577;	0	0	0	0	0	0	0	0	2.70307	0	0	0	0.366409	0.114519	0	0.180142	8.35192	5.57004	4.42199	3.62233	null	null	NA	NA	NA	NA	NA
TCONS_00001565.p7		AOFI03000053.1:100076-100990;	0	0	33.5409	0	0	0	0	0	0	0	2.94946	0	1.46564	2.46217	1.62298	2.88228	8.12619	11.1401	19.162	11.9019	null	null	NA	NA	NA	NA	NA
TCONS_00001565.p9	KAF4323033.1	AOFI03000053.1:90550-91236;	44.4135	19.436	0	0	7.13601	10.8062	3.64796	16.0876	5.40615	13.2285	2.94946	4.67588	7.87779	9.56237	12.3347	5.76456	9.48056	4.0847	8.84399	4.65728	sp|P30151|EF1B_XENLA	Elongation factor 1-beta OS=Xenopus laevis	NA	NA	NA	NA	NA
TCONS_00001571.p1		AOFI03000053.1:57182-62359;	22.2068	58.308	0	0	14.272	18.0104	14.5918	16.0876	24.3277	26.457	14.7473	18.7035	17.4655	25.4233	19.1512	23.7788	50.563	45.303	49.3789	53.3	sp|Q8IWV7|UBR1_HUMAN	E3 ubiquitin-protein ligase UBR1 OS=Homo	NA	NA	NA	NA	NA
TCONS_00001571.p3		AOFI03000053.1:63348-63713;	0	0	0	0	0	3.60207	0	0	0	0	2.94946	0	1.83204	2.57669	3.24596	2.88228	4.74028	1.48534	3.685	5.69223	null	null	NA	NA	NA	NA	NA
TCONS_00001571.p6		AOFI03000053.1:62632-62955;	0	0	0	0	0	3.60207	0	0	0	0	0	0	0.854954	0.744376	1.94758	1.08085	2.483	1.11401	0.736999	2.0699	null	null	NA	NA	NA	NA	NA
TCONS_00001572.p1		AOFI03000053.1:64306-66699;	0	0	0	0	0	0	0	0	2.70307	13.2285	0	0	0	0	0.649192	0	96.3857	222.43	151.822	75.0339	null	null	NA	NA	NA	NA	NA
TCONS_00001572.p2		AOFI03000053.1:70727-72727;	0	0	0	0	21.408	7.20414	10.9439	8.04379	8.10922	39.6855	14.7473	4.67588	18.7479	26.7403	26.6169	19.4554	12.415	20.4235	14.74	9.31456	null	null	NA	NA	NA	NA	NA
TCONS_00001572.p3		AOFI03000053.1:67675-68970;	0	0	0	0	0	0	0	0	0	0	0	0	0	0	0.324596	0.180142	81.7134	84.6646	141.504	112.81	null	null	NA	NA	NA	NA	NA
TCONS_00001572.p4	KAF4323034.1	AOFI03000053.1:69362-69925;	0	0	0	0	0	0	0	0	0	0	0	0	0	0	0.324596	0	169.07	320.834	406.087	149.033	null	null	NA	NA	NA	NA	NA
TCONS_00001572.p6		AOFI03000053.1:67101-67556;	0	0	0	0	0	0	0	0	0	0	0	0	0.122136	0.114519	0	0	22.1213	14.8534	27.269	23.2864	null	null	NA	NA	NA	NA	NA
TCONS_00001573.p1		AOFI03000053.1:75597-76814;	0	0	0	0	7.13601	3.60207	0	0	2.70307	0	0	4.67588	3.41982	3.8364	5.51814	3.42271	7.44901	5.1987	4.42199	9.83203	sp|Q4QQU1|BUD13_RAT	BUD13 homolog OS=Rattus norvegicus GN=Bud13	NA	NA	NA	NA	NA
TCONS_00001573.p2	KAF4323050.1	AOFI03000053.1:78017-79012;	0	0	0	0	14.272	0	7.29591	8.04379	10.8123	0	14.7473	0	5.19079	8.18814	5.19354	7.92627	6.32037	1.85668	6.63299	6.72718	sp|O54698|S29A1_RAT	Equilibrative nucleoside transporter 1 OS=Rattus	NA	NA	NA	NA	NA
TCONS_00001573.p3		AOFI03000053.1:76811-77611;	0	0	0	0	0	0	0	0	0	0	0	0	2.01525	2.92025	3.24596	1.08085	8.57765	1.48534	6.63299	7.24466	null	null	NA	NA	NA	NA	NA
TCONS_00001573.p5		AOFI03000053.1:79058-79495;	0	0	0	0	0	0	0	8.04379	2.70307	0	0	0	1.58777	1.94683	0.973789	2.34185	2.03155	1.11401	1.474	4.65728	null	null	NA	NA	NA	NA	NA
TCONS_00001573.p8		AOFI03000053.1:74511-74876;	0	0	0	0	0	0	0	0	0	0	0	4.67588	0.549613	0.858896	0	0.900712	0.90291	1.85668	0	1.03495	null	null	NA	NA	NA	NA	NA
TCONS_00001576.p11		AOFI03000054.1:39331-39762;	0	0	0	0	0	0	0	0	0	0	0	0	0.122136	0.0572597	0	0.360285	0.90291	1.11401	0.736999	0	null	null	NA	NA	NA	NA	NA
TCONS_00001579.p1	KAF4322996.1		22.2068	0	67.0818	24.3974	35.68	14.4083	18.2398	8.04379	16.2184	13.2285	17.6968	14.0276	13.8625	11.0511	14.6068	13.6908	32.9562	28.2215	30.954	40.3631	sp|P53145|LSG1_YEAST	Large subunit GTPase 1 OS=Saccharomyces	NA	NA	NA	NA	NA
TCONS_00001580.p1	KAF4323009.1	AOFI03000054.1:99662-101725;	44.4135	19.436	33.5409	0	7.13601	21.6124	29.1836	24.1314	10.8123	26.457	11.7979	28.0553	25.0379	31.4356	24.0201	22.5178	19.4126	8.16939	17.688	23.2864	sp|Q9SGC1|PGMC2_ARATH	Probable phosphoglucomutase, cytoplasmic	NA	NA	NA	NA	NA
TCONS_00001582.p1	KAF4323004.1	AOFI03000054.1:6753-13061;	0	0	0	0	0	0	3.64796	0	0	0	0	0	0.732818	0.400818	0.973789	0.540427	0.677183	0.742672	0.736999	0	sp|A5YKK6|CNOT1_HUMAN	CCR4-NOT transcription complex subunit	NA	NA	NA	NA	NA
TCONS_00001582.p12		AOFI03000054.1:5387-5734;	22.2068	19.436	0	0	7.13601	3.60207	7.29591	8.04379	5.40615	13.2285	0	9.35176	3.60302	4.00818	4.21975	3.42271	4.51455	3.71336	4.42199	4.65728	null	null	NA	NA	NA	NA	NA
TCONS_00001582.p2		AOFI03000054.1:3932-5056;	0	0	0	0	0	0	14.5918	8.04379	5.40615	0	17.6968	9.35176	7.99992	10.4785	6.81652	11.1688	32.9562	64.2411	56.7489	45.0204	sp|Q9SZ67|WRK19_ARATH	Probable WRKY transcription factor 19 OS=Arabidopsis	NA	NA	NA	NA	NA
TCONS_00001582.p3		AOFI03000054.1:251-922;	0	0	33.5409	0	14.272	3.60207	7.29591	8.04379	5.40615	13.2285	20.6462	14.0276	11.4197	12.3108	12.0101	14.2313	20.0898	24.1368	23.584	16.0417	null	null	NA	NA	NA	NA	NA
TCONS_00001582.p7		AOFI03000054.1:1931-2419;	22.2068	19.436	33.5409	0	0	3.60207	10.9439	8.04379	8.10922	0	11.7979	4.67588	6.83963	7.90184	9.08869	7.92627	9.0291	20.4235	6.63299	8.27961	null	null	36:RQLR;	NA	NA	NA	NA
TCONS_00001582.p9		AOFI03000054.1:1222-1611;	0	0	0	0	0	18.0104	3.64796	0	24.3277	13.2285	8.84839	9.35176	9.46556	9.50511	9.08869	8.10641	10.8349	24.5082	10.318	11.3845	null	null	NA	NA	NA	NA	NA
TCONS_00001585.p14		AOFI03000054.1:56906-57565;	0	0	0	0	0	0	0	0	0	0	0	0	0.610681	0.458078	0.973789	0	3.16019	2.59935	5.15899	0.517475	null	null	NA	NA	NA	NA	NA
TCONS_00001589.p1		AOFI03000054.1:23135-24070;	0	0	0	0	7.13601	0	7.29591	0	0	0	5.89893	4.67588	2.8702	4.23722	4.86894	3.24256	16.0267	15.9674	8.84399	14.4893	null	null	NA	NA	NA	NA	NA
TCONS_00001589.p2		AOFI03000054.1:20697-21575;	0	0	33.5409	0	0	0	3.64796	8.04379	2.70307	0	2.94946	0	0.916022	1.54601	0.649192	1.08085	8.12619	5.1987	7.36999	7.76213	null	null	NA	NA	NA	NA	NA
TCONS_00001589.p5		AOFI03000054.1:14514-14867;	0	0	0	0	7.13601	7.20414	0	0	0	0	0	4.67588	5.00759	5.43967	6.16733	6.66527	8.57765	7.42672	7.36999	9.31456	null	null	NA	NA	NA	NA	NA
TCONS_00001590.p1		AOFI03000054.1:24971-25783;	0	0	0	0	0	0	0	8.04379	5.40615	0	0	4.67588	1.83204	1.77505	1.62298	1.261	8.12619	5.94138	7.36999	3.62233	sp|Q5CD77|TBC14_RAT	TBC1 domain family member 14 OS=Rattus norvegicus	NA	NA	NA	NA	NA
TCONS_00001591.p1		AOFI03000054.1:32278-35268;	0	0	0	0	14.272	0	7.29591	0	2.70307	0	2.94946	4.67588	1.09923	1.54601	1.29838	0.72057	22.347	44.5603	23.584	13.9718	sp|Q86VS3|IQCH_HUMAN	IQ domain-containing protein H OS=Homo sapiens	NA	NA	NA	NA	NA
TCONS_00001591.p2		AOFI03000054.1:29191-31452;	0	0	0	24.3974	7.13601	10.8062	3.64796	8.04379	21.6246	13.2285	32.4441	14.0276	29.3127	45.6933	41.2237	41.4328	232.951	584.483	193.094	122.124	null	null	NA	NA	NA	NA	NA
TCONS_00001591.p3		AOFI03000054.1:35492-36547;	0	0	0	0	0	0	0	0	5.40615	13.2285	2.94946	0	0.427477	0.572597	0.324596	1.08085	14.4466	28.2215	28.006	11.3845	null	null	NA	NA	NA	NA	NA
TCONS_00001591.p5	RLN81839.1	AOFI03000054.1:31533-31976;	0	0	0	0	0	0	0	0	0	0	0	0	0.122136	0.286299	0.324596	0	3.38591	7.79806	2.948	2.58738	null	null	NA	NA	NA	NA	NA
TCONS_00001592.p1		AOFI03000054.1:37525-38598;	22.2068	0	0	0	0	7.20414	7.29591	0	2.70307	0	0	0	0.183204	0.286299	0.324596	0.360285	1.80582	1.11401	0	0.517475	null	null	NA	NA	NA	NA	NA
TCONS_00001594.p1		AOFI03000054.1:93290-94603;	0	19.436	0	0	0	3.60207	0	0	8.10922	13.2285	8.84839	0	8.79381	8.818	10.3871	12.0695	45.3712	90.9773	42.746	51.2301	null	null	NA	NA	NA	NA	NA
TCONS_00001594.p2		AOFI03000054.1:90448-91746;	0	19.436	33.5409	24.3974	14.272	14.4083	18.2398	24.1314	16.2184	0	11.7979	28.0553	21.9235	25.4806	23.6955	20.7164	56.4319	126.254	50.8529	50.1951	null	null	NA	NA	NA	NA	NA
TCONS_00001594.p3	KAF4323007.1	AOFI03000054.1:92397-93005;	0	0	0	0	0	7.20414	3.64796	8.04379	5.40615	0	2.94946	9.35176	3.90836	5.72597	2.92137	3.78299	22.347	41.5896	23.584	21.734	null	null	NA	NA	NA	NA	NA
TCONS_00001595.p2	RLN62206.1	AOFI03000055.1:17315-18124;	0	0	0	0	0	0	0	0	0	0	0	4.67588	0.671749	0.744376	0	0.360285	0.677183	1.11401	0	1.55243	sp|Q975P3|APGM_SULTO	2,3-bisphosphoglycerate-independent phosphoglycerate	NA	NA	NA	NA	NA
TCONS_00001595.p3	KAF4322966.1		0	0	0	0	0	7.20414	7.29591	0	0	0	2.94946	0	2.44273	2.80573	1.62298	2.16171	6.5461	2.97069	5.15899	7.24466	sp|Q9LHP2|SL30A_ARATH	Serine/arginine-rich SC35-like splicing	NA	NA	NA	NA	NA
TCONS_00001598.p1	KAF4322989.1		0	0	33.5409	24.3974	14.272	7.20414	7.29591	16.0876	10.8123	13.2285	8.84839	4.67588	9.03808	13.7996	11.3609	11.8894	33.8591	68.6972	32.428	23.8039	sp|Q6ZHE5|DCYD1_ORYSJ	Putative D-cysteine desulfhydrase 1, mitochondrial	NA	NA	NA	NA	NA
TCONS_00001599.p2		AOFI03000055.1:52207-53424;	0	0	0	0	7.13601	0	0	0	2.70307	0	5.89893	0	3.78622	4.00818	3.89515	4.50356	4.0631	4.82737	1.474	2.58738	null	null	NA	NA	NA	NA	NA
TCONS_00001601.p1			0	0	0	0	0	0	0	0	0	0	0	0	0.0610681	0	0.649192	0	1.58009	1.85668	1.474	2.0699	sp|P0AEP1|GALP_ECOLI	Galactose-proton symporter OS=Escherichia	NA	NA	NA	NA	NA
TCONS_00001603.p1		AOFI03000055.1:85730-88453;	22.2068	0	0	0	0	3.60207	0	0	2.70307	0	0	9.35176	0.671749	1.20245	0	1.44114	18.9611	17.8241	27.269	21.734	sp|P59382|PXMP4_RAT	Peroxisomal membrane protein 4 OS=Rattus	NA	NA	NA	NA	NA
TCONS_00001603.p2	RLN69718.1		0	0	0	24.3974	0	0	3.64796	0	0	0	2.94946	4.67588	2.07632	2.00409	1.94758	2.34185	4.28882	3.71336	4.42199	3.10485	sp|P34117|CDK5_DICDI	Cyclin-dependent kinase 5 homolog OS=Dictyostelium	NA	NA	NA	NA	NA
TCONS_00001603.p3		AOFI03000055.1:82706-83170;	22.2068	0	0	0	0	7.20414	0	0	10.8123	0	11.7979	9.35176	17.4655	17.0634	19.1512	15.3121	7.90046	4.82737	9.58099	6.72718	sp|Q944I4|GLYK_ARATH	D-glycerate 3-kinase, chloroplastic OS=Arabidopsis	48:RALR;	NA	NA	NA	NA
TCONS_00001606.p1	KAF4322978.1		0	0	0	48.7949	14.272	3.60207	18.2398	16.0876	21.6246	26.457	29.4946	32.7312	19.8471	22.9611	18.1774	23.9589	22.347	17.4528	21.373	27.4262	sp|Q8RXF8|MIRO1_ARATH	Mitochondrial Rho GTPase 1 OS=Arabidopsis	NA	NA	NA	NA	NA
TCONS_00001607.p1	KAF4322969.1	AOFI03000055.1:1518-2591;	0	0	0	0	7.13601	18.0104	14.5918	0	10.8123	13.2285	14.7473	28.0553	17.7098	17.5787	20.7742	19.6355	21.2184	17.8241	16.214	24.3213	null	null	NA	NA	NA	NA	NA
TCONS_00001608.p2		AOFI03000055.1:22721-23845;	0	0	0	0	0	0	0	0	2.70307	0	0	0	0.122136	0.171779	0	0.360285	7.44901	5.1987	5.15899	5.69223	null	null	NA	NA	NA	NA	NA
TCONS_00001608.p3			0	0	0	0	7.13601	3.60207	0	0	2.70307	0	0	0	3.17554	2.63395	1.94758	2.52199	6.77183	6.68405	9.58099	10.3495	sp|Q8BMB3|IF4E2_MOUSE	Eukaryotic translation initiation factor	NA	NA	NA	NA	NA
TCONS_00001608.p4		AOFI03000055.1:21444-22157;	44.4135	19.436	67.0818	48.7949	0	21.6124	14.5918	8.04379	21.6246	0	14.7473	4.67588	17.1601	15.6319	12.0101	14.4114	9.0291	7.79806	12.529	11.9019	sp|Q8N5M1|ATPF2_HUMAN	ATP synthase mitochondrial F1 complex assembly	NA	NA	NA	NA	NA
TCONS_00001608.p5	KAF4322986.1		0	0	0	0	0	0	0	0	0	0	0	0	0.244273	0.515338	0.324596	0.540427	1.12864	0	0	0.517475	sp|O48890|NRPB4_ARATH	DNA-directed RNA polymerase II subunit	NA	NA	NA	NA	NA
TCONS_00001608.p7	RLN84742.1		0	0	0	0	0	0	0	0	0	0	0	0	0	0	0	0.180142	0.451455	2.97069	1.474	3.10485	null	null	NA	NA	NA	NA	NA
TCONS_00001611.p1		AOFI03000055.1:27775-28095;	0	0	0	0	0	0	0	0	5.40615	0	0	0	0.732818	0.400818	0.973789	0.900712	4.28882	5.57004	4.42199	6.72718	null	null	NA	NA	19	Y	SignalP-noTM
TCONS_00001612.p1		AOFI03000055.1:35105-38671;	0	0	33.5409	48.7949	7.13601	21.6124	3.64796	16.0876	5.40615	0	5.89893	4.67588	5.06865	4.52352	6.49192	3.24256	10.8349	11.8828	12.529	6.72718	sp|Q63356|MYO1E_RAT	Unconventional myosin-Ie OS=Rattus norvegicus	NA	NA	NA	NA	NA
TCONS_00001612.p2		AOFI03000055.1:30192-32792;	0	0	0	0	0	3.60207	3.64796	0	2.70307	0	2.94946	4.67588	2.07632	4.1227	1.94758	3.78299	26.8616	52.3584	42.746	37.7757	sp|Q6ZQ06|CE162_MOUSE	Centrosomal protein of 162 kDa OS=Mus musculus	NA	NA	NA	NA	NA
TCONS_00001636.p1	KAF4322825.1	AOFI03000059.1:52594-54216;	44.4135	136.052	33.5409	170.782	92.7681	151.287	142.27	297.62	189.215	145.513	179.917	317.96	51.1751	72.9489	57.1289	55.4839	309.698	177.87	271.953	331.702	sp|O65493|XCP1_ARATH	Cysteine protease XCP1 OS=Arabidopsis thaliana	NA	NA	18	Y	SignalP-noTM
TCONS_00001637.p1		AOFI03000059.1:55443-59675;	0	19.436	0	0	0	10.8062	7.29591	16.0876	2.70307	0	5.89893	9.35176	5.06865	6.47035	5.51814	8.64684	15.8009	11.5114	18.425	10.3495	sp|Q9M1I1|FB304_ARATH	F-box protein At3g54460 OS=Arabidopsis	67:RLLR;460:EER	NA	NA	NA	NA
TCONS_00001637.p2	KAF4322831.1	AOFI03000059.1:63174-65117;	0	0	0	0	0	0	0	0	2.70307	0	0	0	0.366409	0.286299	0.649192	0.540427	0.225728	0	0.736999	0.517475	sp|Q91YN5|UAP1_MOUSE	UDP-N-acetylhexosamine pyrophosphorylase	NA	NA	NA	NA	NA
TCONS_00001637.p3		AOFI03000059.1:59871-60752;	0	0	0	0	0	0	0	0	0	0	0	0	0.244273	0.343558	0	0.72057	1.80582	1.11401	0.736999	0.517475	sp|O94457|ERG31_SCHPO	Delta(7)-sterol 5(6)-desaturase erg31 OS=Schizosaccharomyces	NA	NA	NA	NA	NA
TCONS_00001640.p1		AOFI03000059.1:71344-75837;	0	0	33.5409	24.3974	0	25.2145	10.9439	24.1314	16.2184	0	26.5452	18.7035	12.0915	15.0593	12.6593	14.2313	62.5265	124.769	78.8589	67.7893	sp|Q921C3|BRWD1_MOUSE	Bromodomain and WD repeat-containing protein	NA	NA	NA	NA	NA
TCONS_00001640.p2		AOFI03000059.1:76549-78531;	0	0	33.5409	48.7949	14.272	36.0207	21.8877	24.1314	13.5154	13.2285	20.6462	18.7035	15.5724	15.002	16.5544	18.0142	44.9198	48.2737	100.232	101.943	null	null	NA	NA	NA	NA	NA
TCONS_00001640.p3		AOFI03000059.1:69331-70992;	0	0	0	0	0	0	3.64796	0	0	0	8.84839	4.67588	0.793886	0.916156	1.29838	0.540427	4.28882	8.16939	6.63299	4.1398	sp|Q8VDD9|PHIP_MOUSE	PH-interacting protein OS=Mus musculus GN=Phip	NA	NA	NA	NA	NA
TCONS_00001642.p2			0	0	0	0	0	0	3.64796	0	2.70307	0	0	0	0.671749	0.229039	0.973789	0.360285	1.12864	1.85668	1.474	1.03495	null	null	53:RSLR;	NA	NA	NA	NA
TCONS_00001644.p1		AOFI03000059.1:9917-11827;	0	0	0	0	0	0	0	0	0	0	0	0	0.305341	0.286299	0	0.180142	0.677183	0	1.474	0.517475	sp|Q55GU0|Y9955_DICDI	Probable serine/threonine-protein kinase	NA	NA	NA	NA	NA
TCONS_00001644.p2			0	0	0	0	0	0	0	0	0	0	0	0	0.305341	0.572597	0	0.360285	0.225728	0.371336	0	0	null	null	54:RSLR;	NA	NA	NA	NA
TCONS_00001649.p1	RLN81319.1	AOFI03000059.1:2340-4472;	0	19.436	0	0	0	0	7.29591	0	5.40615	0	0	9.35176	8.2442	10.5358	4.54435	6.84541	11.7378	11.5114	21.373	15.0068	sp|O14115|PLPL_SCHPO	Patatin-like phospholipase domain-containing	NA	NA	NA	NA	NA
TCONS_00001649.p2		AOFI03000059.1:5126-6031;	22.2068	0	0	0	0	3.60207	3.64796	0	2.70307	0	0	0	1.64884	1.37423	2.27217	0.900712	6.09464	8.16939	5.15899	8.27961	null	null	NA	NA	NA	NA	NA
TCONS_00001649.p3	KAF4322822.1	AOFI03000059.1:4657-5145;	0	0	0	0	0	0	0	0	5.40615	0	0	0	0.854954	1.08793	0.649192	1.08085	3.61164	2.97069	3.685	2.58738	null	null	NA	NA	NA	NA	NA
TCONS_00001649.p7		AOFI03000059.1:1764-2099;	0	0	0	0	0	0	0	0	0	0	0	0	0.366409	0.687117	0.649192	0.180142	1.80582	1.85668	3.685	2.0699	null	null	NA	NA	NA	NA	NA
TCONS_00001649.p8		AOFI03000059.1:1033-1338;	0	0	0	0	7.13601	0	0	0	2.70307	0	0	0	21.0074	28.5153	15.5806	20.8965	14.898	8.54073	5.15899	8.79708	null	null	NA	NA	16	Y	SignalP-noTM
TCONS_00001650.p1		AOFI03000059.1:13847-15640;	0	58.308	0	0	21.408	25.2145	21.8877	24.1314	18.9215	13.2285	23.5957	9.35176	16.8548	19.8119	11.0363	13.871	15.5752	18.9381	16.214	9.31456	null	null	NA	NA	NA	NA	NA
TCONS_00001651.p1		AOFI03000059.1:19095-22034;	0	0	33.5409	0	21.408	0	36.4796	16.0876	13.5154	26.457	23.5957	23.3794	4.76331	7.84458	6.81652	6.30499	28.2159	16.3388	21.373	21.2165	null	null	NA	NA	NA	NA	NA
TCONS_00001651.p2		AOFI03000059.1:18588-19070;	0	0	0	0	0	0	3.64796	8.04379	10.8123	0	0	0	1.03816	1.37423	1.62298	1.08085	6.5461	3.71336	2.948	3.62233	null	null	NA	NA	NA	NA	NA
TCONS_00001653.p1		AOFI03000059.1:24083-28069;	22.2068	0	0	0	0	0	7.29591	0	2.70307	0	5.89893	18.7035	3.17554	3.5501	2.27217	6.48513	45.597	47.9023	33.902	39.3281	sp|Q9M1I1|FB304_ARATH	F-box protein At3g54460 OS=Arabidopsis	NA	NA	NA	NA	NA
TCONS_00001653.p3		AOFI03000059.1:28731-29360;	0	0	0	0	0	3.60207	0	0	5.40615	0	0	0	0.366409	1.14519	0.324596	0	2.70873	2.59935	2.948	5.17475	null	null	NA	NA	NA	NA	NA
TCONS_00001653.p4	KAF4322824.1	AOFI03000059.1:28176-28730;	0	0	0	0	0	0	0	0	0	0	0	0	0.549613	1.03068	0	0.360285	3.61164	3.71336	2.211	3.62233	sp|Q8BSY0|ASPH_MOUSE	Aspartyl/asparaginyl beta-hydroxylase OS=Mus	NA	NA	NA	NA	NA
TCONS_00001654.p1	KAF4322816.1	AOFI03000059.1:78926-80890;	0	19.436	33.5409	0	28.544	28.8166	47.4234	16.0876	45.9523	39.6855	38.343	42.0829	26.1372	56.6299	41.2237	38.5505	41.5339	22.6515	58.2229	56.9223	null	null	NA	NA	NA	NA	NA
TCONS_00001655.p1		AOFI03000059.1:83923-86043;	0	0	33.5409	0	0	0	0	0	5.40615	0	11.7979	4.67588	0.549613	0.400818	0.649192	0.72057	237.917	577.427	223.311	136.096	null	null	NA	NA	NA	NA	NA
TCONS_00001655.p5	RLN59195.1	AOFI03000059.1:82983-83366;	44.4135	0	33.5409	48.7949	85.6321	97.2559	36.4796	72.3941	97.3107	26.457	47.1914	60.7864	53.0071	50.7321	39.6007	49.7193	41.3081	31.1922	32.428	43.9854	sp|Q02366|NDUA6_BOVIN	NADH dehydrogenase [ubiquinone] 1 alpha	NA	NA	NA	NA	NA
TCONS_00001656.p3		AOFI03000059.1:88506-88847;	0	0	0	0	0	0	0	0	0	0	0	0	0	0	0	0	2.93446	1.48534	0.736999	1.03495	null	null	NA	NA	23	Y	SignalP-noTM
TCONS_00001657.p1		AOFI03000059.1:97183-99471;	0	0	0	0	0	3.60207	7.29591	0	13.5154	0	11.7979	9.35176	5.86254	7.90184	8.7641	6.12484	20.0898	15.2248	22.11	15.0068	null	null	NA	NA	NA	NA	NA
TCONS_00001657.p2		AOFI03000059.1:94670-96190;	44.4135	0	0	0	14.272	3.60207	10.9439	24.1314	8.10922	13.2285	17.6968	18.7035	13.8014	16.9489	16.2298	18.1944	28.8931	18.5668	22.11	34.1534	null	null	NA	NA	NA	NA	NA
TCONS_00001657.p3	KAF4322821.1	AOFI03000059.1:91977-93152;	0	19.436	0	0	7.13601	10.8062	7.29591	8.04379	18.9215	0	8.84839	28.0553	8.67167	11.3374	11.0363	12.9703	21.8956	15.9674	28.006	64.6844	sp|Q8CBH5|MFSD6_MOUSE	Major facilitator superfamily domain-containing	NA	NA	23	Y	SignalP-TM
TCONS_00001657.p4	KAF4322820.1	AOFI03000059.1:90108-91103;	0	0	0	0	0	0	0	0	0	0	0	9.35176	0.305341	0.400818	0	0.540427	2.483	3.34202	7.36999	1.03495	sp|Q6ZSS7|MFSD6_HUMAN	Major facilitator superfamily domain-containing	NA	NA	NA	NA	NA
TCONS_00001657.p5		AOFI03000059.1:93534-94181;	0	0	33.5409	0	7.13601	3.60207	7.29591	0	10.8123	0	8.84839	9.35176	8.2442	12.7117	9.73789	13.5107	18.5097	10.7687	14.003	20.699	null	null	NA	NA	NA	NA	NA
TCONS_00001657.p6		AOFI03000059.1:96461-97015;	0	0	0	0	0	0	0	0	8.10922	0	2.94946	0	4.33584	5.09612	3.24596	4.14328	4.96601	4.82737	9.58099	10.3495	null	null	NA	NA	NA	NA	NA
TCONS_00001658.p1		AOFI03000060.1:14317-15582;	133.241	116.616	67.0818	170.782	114.176	97.2559	160.51	160.876	159.481	119.056	171.069	205.739	55.2667	66.5931	58.1027	65.2116	1087.78	2634.26	1412.83	834.17	null	null	NA	NA	NA	NA	NA
TCONS_00001658.p2		AOFI03000060.1:9822-11324;	22.2068	0	0	0	14.272	3.60207	0	0	0	0	11.7979	0	1.83204	2.34765	2.92137	2.70214	7.22328	5.94138	2.211	6.2097	sp|B4FAT0|MOC32_MAIZE	Adenylyltransferase and sulfurtransferase	NA	NA	NA	NA	NA
TCONS_00001658.p4	KAF4322773.1	AOFI03000060.1:9078-9734;	22.2068	0	0	0	0	7.20414	14.5918	0	2.70307	0	5.89893	4.67588	5.06865	5.89775	4.86894	7.02556	9.48056	7.05538	11.792	7.76213	null	null	NA	NA	NA	NA	NA
TCONS_00001658.p5		AOFI03000060.1:13503-14126;	0	0	0	0	0	0	0	0	2.70307	0	0	0	1.03816	1.08793	2.27217	1.08085	2.03155	3.71336	3.685	2.0699	null	null	NA	NA	NA	NA	NA
TCONS_00001658.p6	KAF4322804.1		0	0	0	0	0	0	0	0	8.10922	0	0	0	1.03816	0.858896	1.62298	1.08085	0.90291	0.371336	0	2.0699	null	null	NA	NA	NA	NA	NA
TCONS_00001658.p7		AOFI03000060.1:12948-13343;	0	0	0	0	7.13601	3.60207	0	0	0	0	0	0	0.610681	0.744376	0.324596	0.900712	2.70873	1.11401	0.736999	1.55243	null	null	NA	NA	NA	NA	NA
TCONS_00001661.p2		AOFI03000060.1:46564-48051;	0	0	0	0	0	0	0	0	2.70307	0	0	4.67588	0.244273	0.687117	1.29838	1.62128	0	0	0	0	sp|Q9STS1|BADH2_ARATH	Betaine aldehyde dehydrogenase 2, mitochondrial	NA	NA	NA	NA	NA
TCONS_00001662.p1	RLN67281.1	AOFI03000060.1:52831-53475;	843.857	544.208	838.523	512.346	635.105	590.74	696.76	603.284	608.192	423.312	687.225	504.995	783.138	721.072	654.711	688.685	435.654	530.639	444.41	495.741	sp|P62755|RS6_RAT	40S ribosomal protein S6 OS=Rattus norvegicus	NA	NA	NA	NA	NA
TCONS_00001663.p1	KAF4322789.1		0	0	33.5409	0	14.272	18.0104	29.1836	16.0876	67.5769	39.6855	64.8882	107.545	42.0149	38.8794	38.6269	44.1349	21.4441	11.8828	19.899	18.6291	sp|P53395|ODB2_MOUSE	Lipoamide acyltransferase component of branched-chain	NA	NA	NA	NA	NA
TCONS_00001666.p9		AOFI03000060.1:138816-139358;	0	0	0	0	7.13601	3.60207	0	0	2.70307	0	0	0	0.732818	1.08793	0.973789	1.44114	3.61164	2.22802	5.15899	8.27961	sp|Q5AP97|SWE1_CANAL	Mitosis inhibitor protein kinase SWE1 OS=Candida	NA	NA	NA	NA	NA
TCONS_00001670.p1	KAF4322747.1	AOFI03000060.1:165365-166501;	0	0	0	0	0	0	0	0	0	0	2.94946	0	0.122136	0.114519	0	0.180142	21.8956	31.9349	30.217	39.3281	null	null	NA	NA	NA	NA	NA
TCONS_00001672.p2		AOFI03000060.1:2454-3488;	22.2068	0	33.5409	0	21.408	32.4186	18.2398	24.1314	5.40615	0	5.89893	18.7035	15.4502	8.93252	11.3609	8.46669	9.93201	5.1987	12.529	8.27961	sp|O89019|INVS_MOUSE	Inversin OS=Mus musculus GN=Invs PE=1 SV=2	NA	NA	NA	NA	NA
TCONS_00001674.p1		AOFI03000060.1:5217-7199;	0	0	0	0	0	0	0	0	0	0	2.94946	0	0.305341	0.286299	0	0.360285	0.225728	0.742672	0	2.0699	sp|P59895|NEK6_RAT	Serine/threonine-protein kinase Nek6 OS=Rattus	NA	NA	NA	NA	NA
TCONS_00001675.p1	KAF4322807.1	AOFI03000060.1:38752-40728;	22.2068	0	0	0	7.13601	0	3.64796	0	16.2184	0	17.6968	14.0276	8.06099	8.01636	10.7117	18.5547	22.347	79.8372	19.162	15.0068	sp|Q59118|AMOH_ARTGO	Histamine oxidase OS=Arthrobacter globiformis	NA	NA	NA	NA	NA
TCONS_00001678.p1		AOFI03000060.1:54271-56403;	22.2068	19.436	0	0	21.408	21.6124	21.8877	32.1752	24.3277	0	20.6462	32.7312	16.122	21.5869	13.633	19.9958	74.2644	69.8112	93.5989	53.8174	null	null	NA	NA	NA	NA	NA
TCONS_00001679.p1	KAF4322772.1	AOFI03000060.1:63136-65142;	0	0	0	0	0	0	0	0	2.70307	0	0	0	1.03816	0.515338	0.973789	0.72057	1.35437	1.85668	2.211	0	sp|Q1HFZ0|NSUN2_MOUSE	tRNA (cytosine(34)-C(5))-methyltransferase	NA	NA	NA	NA	NA
TCONS_00001679.p11		AOFI03000060.1:73655-74158;	0	0	0	0	0	7.20414	3.64796	0	5.40615	0	2.94946	4.67588	0.854954	1.31697	0.973789	1.261	5.64319	4.0847	6.63299	10.3495	null	null	NA	NA	NA	NA	NA
TCONS_00001679.p16		AOFI03000060.1:73185-73598;	0	0	0	0	0	0	3.64796	8.04379	2.70307	0	0	0	0.732818	0.629857	0.324596	1.44114	3.83737	2.22802	2.211	4.65728	null	null	NA	NA	NA	NA	NA
TCONS_00001679.p17		AOFI03000060.1:67599-67985;	0	0	0	0	0	7.20414	0	0	0	0	0	4.67588	3.29768	3.77914	2.59677	2.88228	8.12619	8.54073	11.055	9.83203	null	null	NA	NA	NA	NA	NA
TCONS_00001679.p2		AOFI03000060.1:68786-71059;	0	0	0	0	0	7.20414	3.64796	24.1314	10.8123	13.2285	5.89893	9.35176	8.12206	12.0245	8.7641	11.7093	72.91	25.9935	50.8529	55.8873	null	null	NA	NA	NA	NA	NA
TCONS_00001679.p21		AOFI03000060.1:68161-68511;	0	0	0	0	0	3.60207	0	0	2.70307	0	2.94946	0	2.687	3.49284	4.21975	3.96313	6.77183	4.82737	8.10699	9.83203	null	null	NA	NA	NA	NA	NA
TCONS_00001679.p24		AOFI03000060.1:60705-61016;	0	0	0	0	0	0	0	0	0	0	0	4.67588	0	0	0	0	11.9636	20.7948	23.584	13.9718	null	null	NA	NA	NA	NA	NA
TCONS_00001679.p3		AOFI03000060.1:57749-59011;	0	0	0	0	0	0	3.64796	0	0	0	0	0	1.28243	2.23313	0.649192	1.08085	6.09464	8.16939	7.36999	10.3495	null	null	NA	NA	NA	NA	NA
TCONS_00001679.p4		AOFI03000060.1:65764-66897;	0	0	0	0	0	0	3.64796	0	2.70307	0	0	0	3.48088	3.03477	5.19354	3.42271	118.507	115.485	154.77	149.033	null	null	NA	NA	NA	NA	NA
TCONS_00001679.p5	KAF4322790.1	AOFI03000060.1:76109-76822;	0	0	0	0	0	0	3.64796	0	2.70307	0	0	0	1.28243	1.54601	1.94758	2.16171	1.80582	2.22802	5.89599	3.62233	sp|Q55FN7|ODBB_DICDI	2-oxoisovalerate dehydrogenase subunit beta,	NA	NA	NA	NA	NA
TCONS_00001679.p6		AOFI03000060.1:59167-60177;	0	0	0	0	0	0	0	0	0	0	0	0	0.0610681	0.229039	0	0	6.09464	10.0261	16.214	4.1398	null	null	NA	NA	NA	NA	NA
TCONS_00001679.p7	KAF4322771.1	AOFI03000060.1:61611-62600;	0	0	0	0	0	3.60207	0	0	0	0	0	0	0.427477	0.286299	0.324596	0	23.4757	37.5049	37.587	34.1534	null	null	93:RLLR;	NA	NA	NA	NA
TCONS_00001679.p8		AOFI03000060.1:72345-73094;	0	0	0	0	0	3.60207	14.5918	8.04379	10.8123	13.2285	8.84839	9.35176	1.5267	2.34765	0.973789	2.70214	6.99755	7.79806	13.266	8.27961	null	null	NA	NA	NA	NA	NA
TCONS_00001679.p9		AOFI03000060.1:74636-75178;	0	19.436	0	0	0	0	3.64796	8.04379	10.8123	0	8.84839	9.35176	1.40457	1.71779	2.27217	1.08085	6.99755	3.71336	9.58099	5.69223	sp|Q6NXD8|DEN5B_DANRE	DENN domain-containing protein 5B OS=Danio	105:RLLR;	NA	NA	NA	NA
TCONS_00001682.p1	KAF4322777.1		22.2068	0	0	0	7.13601	3.60207	0	0	24.3277	0	11.7979	0	0.97709	0.801636	0.973789	1.261	4.51455	3.71336	3.685	6.72718	sp|Q3TNA1|XYLB_MOUSE	Xylulose kinase OS=Mus musculus GN=Xylb	NA	NA	NA	NA	NA
TCONS_00001683.p1		AOFI03000060.1:81819-82178;	0	0	0	0	0	0	0	0	0	0	0	0	0.122136	0.171779	0	0	0.451455	1.85668	0	0	null	null	NA	NA	NA	NA	NA
TCONS_00001683.p2		AOFI03000060.1:82230-82586;	0	0	0	0	0	0	0	0	0	0	0	0	0.610681	0.343558	0.324596	0.180142	2.25728	2.59935	1.474	1.55243	null	null	NA	NA	18	Y	SignalP-noTM
TCONS_00001683.p4		AOFI03000060.1:83200-83517;	0	0	0	0	0	0	0	0	0	0	0	0	0.366409	0.458078	0	0.360285	2.03155	4.0847	2.211	2.0699	sp|Q9VR91|HERC2_DROME	Probable E3 ubiquitin-protein ligase HERC2	NA	NA	NA	NA	NA
TCONS_00001683.p5		AOFI03000060.1:82873-83148;	0	0	0	0	7.13601	0	0	0	0	0	0	0	0.244273	0.629857	0.324596	0	0.451455	1.48534	1.474	3.10485	sp|Q8NDN9|RCBT1_HUMAN	RCC1 and BTB domain-containing protein	NA	NA	NA	NA	NA
TCONS_00001684.p1		AOFI03000060.1:148950-153785;	0	19.436	0	24.3974	0	0	14.5918	8.04379	5.40615	0	5.89893	9.35176	4.09156	5.43967	5.19354	4.14328	26.1844	14.8534	28.006	20.699	sp|P98200|AT8A2_MOUSE	Phospholipid-transporting ATPase IB OS=Mus	NA	NA	NA	NA	NA
TCONS_00001684.p4		AOFI03000060.1:147851-148288;	0	0	0	0	0	0	0	0	0	0	0	0	0.122136	0.0572597	0	0	2.25728	2.59935	3.685	5.17475	null	null	NA	NA	NA	NA	NA
TCONS_00001686.p1		AOFI03000060.1:153995-155989;	22.2068	0	33.5409	48.7949	35.68	28.8166	14.5918	40.2189	29.7338	13.2285	11.7979	28.0553	19.725	22.9611	21.7479	17.1135	27.7645	28.9642	25.795	21.734	null	null	NA	NA	NA	NA	NA
TCONS_00001686.p17		AOFI03000060.1:162207-162509;	0	0	0	0	0	7.20414	0	0	5.40615	0	0	0	4.82438	2.17587	6.81652	3.96313	5.86892	7.42672	9.58099	4.1398	null	null	NA	NA	NA	NA	NA
TCONS_00001686.p2	KAF4322748.1	AOFI03000060.1:158298-160271;	0	0	0	0	0	0	0	0	0	0	2.94946	0	0.244273	0.171779	0	0	229.565	109.544	222.574	223.032	sp|Q9ZW02|PUM3_ARATH	Pumilio homolog 3 OS=Arabidopsis thaliana	NA	NA	NA	NA	NA
TCONS_00001686.p3	KAF4322749.1	AOFI03000060.1:160678-161757;	0	0	0	0	14.272	10.8062	3.64796	8.04379	2.70307	13.2285	2.94946	9.35176	10.0762	9.90593	12.9838	8.28655	16.9296	14.1108	19.162	19.1466	sp|Q8NB78|KDM1B_HUMAN	Lysine-specific histone demethylase 1B	NA	NA	NA	NA	NA
TCONS_00001686.p7		AOFI03000060.1:157517-157960;	22.2068	0	0	0	0	0	0	0	0	0	0	0	0	0	0	0	46.0484	25.6222	45.6939	54.8524	null	null	NA	NA	NA	NA	NA
TCONS_00001687.p1	KAF4322797.1	AOFI03000060.1:176924-177916;	22.2068	0	0	0	0	0	0	8.04379	5.40615	0	0	9.35176	10.748	17.3497	10.7117	8.46669	0.677183	1.48534	0	0.517475	null	null	NA	NA	20	Y	SignalP-noTM
TCONS_00001687.p3		AOFI03000060.1:175975-176814;	0	0	0	0	0	0	3.64796	0	8.10922	0	0	9.35176	0.366409	0.400818	0.324596	0.540427	0.451455	0	0	0	sp|Q0J349|SWT7B_ORYSJ	Bidirectional sugar transporter SWEET7b	NA	NA	NA	NA	NA
TCONS_00001688.p1	KAF4322797.1	AOFI03000060.1:176924-177916;	0	0	0	0	0	0	0	0	2.70307	0	0	0	1.22136	2.51943	1.94758	0.180142	0	0	0	0	null	null	NA	NA	20	Y	SignalP-noTM
TCONS_00001690.p1		AOFI03000060.1:18767-19180;	0	38.872	67.0818	48.7949	57.0881	43.2249	18.2398	40.2189	40.5461	52.914	29.4946	51.4347	32.0608	43.0593	40.8991	43.9548	54.6261	36.3909	47.9049	45.5378	null	null	NA	NA	NA	NA	NA
TCONS_00001690.p2		AOFI03000060.1:20377-20766;	0	0	0	0	0	0	0	0	0	0	0	0	0.183204	0.0572597	0	0	3.38591	8.54073	3.685	6.2097	null	null	NA	NA	NA	NA	NA
TCONS_00001691.p1		AOFI03000060.1:25487-26314;	22.2068	0	0	24.3974	0	7.20414	3.64796	8.04379	27.0307	0	2.94946	9.35176	9.34342	11.1084	10.3871	8.82698	15.5752	24.1368	29.48	13.4544	null	null	NA	NA	NA	NA	NA
TCONS_00001691.p2		AOFI03000060.1:24203-24712;	0	0	0	0	0	0	0	0	0	0	0	0	0.183204	0.400818	0.649192	0.540427	17.6068	38.2476	24.321	11.3845	null	null	NA	NA	NA	NA	NA
TCONS_00001691.p3		AOFI03000060.1:24964-25335;	0	0	0	0	0	3.60207	0	0	5.40615	13.2285	0	4.67588	3.90836	3.37832	4.21975	3.60285	7.44901	9.65474	13.266	7.24466	null	null	NA	NA	NA	NA	NA
TCONS_00001693.p1		AOFI03000060.1:28770-29264;	0	0	0	24.3974	0	0	0	0	5.40615	0	0	0	0.366409	0.858896	0	0.72057	0.225728	0.742672	1.474	0	null	null	NA	NA	NA	NA	NA
TCONS_00001694.p1		AOFI03000060.1:91080-92120;	0	0	0	0	0	3.60207	0	8.04379	5.40615	0	8.84839	4.67588	2.93127	5.15338	4.54435	4.86385	24.6043	19.3095	19.899	24.8388	null	null	NA	NA	NA	NA	NA
TCONS_00001694.p11		AOFI03000060.1:87740-88225;	0	77.744	0	24.3974	21.408	25.2145	25.5357	0	51.3584	13.2285	38.343	28.0553	24.3051	37.3333	28.8891	36.0285	32.7305	19.6808	21.373	22.2514	null	null	NA	NA	NA	NA	NA
TCONS_00001694.p14		AOFI03000060.1:96829-97248;	0	0	0	0	0	3.60207	0	0	0	0	2.94946	4.67588	3.11447	4.80982	4.21975	7.38584	14.6723	26.3649	11.055	12.9369	null	null	114:RWLR;	NA	NA	NA	NA
TCONS_00001694.p16		AOFI03000060.1:95575-95973;	0	0	0	0	0	10.8062	10.9439	0	10.8123	13.2285	2.94946	0	7.14497	8.87526	8.7641	11.5291	29.1189	63.1271	20.636	24.3213	sp|Q55GN6|Y7588_DICDI	Probable phosphatidylinositol phosphate	NA	NA	NA	NA	NA
TCONS_00001694.p2		AOFI03000060.1:85443-86378;	44.4135	19.436	0	0	14.272	14.4083	18.2398	8.04379	51.3584	13.2285	41.2925	32.7312	56.7934	64.3027	50.9616	47.5576	84.8736	68.3258	109.076	89.5232	null	null	NA	NA	NA	NA	NA
TCONS_00001694.p20	KAF4322755.1	AOFI03000060.1:94725-95030;	22.2068	0	0	0	0	3.60207	0	0	2.70307	0	0	9.35176	5.98468	6.35583	9.08869	9.54755	25.9587	49.0164	20.636	16.0417	null	null	NA	NA	NA	NA	NA
TCONS_00001694.p3		AOFI03000060.1:97239-98120;	0	19.436	33.5409	0	0	10.8062	0	0	16.2184	13.2285	14.7473	4.67588	13.9846	16.0327	15.9052	16.7532	48.08	103.603	47.9049	45.5378	null	null	64:RSLR;	NA	NA	NA	NA
TCONS_00001694.p4		AOFI03000060.1:100265-101140;	66.6203	38.872	33.5409	73.1923	42.816	68.4394	76.6071	40.2189	181.106	79.3709	82.585	56.1105	67.5414	92.1309	99.651	58.7264	36.3421	24.1368	25.795	25.3563	sp|Q04013|YHM2_YEAST	Citrate/oxoglutarate carrier protein OS=Saccharomyces	NA	NA	NA	NA	NA
TCONS_00001694.p6	KAF4322796.1	AOFI03000060.1:88991-89596;	22.2068	19.436	33.5409	48.7949	28.544	21.6124	14.5918	32.1752	8.10922	39.6855	32.4441	32.7312	40.305	36.818	33.1088	36.5689	25.0558	19.6808	21.373	27.9437	sp|P12695|ODP2_YEAST	Dihydrolipoyllysine-residue acetyltransferase	NA	NA	NA	NA	NA
TCONS_00001694.p8		AOFI03000060.1:90310-90891;	0	0	0	0	7.13601	0	3.64796	8.04379	8.10922	0	0	4.67588	2.07632	2.51943	3.89515	1.44114	14.2208	5.94138	8.10699	7.24466	null	null	NA	NA	18	Y	SignalP-noTM
TCONS_00001694.p9		AOFI03000060.1:101479-102048;	0	0	0	0	0	0	3.64796	0	0	0	0	4.67588	1.09923	1.20245	0.324596	0.180142	3.61164	3.34202	2.211	3.62233	sp|Q96PZ0|PUS7_HUMAN	Pseudouridylate synthase 7 homolog OS=Homo	NA	NA	NA	NA	NA
TCONS_00001695.p1		AOFI03000060.1:103786-104742;	0	0	0	0	7.13601	3.60207	3.64796	0	2.70307	26.457	5.89893	4.67588	5.61827	6.52761	6.16733	5.9447	20.7669	17.4528	19.899	21.734	null	null	NA	NA	NA	NA	NA
TCONS_00001695.p2		AOFI03000060.1:108944-109837;	0	19.436	0	0	0	0	3.64796	8.04379	5.40615	0	0	9.35176	2.62593	2.63395	4.21975	2.34185	7.22328	7.79806	5.15899	7.24466	null	null	NA	NA	NA	NA	NA
TCONS_00001695.p3		AOFI03000060.1:108091-108810;	22.2068	0	0	0	0	7.20414	7.29591	8.04379	2.70307	13.2285	2.94946	9.35176	3.23661	1.94683	1.29838	2.70214	8.12619	5.57004	3.685	6.72718	null	null	NA	NA	NA	NA	NA
TCONS_00001695.p4		AOFI03000060.1:105895-106599;	22.2068	0	0	0	0	0	0	0	2.70307	0	0	0	1.89311	1.77505	0.649192	2.16171	8.80338	8.16939	6.63299	5.17475	sp|Q54WW7|Y0010_DICDI	Probable serine/threonine-protein kinase	NA	NA	NA	NA	NA
TCONS_00001695.p5		AOFI03000060.1:110031-110594;	0	19.436	0	0	0	0	0	8.04379	0	0	5.89893	0	1.40457	1.37423	0.324596	2.16171	4.28882	4.45603	0.736999	6.2097	null	null	NA	NA	NA	NA	NA
TCONS_00001695.p7		AOFI03000060.1:110578-111063;	0	0	0	0	0	0	0	0	2.70307	0	0	0	0.854954	1.54601	1.94758	1.62128	2.25728	4.0847	2.948	0.517475	null	null	NA	NA	NA	NA	NA
TCONS_00001695.p9		AOFI03000060.1:105399-105713;	0	0	0	0	0	0	3.64796	0	2.70307	0	0	0	0.549613	0.973415	0.649192	1.08085	5.64319	3.71336	5.15899	4.1398	null	null	NA	NA	NA	NA	NA
TCONS_00001696.p1		AOFI03000060.1:116844-118289;	0	0	0	0	0	0	0	0	0	0	5.89893	4.67588	2.25952	1.83231	2.59677	3.06242	0.451455	1.48534	0	0.517475	sp|Q8L7A0|TAUE3_ARATH	Sulfite exporter TauE/SafE family protein	NA	NA	39	Y	SignalP-TM
TCONS_00001696.p2		AOFI03000060.1:115256-115939;	0	0	0	0	0	0	0	8.04379	2.70307	0	5.89893	9.35176	4.0305	5.55419	5.19354	5.04399	2.03155	2.22802	2.211	0	null	null	NA	NA	NA	NA	NA
TCONS_00001696.p3		AOFI03000060.1:112114-112791;	0	19.436	0	0	0	0	0	0	5.40615	0	0	4.67588	2.56486	4.29448	0.973789	2.88228	9.48056	18.5668	11.792	11.3845	null	null	NA	NA	NA	NA	NA
TCONS_00001696.p6		AOFI03000060.1:116209-116634;	0	0	0	0	0	0	0	8.04379	0	0	2.94946	0	2.32059	3.20654	6.49192	2.70214	0.677183	0.371336	1.474	2.58738	null	null	NA	NA	NA	NA	NA
TCONS_00001697.p1		AOFI03000060.1:121209-122681;	0	0	0	0	0	0	0	0	0	0	0	0	0	0	0	0	4.74028	3.34202	6.63299	8.79708	sp|Q8L7A0|TAUE3_ARATH	Sulfite exporter TauE/SafE family protein	NA	NA	30	Y	SignalP-noTM
TCONS_00001697.p2		AOFI03000060.1:119495-120934;	0	0	33.5409	0	0	0	0	0	5.40615	0	0	0	8.18313	9.56237	14.9314	12.0695	9.0291	5.1987	7.36999	3.62233	sp|Q8L7A0|TAUE3_ARATH	Sulfite exporter TauE/SafE family protein	NA	NA	36	Y	SignalP-noTM
TCONS_00001698.p1		AOFI03000060.1:173130-173915;	0	0	33.5409	0	0	0	0	0	0	0	0	0	0	0	0	0	112.187	97.29	198.99	130.404	sp|Q9FY94|SWT15_ARATH	Bidirectional sugar transporter SWEET15	NA	NA	17	Y	SignalP-TM
TCONS_00001698.p3		AOFI03000060.1:171545-171880;	0	0	0	0	0	0	0	0	0	0	0	0	0	0	0	0	4.0631	5.94138	5.15899	1.55243	null	null	NA	NA	NA	NA	NA
TCONS_00001700.p2	RLN65247.1	AOFI03000061.1:63655-63909;	0	0	0	0	14.272	0	7.29591	8.04379	2.70307	26.457	5.89893	14.0276	5.25186	5.09612	5.51814	6.12484	6.32037	6.68405	3.685	5.69223	sp|Q8LCG7|NFYC2_ARATH	Nuclear transcription factor Y subunit	NA	NA	NA	NA	NA
TCONS_00001702.p1	KAF4322704.1		0	0	0	0	0	18.0104	3.64796	8.04379	24.3277	0	5.89893	0	0	0	0	0	2.70873	1.85668	1.474	2.58738	sp|Q2HJD7|3HIDH_BOVIN	3-hydroxyisobutyrate dehydrogenase, mitochondrial	NA	NA	NA	NA	NA
TCONS_00001702.p2			0	0	0	0	0	3.60207	3.64796	0	2.70307	0	5.89893	0	0	0	0	0	0.90291	0.371336	0	0.517475	sp|Q2HJD7|3HIDH_BOVIN	3-hydroxyisobutyrate dehydrogenase, mitochondrial	NA	NA	NA	NA	NA
TCONS_00001705.p1		AOFI03000061.1:811-1338;	0	0	0	0	0	10.8062	3.64796	0	5.40615	0	2.94946	14.0276	1.28243	1.48875	0	1.98157	11.0607	6.31271	8.84399	7.24466	sp|P38197|PLPHP_YEAST	Pyridoxal phosphate homeostasis protein	NA	NA	NA	NA	NA
TCONS_00001705.p2	KAF4322712.1	AOFI03000061.1:4292-4771;	133.241	38.872	100.623	48.7949	64.2241	111.664	94.8469	56.3065	91.9045	39.6855	79.6355	79.4899	105.648	99.9755	96.4051	120.515	63.6552	80.5799	68.5409	63.6495	sp|O42706|RL21B_SCHPO	60S ribosomal protein L21-B OS=Schizosaccharomyces	NA	NA	NA	NA	NA
TCONS_00001705.p3	KAF4322711.1	AOFI03000061.1:1507-2010;	0	0	0	0	0	7.20414	0	0	0	0	0	0	0.793886	1.54601	2.27217	1.98157	4.51455	6.31271	8.10699	7.24466	null	null	NA	NA	NA	NA	NA
TCONS_00001705.p5		AOFI03000061.1:2183-2548;	0	0	0	0	0	0	0	0	0	0	0	0	0.549613	1.03068	0	0.72057	2.70873	2.22802	2.211	5.17475	null	null	NA	NA	NA	NA	NA
TCONS_00001707.p1		AOFI03000061.1:7335-8888;	0	0	0	0	0	0	0	0	5.40615	0	2.94946	0	1.22136	1.08793	0.973789	0.900712	1.35437	0	0	0	sp|Q9USQ7|DPH6_SCHPO	Diphthine--ammonia ligase OS=Schizosaccharomyces	NA	NA	NA	NA	NA
TCONS_00001707.p2	KAF4322713.1		0	0	0	0	14.272	21.6124	3.64796	16.0876	16.2184	0	5.89893	4.67588	13.5571	11.3374	11.3609	11.1688	18.5097	9.2834	20.636	20.699	sp|Q09801|FIP1X_SCHPO	Pre-mRNA polyadenylation factor fip1 OS=Schizosaccharomyces	68:RQLR;	NA	NA	NA	NA
TCONS_00001709.p1		AOFI03000061.1:75860-79369;	0	0	0	24.3974	7.13601	0	0	8.04379	2.70307	0	0	0	0.854954	1.88957	0.649192	0.900712	21.6698	20.4235	35.376	31.0485	null	null	NA	NA	NA	NA	NA
TCONS_00001709.p11		AOFI03000061.1:80604-81140;	0	0	0	0	0	0	0	0	0	0	0	0	0.488545	1.31697	0.649192	0.360285	0	1.48534	0	0.517475	null	null	NA	NA	NA	NA	NA
TCONS_00001709.p15		AOFI03000061.1:83121-83516;	0	0	0	0	0	0	0	0	0	0	0	4.67588	0.366409	0.343558	0.649192	0.180142	1.80582	1.11401	5.15899	3.62233	null	null	NA	NA	NA	NA	NA
TCONS_00001709.p19		AOFI03000061.1:83650-83988;	0	0	0	0	0	0	0	0	0	0	2.94946	0	0.366409	0.572597	0.324596	0	4.28882	2.59935	3.685	3.10485	sp|Q54Q39|PP1R7_DICDI	Protein phosphatase 1 regulatory subunit	32:RFLR;	NA	NA	NA	NA
TCONS_00001709.p2		AOFI03000061.1:68668-70656;	0	0	0	0	0	7.20414	0	0	2.70307	0	2.94946	0	3.29768	3.09203	3.24596	5.76456	11.2864	5.94138	13.266	7.24466	null	null	NA	NA	NA	NA	NA
TCONS_00001709.p3		AOFI03000061.1:72866-74326;	0	0	0	0	0	0	0	0	2.70307	0	0	4.67588	0.0610681	0.171779	0	0.180142	20.7669	56.8144	22.847	13.4544	sp|Q69JW3|SUT5_ORYSJ	Sucrose transport protein SUT5 OS=Oryza	NA	NA	NA	NA	NA
TCONS_00001709.p4	KAF4322729.1	AOFI03000061.1:82401-82838;	0	0	0	0	7.13601	0	0	0	0	0	0	0	23.267	33.6687	33.4334	26.1207	2.03155	4.82737	2.948	2.58738	null	null	NA	NA	NA	NA	NA
TCONS_00001709.p5	KAF4322705.1	AOFI03000061.1:72071-72826;	0	19.436	0	0	0	0	0	0	0	0	5.89893	0	1.89311	1.88957	3.24596	1.98157	7.22328	10.0261	6.63299	6.72718	sp|Q86JB0|Y8324_DICDI	Putative uncharacterized protein DDB_G0277003	NA	NA	NA	NA	NA
TCONS_00001709.p7	RLN65263.1		0	0	0	0	0	0	0	0	2.70307	0	0	0	1.70991	2.17587	0.973789	2.16171	0.677183	1.85668	0	2.0699	sp|P61759|PFD3_MOUSE	Prefoldin subunit 3 OS=Mus musculus GN=Vbp1	NA	NA	NA	NA	NA
TCONS_00001709.p8			155.447	252.668	0	170.782	156.992	151.287	138.622	88.4817	113.529	171.97	115.029	74.8141	177.281	158.209	194.433	151.32	82.1648	71.2965	85.4919	82.7961	sp|P30151|EF1B_XENLA	Elongation factor 1-beta OS=Xenopus laevis	NA	NA	NA	NA	NA
TCONS_00001712.p1		AOFI03000061.1:11482-15837;	0	0	0	24.3974	7.13601	3.60207	10.9439	24.1314	18.9215	26.457	11.7979	14.0276	13.9846	13.9141	14.2822	18.0142	53.7232	45.6743	49.3789	44.5029	sp|Q42510|GNOM_ARATH	ARF guanine-nucleotide exchange factor GNOM	NA	NA	22	Y	SignalP-noTM
TCONS_00001712.p2		AOFI03000061.1:10608-11069;	0	0	0	0	7.13601	0	0	0	2.70307	0	0	4.67588	0.732818	1.14519	0.324596	0.72057	2.483	2.22802	1.474	2.58738	sp|Q9R1D7|GBF1_CRIGR	Golgi-specific brefeldin A-resistance guanine	NA	NA	NA	NA	NA
TCONS_00001713.p1		AOFI03000061.1:18973-21276;	0	0	0	0	0	7.20414	0	8.04379	2.70307	0	0	0	1.77098	1.20245	1.29838	2.34185	167.941	209.434	379.555	240.626	null	null	NA	NA	NA	NA	NA
TCONS_00001713.p2		AOFI03000061.1:23232-24746;	0	0	0	0	0	3.60207	3.64796	8.04379	2.70307	13.2285	8.84839	9.35176	3.35875	4.75256	3.57056	2.88228	7.67474	6.31271	14.003	8.27961	sp|O80605|SUC3_ARATH	Sucrose transport protein SUC3 OS=Arabidopsis	NA	NA	NA	NA	NA
TCONS_00001713.p3		AOFI03000061.1:21719-22627;	0	38.872	0	24.3974	0	7.20414	7.29591	0	2.70307	26.457	0	9.35176	2.19845	3.20654	4.21975	3.24256	4.51455	3.71336	3.685	6.2097	null	null	NA	NA	NA	NA	NA
TCONS_00001713.p4		AOFI03000061.1:26378-26776;	0	0	0	0	0	0	3.64796	0	0	0	0	0	0.366409	0.400818	0.324596	0.540427	0.451455	1.11401	0.736999	0	null	null	NA	NA	NA	NA	NA
TCONS_00001713.p6		AOFI03000061.1:17590-17964;	0	0	0	0	0	0	0	0	0	0	0	0	0.0610681	0.171779	0.324596	0	1.35437	1.11401	0.736999	0	null	null	NA	NA	NA	NA	NA
TCONS_00001714.p1		AOFI03000061.1:27417-28502;	0	0	0	0	0	0	0	0	0	0	0	0	0.488545	0.515338	0.324596	0.180142	2.25728	0	1.474	1.55243	null	null	NA	NA	NA	NA	NA
TCONS_00001715.p1		AOFI03000061.1:29792-31171;	0	0	0	0	0	0	0	0	0	0	0	0	0	0.0572597	0	0.180142	9.25483	4.82737	3.685	9.31456	null	null	NA	NA	NA	NA	NA
TCONS_00001715.p2		AOFI03000061.1:31623-32600;	0	0	0	0	0	3.60207	0	0	0	0	0	0	0	0.0572597	0	0	3.16019	2.22802	2.211	3.10485	null	null	NA	NA	NA	NA	NA
TCONS_00001716.p1		AOFI03000061.1:37289-40177;	0	0	0	0	0	0	0	0	0	0	0	0	0	0	0	0	5.41746	6.31271	14.003	12.9369	null	null	NA	NA	NA	NA	NA
TCONS_00001716.p2		AOFI03000061.1:40716-43052;	0	0	0	0	0	0	0	0	0	0	0	0	0	0.0572597	0	0	2.483	3.34202	4.42199	3.62233	sp|Q09850|ENG2_SCHPO	Putative endo-1,3(4)-beta-glucanase 2 OS=Schizosaccharomyces	NA	NA	NA	NA	NA
TCONS_00001716.p3		AOFI03000061.1:33336-34205;	44.4135	0	33.5409	0	28.544	36.0207	14.5918	48.2627	54.0615	52.914	47.1914	46.7588	47.3278	46.4376	44.4697	42.6938	26.8616	16.7101	24.321	36.7408	sp|P0CT30|SGT2_USTMA	Small glutamine-rich tetratricopeptide repeat-containing	NA	NA	NA	NA	NA
TCONS_00001716.p4		AOFI03000061.1:35745-36569;	0	0	0	0	0	0	0	0	0	0	0	0	0.122136	0.171779	0	0	12.1893	3.71336	8.10699	3.10485	sp|Q5RJL2|MET23_RAT	Methyltransferase-like protein 23 OS=Rattus	NA	NA	NA	NA	NA
TCONS_00001716.p5		AOFI03000061.1:34358-35059;	88.827	77.744	33.5409	121.987	71.3601	100.858	72.9591	56.3065	89.2015	105.828	76.6861	79.4899	62.4727	55.1984	55.8305	61.969	49.4343	61.6418	38.324	36.7408	sp|O94675|MAM33_SCHPO	Mitochondrial acidic protein mam33 OS=Schizosaccharomyces	NA	NA	NA	NA	NA
TCONS_00001716.p7		AOFI03000061.1:36774-37193;	22.2068	0	0	0	0	0	0	0	0	0	0	0	0	0.0572597	0	0	5.86892	1.48534	2.211	0.517475	null	null	NA	NA	NA	NA	NA
TCONS_00001718.p1		AOFI03000061.1:47641-49479;	22.2068	77.744	0	121.987	313.984	252.145	193.342	466.54	43.2492	291.027	168.119	88.8417	10.1984	9.61963	9.08869	10.6284	8.80338	5.57004	5.15899	9.83203	sp|Q43270|PLDA1_MAIZE	Phospholipase D alpha 1 OS=Zea mays GN=PLD1	NA	NA	NA	NA	NA
TCONS_00001719.p2		AOFI03000061.1:50206-51057;	88.827	116.616	67.0818	24.3974	78.4961	68.4394	109.439	88.4817	91.9045	52.914	112.08	130.925	109.556	107.877	97.7035	131.324	47.4028	30.8209	45.6939	57.4398	sp|Q9T053|PLDG1_ARATH	Phospholipase D gamma 1 OS=Arabidopsis	NA	NA	NA	NA	NA
TCONS_00001719.p3		AOFI03000061.1:50987-51802; AOFI03000061.1:48694-49440;	44.4135	0	33.5409	0	57.0881	39.6228	43.7755	56.3065	51.3584	26.457	53.0903	60.7864	49.0377	54.9121	40.2499	66.2924	24.83	18.9381	22.11	29.4961	null	null	NA	NA	NA	NA	NA
TCONS_00001720.p1		AOFI03000061.1:52620-54317;	0	0	0	0	0	0	0	0	0	0	0	0	0	0	0.324596	0	7.90046	8.91206	11.792	7.24466	sp|Q948L0|SUT3_ORYSJ	Sucrose transport protein SUT3 OS=Oryza	NA	NA	NA	NA	NA
TCONS_00001721.p1		AOFI03000061.1:54648-56075;	0	19.436	33.5409	24.3974	14.272	0	10.9439	8.04379	5.40615	13.2285	20.6462	9.35176	0.305341	0.629857	0	1.08085	5.64319	11.1401	14.74	3.62233	sp|A2X6E6|SUT5_ORYSI	Sucrose transport protein SUT5 OS=Oryza	NA	NA	NA	NA	NA
TCONS_00001722.p1		AOFI03000061.1:61588-62094;	0	0	0	0	0	0	0	0	0	0	2.94946	0	0	0	0	0	2.03155	4.0847	5.89599	3.62233	null	null	NA	NA	NA	NA	NA
TCONS_00001722.p2		AOFI03000061.1:60749-61192;	0	0	0	0	0	0	0	0	0	0	0	0	0	0	0	0	1.58009	1.85668	7.36999	1.55243	null	null	NA	NA	NA	NA	NA
TCONS_00001722.p3		AOFI03000061.1:62630-63013;	0	0	0	0	0	0	0	0	0	0	0	0	0	0	0	0	1.58009	3.71336	3.685	1.03495	null	null	NA	NA	NA	NA	NA
TCONS_00001722.p4		AOFI03000061.1:60262-60585;	0	0	0	0	0	3.60207	0	0	2.70307	0	0	0	0	0.400818	0	0	3.83737	3.34202	2.948	8.27961	null	null	NA	NA	NA	NA	NA
TCONS_00001723.p1		AOFI03000061.1:85489-89292;	0	0	0	0	0	0	0	0	0	13.2285	0	0	0.488545	0.629857	0.324596	0.540427	80.5847	63.8698	50.8529	57.4398	sp|Q55GN6|Y7588_DICDI	Probable phosphatidylinositol phosphate	NA	NA	NA	NA	NA
TCONS_00001723.p2	KAF4322742.1		0	19.436	0	24.3974	0	3.60207	7.29591	8.04379	16.2184	0	11.7979	23.3794	35.9691	38.1922	48.3648	32.7859	7.22328	23.0228	25.058	9.31456	null	null	NA	NA	NA	NA	NA
TCONS_00001724.p1	KAF4322741.1	AOFI03000061.1:93920-94345;	0	0	0	0	0	0	3.64796	0	5.40615	0	0	0	3.48088	15.3456	9.41329	5.40427	2.93446	2.59935	2.211	3.62233	null	null	NA	NA	NA	NA	NA
TCONS_00001724.p2		AOFI03000061.1:93054-93407;	0	0	0	0	0	0	0	0	5.40615	0	0	0	1.09923	4.63804	4.21975	2.34185	0.90291	0.371336	0.736999	0	null	null	NA	NA	17	Y	SignalP-noTM
TCONS_00001725.p1		AOFI03000061.1:95826-96434;	0	0	0	0	0	0	0	0	0	0	0	4.67588	11.1144	14.6585	24.6693	9.36741	1.12864	0.742672	1.474	0.517475	null	null	NA	NA	NA	NA	NA
TCONS_00001725.p2		AOFI03000061.1:96858-97394;	0	0	0	0	0	0	0	0	0	0	0	0	0	0	0	0	19.1868	24.1368	42.009	41.398	null	null	NA	NA	NA	NA	NA
TCONS_00001725.p4		AOFI03000061.1:97452-97787;	0	0	0	0	0	0	0	0	0	0	0	0	0	0	0	0	13.0922	19.6808	25.795	34.1534	null	null	NA	NA	NA	NA	NA
TCONS_00001726.p1		AOFI03000061.1:106099-108444;	0	0	0	0	0	0	3.64796	0	5.40615	0	2.94946	0	3.23661	3.2638	2.92137	2.34185	18.9611	16.7101	22.11	15.0068	null	null	NA	NA	NA	NA	NA
TCONS_00001726.p2		AOFI03000061.1:102239-104407;	0	0	0	0	0	0	0	0	0	0	0	0	0.122136	0.229039	0	0.360285	17.8325	24.5082	47.1679	23.2864	null	null	NA	NA	NA	NA	NA
TCONS_00001726.p3		AOFI03000061.1:99688-101514;	0	0	0	0	0	0	0	0	0	0	0	0	0	0.114519	0	0	9.48056	10.3974	14.003	8.79708	sp|Q9C5S1|MKP1_ARATH	Protein-tyrosine-phosphatase MKP1 OS=Arabidopsis	NA	NA	NA	NA	NA
TCONS_00001726.p4		AOFI03000061.1:99029-99607;	0	0	0	0	0	0	0	0	0	0	0	0	0	0.0572597	0	0	2.483	0.742672	2.948	2.58738	null	null	NA	NA	NA	NA	NA
TCONS_00001728.p1		AOFI03000061.1:110298-115901;	22.2068	38.872	33.5409	0	7.13601	7.20414	10.9439	8.04379	16.2184	13.2285	11.7979	14.0276	14.9617	21.2434	20.125	21.7972	76.5216	73.1532	89.9139	75.5514	sp|Q99758|ABCA3_HUMAN	ATP-binding cassette sub-family A member	NA	NA	NA	NA	NA
TCONS_00001728.p3		AOFI03000061.1:115941-116405;	0	0	0	0	0	0	0	0	0	0	0	0	1.40457	0.858896	1.29838	1.261	4.0631	4.82737	3.685	2.58738	null	null	NA	NA	NA	NA	NA
TCONS_00001729.p1		AOFI03000061.1:116613-117143;	0	0	0	0	0	0	0	0	2.70307	0	0	0	0.305341	0.286299	0	1.08085	0.225728	0.371336	1.474	0.517475	sp|Q9FFF6|DIOX5_ARATH	Probable 2-oxoglutarate-dependent dioxygenase	NA	NA	NA	NA	NA
TCONS_00001730.p14	RLN81289.1	AOFI03000062.1:43554-43880;	0	0	0	0	7.13601	3.60207	7.29591	0	8.10922	0	14.7473	14.0276	18.5036	22.3886	15.5806	15.4922	2.93446	1.48534	1.474	1.55243	null	null	NA	NA	NA	NA	NA
TCONS_00001730.p2		AOFI03000062.1:46587-47132;	0	0	0	0	0	0	0	0	2.70307	0	0	4.67588	10.0152	10.9366	11.0363	21.9774	6.77183	4.82737	16.214	8.27961	sp|Q9FYE3|ATCA3_ARATH	Alpha carbonic anhydrase 3 OS=Arabidopsis	NA	NA	NA	NA	NA
TCONS_00001730.p6		AOFI03000062.1:44856-45305;	0	0	0	0	0	0	0	0	0	0	0	0	1.95418	2.86299	1.62298	2.52199	3.83737	4.82737	3.685	5.17475	null	null	NA	NA	NA	NA	NA
TCONS_00001732.p1		AOFI03000062.1:75498-77612;	0	0	33.5409	0	0	10.8062	0	0	10.8123	13.2285	14.7473	18.7035	6.96177	9.39059	5.51814	11.7093	35.665	65.3551	50.1159	33.1184	null	null	NA	NA	NA	NA	NA
TCONS_00001732.p2			0	0	0	0	0	0	0	0	5.40615	0	0	4.67588	0.97709	0.858896	1.94758	1.80142	12.1893	7.79806	10.318	10.3495	sp|Q9UT09|AROG_SCHPO	Phospho-2-dehydro-3-deoxyheptonate aldolase,	NA	NA	NA	NA	NA
TCONS_00001734.p1	RLN65611.1	AOFI03000062.1:97072-97281;	0	0	0	24.3974	0	0	0	0	0	0	0	0	0.366409	0.400818	0.324596	0	0	0.742672	0	0	sp|P67884|RL30_OPHHA	60S ribosomal protein L30 OS=Ophiophagus	NA	NA	NA	NA	NA
TCONS_00001735.p2		AOFI03000062.1:96561-96860;	66.6203	77.744	134.164	0	21.408	64.8373	65.6632	32.1752	43.2492	66.1424	44.242	56.1105	68.2742	67.0511	60.3749	56.5647	63.8809	72.4105	50.1159	68.8242	null	null	88:RLLR;	NA	NA	NA	NA
TCONS_00001739.p1		AOFI03000062.1:66736-71133;	0	0	0	0	0	7.20414	0	0	10.8123	13.2285	8.84839	0	7.45031	9.27608	6.81652	13.6908	18.2839	12.2541	19.162	19.6641	sp|Q947D2|PRAF1_ARATH	PH, RCC1 and FYVE domains-containing protein	NA	NA	NA	NA	NA
TCONS_00001739.p12		AOFI03000062.1:62822-63193;	0	0	0	0	0	0	0	0	0	0	0	0	0.0610681	0.171779	0.324596	0	0.225728	0.371336	4.42199	0	null	null	NA	NA	NA	NA	NA
TCONS_00001739.p14		AOFI03000062.1:71519-71875;	0	0	0	0	0	0	0	0	0	0	0	0	0.366409	0.515338	0	1.261	0.90291	0.371336	0	0	null	null	NA	NA	NA	NA	NA
TCONS_00001739.p2		AOFI03000062.1:60323-61678;	22.2068	0	33.5409	0	14.272	7.20414	25.5357	8.04379	24.3277	0	20.6462	37.407	33.8317	43.6892	43.4959	40.8923	12.6407	37.5049	16.214	13.9718	null	null	NA	NA	NA	NA	NA
TCONS_00001739.p20		AOFI03000062.1:59832-60137;	0	0	0	0	7.13601	3.60207	14.5918	32.1752	18.9215	13.2285	8.84839	9.35176	11.4808	15.2883	17.5282	12.61	11.5121	11.8828	14.003	10.3495	null	null	NA	NA	NA	NA	NA
TCONS_00001739.p3		AOFI03000062.1:64491-65315;	0	0	0	0	0	0	0	0	0	0	0	0	1.83204	1.77505	0.324596	2.16171	7.67474	5.1987	5.89599	8.27961	null	null	NA	NA	NA	NA	NA
TCONS_00001739.p5		AOFI03000062.1:63482-64183;	0	0	0	0	0	0	0	0	0	0	0	0	0.305341	0.343558	0	0.360285	4.0631	2.97069	2.948	4.1398	sp|Q9VR91|HERC2_DROME	Probable E3 ubiquitin-protein ligase HERC2	NA	NA	NA	NA	NA
TCONS_00001739.p7		AOFI03000062.1:65448-66008;	0	0	0	0	0	0	0	0	0	0	2.94946	4.67588	1.03816	2.00409	1.94758	2.34185	5.19173	6.31271	10.318	9.83203	null	null	NA	NA	NA	NA	NA
TCONS_00001739.p8	KAF4322691.1	AOFI03000062.1:58255-58761;	0	0	0	0	14.272	7.20414	7.29591	8.04379	10.8123	13.2285	8.84839	14.0276	6.83963	8.87526	8.11491	9.36741	32.9562	31.9349	23.584	21.734	null	null	NA	NA	NA	NA	NA
TCONS_00001740.p1		AOFI03000062.1:83332-84243;	22.2068	0	67.0818	24.3974	28.544	14.4083	14.5918	40.2189	45.9523	39.6855	20.6462	32.7312	24.4883	23.82	29.8629	20.176	33.182	24.8795	38.324	31.566	sp|Q9BX40|LS14B_HUMAN	Protein LSM14 homolog B OS=Homo sapiens	NA	NA	NA	NA	NA
TCONS_00001740.p2		AOFI03000062.1:81719-82798;	0	0	0	0	0	3.60207	0	0	5.40615	0	0	0	0.183204	0.229039	0	0	2.483	1.48534	0.736999	2.58738	null	null	NA	NA	NA	NA	NA
TCONS_00001740.p3		AOFI03000062.1:77959-78594;	0	19.436	0	0	0	3.60207	0	0	2.70307	0	0	4.67588	0.488545	0.916156	0.973789	1.261	3.38591	0.742672	5.15899	3.10485	null	null	62:RLLR;	NA	NA	NA	NA
TCONS_00001740.p4	KAF4322698.1	AOFI03000062.1:79394-79951;	0	0	0	0	0	0	0	0	0	0	0	0	0.0610681	0.572597	0	0.360285	1.35437	0.742672	0.736999	1.03495	null	null	NA	NA	NA	NA	NA
TCONS_00001740.p5		AOFI03000062.1:81223-81657;	0	0	0	0	0	0	0	0	0	0	0	0	0	0.114519	0	0.360285	0.677183	0.742672	2.211	0	null	null	NA	NA	NA	NA	NA
TCONS_00001740.p7	KAF4322699.1	AOFI03000062.1:78951-79283;	0	0	0	0	0	0	0	0	0	0	0	0	0.305341	0.515338	0.324596	0.540427	1.12864	0.371336	0.736999	3.10485	null	null	NA	NA	NA	NA	NA
TCONS_00001741.p1		AOFI03000062.1:89868-93176;	0	19.436	0	24.3974	0	3.60207	7.29591	0	21.6246	0	17.6968	23.3794	5.49613	6.92843	5.19354	5.9447	92.9998	168.958	87.7029	72.4466	null	null	NA	NA	NA	NA	NA
TCONS_00001741.p10		AOFI03000062.1:85252-85554;	0	0	0	0	0	0	0	0	0	0	0	0	0.0610681	0	0	0	0.677183	1.85668	1.474	1.03495	null	null	NA	NA	NA	NA	NA
TCONS_00001741.p2		AOFI03000062.1:86527-89202;	0	0	0	0	0	3.60207	0	0	0	0	0	0	0.916022	1.43149	0.649192	1.08085	18.9611	35.2769	19.162	15.5243	null	null	NA	NA	NA	NA	NA
TCONS_00001741.p3		AOFI03000062.1:95109-96281;	0	0	0	0	0	10.8062	3.64796	0	24.3277	0	14.7473	9.35176	3.35875	4.80982	6.16733	3.42271	1.35437	1.48534	2.211	2.58738	sp|Q6P342|DGAT2_XENTR	Diacylglycerol O-acyltransferase 2 OS=Xenopus	33:RMLR;134:EER	NA	NA	NA	NA
TCONS_00001741.p4		AOFI03000062.1:85539-86369;	0	0	0	0	0	0	0	0	0	0	0	0	0.122136	0.0572597	0.324596	0.180142	2.03155	3.71336	3.685	1.03495	null	null	NA	NA	NA	NA	NA
TCONS_00001742.p1		AOFI03000062.1:9-1016;	0	0	0	0	14.272	3.60207	14.5918	8.04379	8.10922	13.2285	5.89893	9.35176	0	0.114519	0	0.180142	1.12864	1.48534	0.736999	0	null	null	NA	NA	NA	NA	NA
TCONS_00001743.p1		AOFI03000062.1:5015-5914;	0	0	0	0	0	0	0	0	0	0	0	4.67588	0	0.171779	0	0	2.25728	1.48534	3.685	2.58738	sp|P0CH07|RL402_SCHPO	Ubiquitin-60S ribosomal protein L40 OS=Schizosaccharomyces	NA	NA	NA	NA	NA
TCONS_00001744.p1		AOFI03000062.1:35290-42348;	0	0	0	0	0	0	10.9439	0	5.40615	0	0	9.35176	2.32059	5.09612	1.94758	6.12484	25.7329	31.1922	36.113	22.7689	sp|Q9C0G6|DYH6_HUMAN	Dynein heavy chain 6, axonemal OS=Homo sapiens	NA	NA	NA	NA	NA
TCONS_00001744.p10	KAF4322687.1	AOFI03000062.1:12374-13159;	0	0	0	0	0	3.60207	3.64796	0	0	0	0	0	0.793886	0.973415	0.649192	0.900712	205.638	566.287	212.993	124.712	null	null	NA	NA	NA	NA	NA
TCONS_00001744.p12		AOFI03000062.1:24626-25132;	0	0	0	0	0	0	0	0	0	0	0	4.67588	0.366409	0.687117	0	0.72057	2.483	1.85668	2.948	2.58738	null	null	NA	NA	NA	NA	NA
TCONS_00001744.p2		AOFI03000062.1:30253-35178;	0	0	0	24.3974	0	3.60207	0	0	2.70307	0	2.94946	9.35176	0.732818	2.06135	1.29838	1.80142	12.6407	19.3095	20.636	17.0767	null	null	NA	NA	NA	NA	NA
TCONS_00001744.p3		AOFI03000062.1:6509-9415;	22.2068	19.436	0	0	0	21.6124	10.9439	32.1752	10.8123	26.457	11.7979	46.7588	18.9922	21.8732	24.6693	25.7604	193.449	392.502	211.519	168.179	null	null	NA	NA	NA	NA	NA
TCONS_00001744.p4		AOFI03000062.1:18314-20515;	22.2068	0	0	24.3974	0	3.60207	0	0	10.8123	0	2.94946	4.67588	2.99234	2.69121	2.59677	4.32342	11.9636	10.3974	11.055	10.3495	null	null	NA	NA	NA	NA	NA
TCONS_00001744.p5		AOFI03000062.1:26006-27892;	0	0	0	0	0	3.60207	3.64796	0	2.70307	0	0	0	0.366409	1.14519	0.324596	1.08085	7.90046	8.54073	11.055	4.1398	null	null	NA	NA	NA	NA	NA
TCONS_00001744.p6		AOFI03000062.1:13837-15669;	0	0	0	0	7.13601	3.60207	0	0	5.40615	0	0	0	1.83204	1.66053	2.27217	2.34185	5.64319	3.34202	6.63299	8.27961	null	null	NA	NA	NA	NA	NA
TCONS_00001744.p7		AOFI03000062.1:28713-29960;	0	0	0	0	0	0	3.64796	0	2.70307	0	0	0	0.122136	0.687117	0.324596	0.72057	2.70873	6.68405	2.211	6.72718	sp|Q9C0G6|DYH6_HUMAN	Dynein heavy chain 6, axonemal OS=Homo sapiens	79:RDLR;	NA	NA	NA	NA
TCONS_00001744.p8		AOFI03000062.1:21206-22144;	0	0	0	24.3974	42.816	18.0104	10.9439	16.0876	43.2492	13.2285	29.4946	56.1105	93.8006	84.6299	61.9979	113.49	32.7305	24.8795	16.214	20.699	null	null	NA	NA	NA	NA	NA
TCONS_00001744.p9		AOFI03000062.1:10629-11534;	0	0	0	0	0	0	0	0	2.70307	0	0	14.0276	7.02283	3.09203	10.3871	4.14328	5.64319	16.7101	12.529	4.1398	sp|Q00668|STCC_EMENI	Putative sterigmatocystin biosynthesis peroxidase	NA	NA	NA	NA	NA
TCONS_00001746.p1		AOFI03000063.1:7401-10055;	0	0	0	24.3974	0	3.60207	7.29591	8.04379	13.5154	0	2.94946	0	5.49613	4.86708	5.84273	7.02556	19.864	26.3649	22.847	19.1466	null	null	NA	NA	NA	NA	NA
TCONS_00001746.p11		AOFI03000063.1:6972-7280;	0	0	0	0	7.13601	3.60207	7.29591	0	5.40615	13.2285	17.6968	14.0276	3.41982	3.43558	1.29838	3.42271	4.51455	8.54073	4.42199	12.4194	null	null	NA	NA	18	Y	SignalP-noTM
TCONS_00001746.p2	KAF4322658.1	AOFI03000063.1:3159-4361;	0	0	0	0	21.408	3.60207	21.8877	0	5.40615	0	2.94946	9.35176	3.35875	2.86299	3.57056	4.14328	2.93446	4.0847	4.42199	4.1398	sp|Q8NJK6|PELF_ASPNG	Probable pectin lyase F OS=Aspergillus niger	NA	NA	22	Y	SignalP-noTM
TCONS_00001746.p3		AOFI03000063.1:10214-11212;	0	0	0	0	0	0	0	0	0	0	2.94946	0	0	0	0	0	6.32037	2.59935	6.63299	5.69223	sp|Q44020|YGB2_CUPNE	Macro domain-containing protein in gbd 3'region	NA	NA	NA	NA	NA
TCONS_00001746.p4		AOFI03000063.1:5933-6370;	0	0	0	0	7.13601	3.60207	0	0	2.70307	0	2.94946	0	4.27477	5.84049	4.54435	6.12484	9.93201	12.9968	19.162	6.2097	null	null	108:RVLR;	NA	NA	NA	NA
TCONS_00001748.p1		AOFI03000063.1:11850-13163;	0	0	0	0	0	0	3.64796	0	0	0	0	0	0.366409	0.343558	0.324596	0	0.451455	0.742672	0	0.517475	sp|Q1PF50|EDA2_ARATH	Probable serine protease EDA2 OS=Arabidopsis	NA	NA	35	Y	SignalP-noTM
TCONS_00001748.p2		AOFI03000063.1:13847-14689;	0	0	0	0	0	7.20414	10.9439	0	2.70307	13.2285	11.7979	9.35176	8.79381	10.0205	13.633	10.088	38.5994	116.228	49.3789	32.6009	sp|Q9SFE9|GONS5_ARATH	GDP-mannose transporter GONST5 OS=Arabidopsis	NA	NA	NA	NA	NA
TCONS_00001748.p4	RLN82660.1	AOFI03000063.1:13377-13733;	0	0	0	0	0	14.4083	0	8.04379	0	0	0	0	2.687	3.66462	6.16733	2.16171	13.7694	32.6776	21.373	11.9019	null	null	NA	NA	NA	NA	NA
TCONS_00001750.p1		AOFI03000063.1:23851-25401;	0	0	0	0	0	0	0	0	2.70307	0	2.94946	0	0.916022	1.08793	0.649192	1.62128	5.86892	7.42672	4.42199	8.27961	null	null	NA	NA	NA	NA	NA
TCONS_00001750.p12		AOFI03000063.1:18612-19034;	0	0	0	0	0	0	0	8.04379	5.40615	0	2.94946	0	2.74807	3.60736	2.59677	3.96313	11.5121	7.05538	5.89599	9.31456	null	null	NA	NA	NA	NA	NA
TCONS_00001750.p13		AOFI03000063.1:25558-25830;	22.2068	0	0	0	7.13601	0	0	0	0	0	0	0	1.03816	1.31697	0	0.72057	2.70873	1.85668	2.211	3.62233	null	null	NA	NA	NA	NA	NA
TCONS_00001750.p14		AOFI03000063.1:28759-29121;	0	0	0	24.3974	0	0	0	0	0	0	0	4.67588	0.549613	1.03068	1.94758	0.540427	17.1553	8.16939	4.42199	9.83203	null	null	NA	NA	NA	NA	NA
TCONS_00001750.p15		AOFI03000063.1:26367-26723;	0	0	0	0	0	0	0	0	0	0	0	0	0.122136	0.229039	0	0	0.90291	0.371336	0.736999	0	null	null	NA	NA	NA	NA	NA
TCONS_00001750.p2		AOFI03000063.1:16419-17849;	0	19.436	0	0	0	7.20414	0	0	10.8123	13.2285	2.94946	18.7035	7.99992	11.2802	11.0363	13.3305	35.8907	26.7362	27.269	30.0136	null	null	NA	NA	NA	NA	NA
TCONS_00001750.p3	KAF4322657.1		0	0	0	0	0	0	0	0	0	0	0	0	0.305341	0.114519	0	0.360285	0.677183	0	0	0	sp|Q10LI1|SRFP1_ORYSJ	E3 ubiquitin-protein ligase SRFP1 OS=Oryza	NA	NA	NA	NA	NA
TCONS_00001750.p4		AOFI03000063.1:17880-18521;	22.2068	0	0	0	7.13601	0	0	0	5.40615	0	5.89893	4.67588	2.8702	3.5501	4.21975	3.96313	10.3835	7.79806	5.89599	11.3845	sp|Q54QV3|YAKA_DICDI	Probable serine/threonine-protein kinase	NA	NA	NA	NA	NA
TCONS_00001750.p5		AOFI03000063.1:20303-20863;	0	0	0	0	0	0	0	0	0	0	0	0	0	0.114519	0	0	1.35437	0.371336	1.474	2.0699	null	null	NA	NA	NA	NA	NA
TCONS_00001750.p6		AOFI03000063.1:21070-21594;	0	0	0	0	0	0	0	0	0	0	0	0	0	0.0572597	0	0	1.12864	0.742672	0.736999	1.55243	null	null	NA	NA	NA	NA	NA
TCONS_00001752.p1	KAF4322652.1	AOFI03000063.1:30092-33619;	0	0	0	0	0	3.60207	0	0	0	0	0	9.35176	2.44273	1.94683	3.57056	2.70214	6.5461	1.85668	0	3.10485	sp|Q8BU30|SYIC_MOUSE	Isoleucine--tRNA ligase, cytoplasmic OS=Mus	NA	NA	NA	NA	NA
TCONS_00001752.p2		AOFI03000063.1:34122-35033;	22.2068	58.308	33.5409	48.7949	35.68	50.429	47.4234	56.3065	91.9045	52.914	47.1914	60.7864	4.64118	8.35992	17.8528	34.7675	231.822	458.971	264.583	174.907	sp|O75746|CMC1_HUMAN	Calcium-binding mitochondrial carrier protein	NA	NA	NA	NA	NA
TCONS_00001754.p11	KAF4322680.1		0	0	0	0	0	0	0	8.04379	0	0	5.89893	0	2.56486	3.43558	2.27217	4.14328	2.25728	2.22802	0.736999	3.10485	sp|P85971|6PGL_RAT	6-phosphogluconolactonase OS=Rattus norvegicus	NA	NA	18	Y	SignalP-noTM
TCONS_00001754.p13		AOFI03000063.1:83868-84281;	0	0	0	0	0	0	0	0	0	0	0	0	0.183204	0.171779	0.649192	0.72057	3.16019	2.22802	4.42199	2.58738	sp|Q7Z2H8|S36A1_HUMAN	Proton-coupled amino acid transporter 1	NA	NA	NA	NA	NA
TCONS_00001754.p14		AOFI03000063.1:85323-85937;	0	0	0	0	0	0	0	0	0	0	0	0	1.16029	1.54601	0.324596	1.80142	10.8349	9.2834	15.477	10.867	null	null	NA	NA	NA	NA	NA
TCONS_00001754.p17		AOFI03000063.1:82038-82607;	0	0	0	0	0	0	0	0	5.40615	0	5.89893	9.35176	3.66409	4.6953	3.24596	3.42271	4.74028	1.48534	5.15899	6.72718	null	null	NA	NA	NA	NA	NA
TCONS_00001754.p18		AOFI03000063.1:75453-76001;	0	0	0	0	0	0	0	0	0	0	0	0	0	0.0572597	0	0.360285	1.80582	2.22802	3.685	4.65728	null	null	NA	NA	NA	NA	NA
TCONS_00001754.p19		AOFI03000063.1:83069-83593;	0	0	0	0	7.13601	3.60207	0	0	2.70307	0	0	4.67588	1.89311	2.86299	2.92137	1.44114	4.28882	2.59935	2.211	2.58738	null	null	NA	NA	NA	NA	NA
TCONS_00001754.p2	KAF4322669.1	AOFI03000063.1:69144-71138;	0	0	0	0	0	0	0	0	0	0	0	0	1.3435	1.14519	0.973789	1.44114	4.28882	2.97069	2.948	4.65728	sp|Q9M0Y8|NSF_ARATH	Vesicle-fusing ATPase OS=Arabidopsis thaliana	NA	NA	NA	NA	NA
TCONS_00001754.p29		AOFI03000063.1:76450-76884;	0	0	0	0	0	0	0	0	0	0	0	0	0.122136	0.286299	0.324596	0	0.90291	0	0	0.517475	null	null	NA	NA	NA	NA	NA
TCONS_00001754.p3	KAF4322670.1		0	0	0	0	0	0	0	0	0	0	0	4.67588	1.40457	2.57669	1.29838	0.540427	2.93446	4.45603	2.948	1.03495	sp|Q8C1A5|THOP1_MOUSE	Thimet oligopeptidase OS=Mus musculus GN=Thop1	NA	NA	NA	NA	NA
TCONS_00001754.p38		AOFI03000063.1:81408-81740;	0	0	33.5409	0	0	0	0	0	0	0	0	0	2.01525	2.46217	0.649192	1.08085	1.80582	2.97069	1.474	3.62233	null	null	NA	NA	NA	NA	NA
TCONS_00001754.p4		AOFI03000063.1:79026-80840;	0	0	0	0	0	3.60207	0	8.04379	5.40615	0	0	4.67588	1.40457	3.37832	1.29838	4.32342	15.5752	5.94138	11.055	12.9369	sp|P44121|DNLI_HAEIN	DNA ligase OS=Haemophilus influenzae (strain	NA	NA	NA	NA	NA
TCONS_00001754.p45		AOFI03000063.1:84894-85193;	0	0	0	0	0	0	0	0	0	13.2285	0	0	0.916022	0.916156	0.649192	1.08085	5.41746	7.79806	9.58099	6.72718	sp|Q7Z2H8|S36A1_HUMAN	Proton-coupled amino acid transporter 1	NA	NA	NA	NA	NA
TCONS_00001754.p5		AOFI03000063.1:77632-79143;	0	0	0	0	7.13601	0	3.64796	0	2.70307	0	0	4.67588	0.854954	1.94683	1.62298	1.98157	4.51455	8.16939	10.318	5.17475	null	null	NA	NA	NA	NA	NA
TCONS_00001754.p8		AOFI03000063.1:74341-75231;	0	0	0	0	0	0	0	0	0	0	0	0	0.793886	1.20245	0.649192	1.08085	1.12864	2.22802	1.474	0.517475	sp|Q5I0M0|SETMR_RAT	Histone-lysine N-methyltransferase SETMAR	NA	NA	NA	NA	NA
TCONS_00001754.p9		AOFI03000063.1:71821-72663;	0	19.436	33.5409	0	35.68	14.4083	29.1836	56.3065	51.3584	39.6855	26.5452	37.407	22.1677	38.4213	27.9153	37.6498	27.9902	21.1662	28.006	38.2932	null	null	NA	NA	NA	NA	NA
TCONS_00001760.p12		AOFI03000063.1:44799-45425;	0	0	0	0	0	0	0	0	0	0	0	0	0.427477	1.03068	1.29838	1.08085	3.38591	6.68405	0.736999	4.65728	null	null	NA	NA	NA	NA	NA
TCONS_00001760.p14		AOFI03000063.1:54076-54504;	44.4135	0	0	24.3974	64.2241	46.8269	43.7755	40.2189	43.2492	26.457	35.3936	37.407	68.3352	77.816	80.8245	76.7407	69.9755	69.8112	72.9629	62.097	sp|Q9FVI1|ADF2_PETHY	Actin-depolymerizing factor 2 OS=Petunia	NA	NA	NA	NA	NA
TCONS_00001760.p18		AOFI03000063.1:52028-52516;	0	0	0	0	0	0	0	0	2.70307	0	0	0	0.97709	1.88957	1.29838	1.80142	8.57765	7.05538	5.89599	5.17475	null	null	NA	NA	NA	NA	NA
TCONS_00001760.p2		AOFI03000063.1:45527-48913;	0	19.436	0	0	0	0	3.64796	8.04379	13.5154	0	8.84839	14.0276	3.60302	3.32106	5.19354	4.32342	22.5728	14.8534	11.792	15.5243	sp|Q9FWQ5|HAC12_ARATH	Histone acetyltransferase HAC12 OS=Arabidopsis	NA	NA	NA	NA	NA
TCONS_00001760.p3		AOFI03000063.1:40658-41833;	0	0	0	0	7.13601	7.20414	3.64796	0	2.70307	0	2.94946	0	2.01525	2.40491	2.92137	2.88228	6.09464	8.91206	5.15899	4.65728	sp|O75175|CNOT3_HUMAN	CCR4-NOT transcription complex subunit	NA	NA	NA	NA	NA
TCONS_00001760.p33		AOFI03000063.1:49141-49449;	0	0	0	0	0	0	0	0	2.70307	0	0	0	0.366409	1.20245	0.649192	0.540427	2.483	0.371336	2.948	1.55243	null	null	NA	NA	NA	NA	NA
TCONS_00001760.p6		AOFI03000063.1:49517-50524;	0	0	0	0	7.13601	3.60207	0	0	5.40615	0	2.94946	0	2.687	3.20654	3.24596	3.60285	6.99755	6.31271	12.529	7.76213	null	null	NA	NA	NA	NA	NA
TCONS_00001760.p8		AOFI03000063.1:52703-53653;	0	0	0	0	0	0	0	0	8.10922	0	0	4.67588	2.07632	2.40491	1.62298	2.16171	11.0607	23.7655	14.003	11.9019	sp|Q8DP63|PGDA_STRR6	Peptidoglycan-N-acetylglucosamine deacetylase	NA	NA	24	Y	SignalP-TM
TCONS_00001765.p1	KAF4322662.1		0	0	0	0	0	0	0	0	0	0	0	4.67588	0.183204	0.114519	0	0.540427	166.135	468.255	167.299	125.747	sp|Q940G0|TMN1_ARATH	Transmembrane 9 superfamily member 1 OS=Arabidopsis	NA	NA	NA	NA	NA
TCONS_00001766.p1	KAF4322661.1	AOFI03000063.1:93926-95665;	66.6203	136.052	33.5409	97.5898	42.816	151.287	120.383	193.051	72.983	66.1424	109.13	102.869	57.5262	64.818	60.6995	78.7222	507.661	1160.8	468.731	343.604	sp|P54583|GUN1_ACIC1	Endoglucanase E1 OS=Acidothermus cellulolyticus	NA	NA	NA	NA	NA
TCONS_00001766.p2	KAF4322661.1	AOFI03000063.1:91758-93017;	0	0	0	0	7.13601	0	0	0	0	0	0	0	0.183204	0.114519	0.324596	0	8.35192	12.2541	16.951	5.69223	sp|P54583|GUN1_ACIC1	Endoglucanase E1 OS=Acidothermus cellulolyticus	NA	NA	NA	NA	NA
TCONS_00001767.p1		AOFI03000063.1:97215-100433;	22.2068	0	0	0	28.544	21.6124	7.29591	0	8.10922	0	17.6968	32.7312	10.5037	10.593	15.5806	14.4114	64.3324	149.648	60.4339	45.5378	sp|Q74GW7|TTCA_GEOSL	tRNA-cytidine(32) 2-sulfurtransferase OS=Geobacter	NA	NA	NA	NA	NA
TCONS_00001768.p1	KAF4322575.1		0	0	0	0	21.408	10.8062	10.9439	8.04379	16.2184	13.2285	8.84839	4.67588	7.20604	8.13088	11.6855	7.02556	9.25483	7.42672	11.055	6.72718	sp|Q5ZIN1|NUDC_CHICK	Nuclear migration protein nudC OS=Gallus	NA	NA	NA	NA	NA
TCONS_00001768.p2	KAF4322573.1		0	0	0	0	0	0	0	0	0	0	0	0	0.183204	0.114519	0.324596	0.180142	1.58009	1.11401	0.736999	3.62233	sp|Q7KWX9|EXOS3_DICDI	Putative exosome complex component rrp40	NA	NA	NA	NA	NA
TCONS_00001768.p3	KAF4322574.1	AOFI03000065.1:4806-5657;	244.274	155.488	201.246	97.5898	228.352	154.889	186.046	152.832	273.011	185.199	206.462	173.008	101.556	88.3518	92.8345	81.6045	90.5168	126.626	96.5469	107.635	sp|P81004|VDAC2_XENLA	Voltage-dependent anion-selective channel	NA	NA	NA	NA	NA
TCONS_00001768.p7			0	0	33.5409	0	0	0	7.29591	0	10.8123	0	2.94946	0	5.80147	5.66871	8.11491	7.38584	5.41746	3.71336	2.948	1.55243	sp|Q9SY09|SMD1B_ARATH	Small nuclear ribonucleoprotein SmD1b OS=Arabidopsis	NA	NA	NA	NA	NA
TCONS_00001774.p1	KAF4322619.1	AOFI03000065.1:31412-33703;	0	0	0	0	0	7.20414	3.64796	16.0876	2.70307	0	0	0	2.19845	1.77505	1.94758	2.88228	8.12619	10.7687	14.74	7.76213	sp|O96552|CHMP1_DICDI	Charged multivesicular body protein 1 OS=Dictyostelium	NA	NA	NA	NA	NA
TCONS_00001774.p2		AOFI03000065.1:33896-34438;	222.068	97.18	368.95	243.974	321.12	302.574	295.484	273.489	200.028	357.169	209.412	247.822	345.035	301.472	297.33	254.721	399.764	444.118	359.656	382.414	sp|Q9M5G3|TCTP_HORVU	Translationally-controlled tumor protein	NA	NA	NA	NA	NA
TCONS_00001776.p1	KAF4322610.1	AOFI03000065.1:61225-61533;	0	0	0	0	7.13601	0	7.29591	8.04379	13.5154	0	2.94946	14.0276	4.51904	7.3865	5.19354	4.32342	10.6092	6.68405	12.529	10.867	sp|Q9USZ5|TRS20_SCHPO	Transport protein particle 20 kDa subunit	NA	NA	NA	NA	NA
TCONS_00001778.p1		AOFI03000065.1:71435-72976;	22.2068	0	0	0	7.13601	25.2145	0	0	18.9215	0	17.6968	14.0276	13.435	11.7955	13.633	11.8894	50.3372	60.1564	58.2229	40.8806	sp|Q6AXX4|SAS10_RAT	Something about silencing protein 10 OS=Rattus	NA	NA	NA	NA	NA
TCONS_00001778.p10	KAF4322606.1	AOFI03000065.1:67698-68078;	22.2068	0	0	24.3974	0	3.60207	10.9439	0	13.5154	0	8.84839	4.67588	3.35875	5.43967	5.84273	3.60285	9.70629	12.9968	7.36999	5.69223	null	null	NA	NA	NA	NA	NA
TCONS_00001778.p11	RLN63459.1		22.2068	19.436	33.5409	0	7.13601	36.0207	40.1275	0	18.9215	52.914	56.0398	28.0553	12.2747	11.2229	14.6068	16.5731	5.64319	4.45603	8.10699	7.24466	sp|Q9FLX7|NDUA5_ARATH	Probable NADH dehydrogenase [ubiquinone]	NA	NA	2	Y	SignalP-noTM
TCONS_00001778.p12	RLN63483.1	AOFI03000065.1:76516-76863;	0	19.436	0	24.3974	0	0	0	0	8.10922	13.2285	0	0	3.11447	3.95092	4.86894	3.78299	6.09464	7.42672	5.15899	5.17475	sp|Q55GN3|PFD2_DICDI	Probable prefoldin subunit 2 OS=Dictyostelium	NA	NA	NA	NA	NA
TCONS_00001778.p14		AOFI03000065.1:66055-66414;	22.2068	0	0	0	0	0	10.9439	8.04379	10.8123	13.2285	5.89893	0	2.80913	4.23722	5.84273	2.88228	6.77183	13.3681	6.63299	4.1398	null	null	NA	NA	NA	NA	NA
TCONS_00001778.p15		AOFI03000065.1:78582-78938;	0	0	0	0	0	0	0	0	0	0	0	4.67588	0.305341	0.400818	0.324596	0.180142	0.225728	0	0	0.517475	sp|O80800|ACPM2_ARATH	Acyl carrier protein 2, mitochondrial OS=Arabidopsis	NA	NA	NA	NA	NA
TCONS_00001778.p17		AOFI03000065.1:64816-65151;	0	0	0	0	0	3.60207	0	0	2.70307	0	2.94946	0	2.13738	4.17996	1.29838	2.88228	4.51455	1.85668	0.736999	2.58738	null	null	NA	NA	NA	NA	NA
TCONS_00001778.p19		AOFI03000065.1:67322-67639;	0	0	0	0	0	0	7.29591	8.04379	2.70307	0	5.89893	4.67588	2.99234	3.43558	5.19354	3.24256	5.64319	12.6254	5.15899	4.65728	null	null	NA	NA	NA	NA	NA
TCONS_00001778.p2	KAF4322609.1	AOFI03000065.1:63014-64351;	0	0	0	0	0	3.60207	0	0	0	13.2285	0	0	4.2137	3.43558	4.54435	3.06242	6.5461	2.97069	2.211	6.2097	sp|Q9MAB3|NOP5B_ARATH	Probable nucleolar protein 5-2 OS=Arabidopsis	NA	NA	NA	NA	NA
TCONS_00001778.p3		AOFI03000065.1:73113-74189;	66.6203	19.436	0	0	14.272	18.0104	14.5918	8.04379	8.10922	39.6855	20.6462	23.3794	18.5647	18.8957	15.9052	13.871	24.1528	26.3649	25.795	26.3912	null	null	NA	NA	NA	NA	NA
TCONS_00001778.p5		AOFI03000065.1:65449-65979;	22.2068	0	33.5409	0	14.272	39.6228	29.1836	16.0876	10.8123	13.2285	26.5452	18.7035	26.5036	27.0266	19.1512	27.9221	51.6916	60.1564	66.3299	50.1951	sp|Q0IHY5|EMC7_XENTR	ER membrane protein complex subunit 7 OS=Xenopus	NA	NA	23	Y	SignalP-noTM
TCONS_00001778.p9		AOFI03000065.1:68581-68979;	22.2068	38.872	33.5409	0	42.816	50.429	32.8316	24.1314	40.5461	13.2285	56.0398	65.4623	27.1142	19.0675	13.9576	21.9774	19.1868	14.8534	22.11	24.3213	null	null	NA	NA	NA	NA	NA
TCONS_00001784.p1	KAF4322602.1	AOFI03000065.1:88376-88900;	22.2068	19.436	0	0	21.408	18.0104	29.1836	0	21.6246	13.2285	14.7473	9.35176	20.7632	19.8119	19.4758	16.0327	11.9636	7.42672	8.10699	11.3845	sp|O75880|SCO1_HUMAN	Protein SCO1 homolog, mitochondrial OS=Homo	NA	NA	NA	NA	NA
TCONS_00001785.p2	KAF4322577.1		0	0	0	0	0	3.60207	0	8.04379	5.40615	0	2.94946	0	0.671749	0.973415	0.324596	1.08085	3.16019	4.45603	4.42199	2.58738	sp|Q4QRC6|ISCA1_DANRE	Iron-sulfur cluster assembly 1 homolog,	32:RRLR;	NA	NA	NA	NA
TCONS_00001787.p1		AOFI03000065.1:15241-18246;	0	0	0	0	7.13601	3.60207	3.64796	8.04379	13.5154	13.2285	5.89893	14.0276	9.40449	10.6503	7.79031	12.0695	67.2668	178.241	88.4399	60.5446	sp|Q4QY64|ATAD5_MOUSE	ATPase family AAA domain-containing protein	NA	NA	NA	NA	NA
[truncated: 10,634 more rows]
