# Supplementary material for: Haustorium formation and a distinct biotrophic transcriptome characterize infection of Nicotiana benthamiana by the tree pathogen Phytophthora kernoviae
Source: Mol Plant Pathol. 2021 May 20;22(8):954–68. doi: 10.1111/mpp.13072 (PMC8295517; doi:10.1111/mpp.13072)
Supplement: Supplementary file 9 — TABLE S3 Pairwise differentially expressed Phytophthora kernoviae transcripts from RNA sequencing (DESeq2 analysis); up‐regulated transcripts [file MPP-22-954-s001.xlsx]

## Sheet: Supp Table S3
Supplementary Table S3: Pairwise differentially expressed Phytophthora kernoviae transcripts from RNAseq (DESeq2 analysis). Transcripts shown are significantly differentially expressed at (i) log2 fold-change >0< and (ii) false discovery rate (FDR) <0.05. Transcripts listed are present at higher levels in the first sample type named in each pairwise comparison. Values shown are normalized express…
T24 vs T48																		T24 vs T72																		T24 vs MYC
Peptide	Peptide GenBank accession	Genomic coordinates	baseMean	log2FoldChange	lfcSE	stat	pvalue	padj	T24_Rep1	T24_Rep2	T24_Rep3	T24_Rep4	T48_Rep1	T48_Rep2	T48_Rep3	T48_Rep4		Peptide	Peptide GenBank accession	Genomic coordinates	baseMean	log2FoldChange	lfcSE	stat	pvalue	padj	T24_Rep1	T24_Rep2	T24_Rep3	T24_Rep4	T72_Rep1	T72_Rep2	T72_Rep3	T72_Rep4		Peptide	Peptide GenBank accession	Genomic coordinates	baseMean	log2FoldChange	lfcSE	stat	pvalue	padj	T24_Rep1	T24_Rep2	T24_Rep3	T24_Rep4	Myc_Rep1
TCONS_00000289.p1		AOFI03000004.1:380009-381907	8.58625	4.44421	1.24862	3.55928	0.00037187	0.0274222	22.2068	58.308	33.5409	0	7.13601	0	0	0		TCONS_00000359.p1		AOFI03000006.1:55071-61415	143.478	3.31701	0.821112	4.03966	5.35288e-05	0.00515524	88.827	19.436	0	121.987	2.70307	0	8.84839	9.35176		TCONS_00000209.p9		AOFI03000004.1:39943-40896	1.29506	5.26657	1.79146	2.93981	0.00328409	0.0290044	0	0	0	0	0
TCONS_00000359.p1		AOFI03000006.1:55071-61415	143.478	2.77862	0.794802	3.49599	0.000472299	0.0301496	88.827	19.436	0	121.987	0	3.60207	3.64796	32.1752		TCONS_00000365.p2		AOFI03000006.1:124330-125529	250.186	2.17764	0.505136	4.311	1.62519e-05	0.00271299	88.827	38.872	100.623	73.1923	16.2184	0	23.5957	14.0276		TCONS_00000223.p10		AOFI03000004.1:183507-183824	4.97891	2.61908	0.89827	2.9157	0.00354894	0.0306641	0	0	33.5409	24.3974	2.07632
TCONS_00000365.p2		AOFI03000006.1:124330-125529	250.186	1.9	0.501908	3.78556	0.000153365	0.0177282	88.827	38.872	100.623	73.1923	14.272	25.2145	14.5918	24.1314		TCONS_00000778.p9		AOFI03000019.1:80211-80471	986.71	2.22785	0.545525	4.08388	4.42907e-05	0.00515524	310.895	485.9	301.868	317.167	70.2799	92.5994	91.4334	51.4347		TCONS_00000229.p3		AOFI03000004.1:232088-235060	5.36961	4.13044	1.45376	2.84121	0.00449429	0.0363355	0	0	0	0	0.0610681
TCONS_00000778.p9		AOFI03000019.1:80211-80471	986.71	1.9462	0.542508	3.58741	0.000333975	0.0269512	310.895	485.9	301.868	317.167	42.816	61.2352	76.6071	193.051		TCONS_00001252.p3	KAF4323467.1	AOFI03000039.1:158678-159709	14.1587	2.91905	0.719999	4.05424	5.02967e-05	0.00515524	44.4135	19.436	0	48.7949	8.10922	0	2.94946	0		TCONS_00000236.p1		AOFI03000004.1:304438-305904	0.703939	6.40562	2.35534	2.71961	0.00653582	0.0458477	0	0	0	0	0.0610681
TCONS_00000970.p2		AOFI03000027.1:29821-31581	6.87636	4.65724	1.28674	3.61942	0.00029527	0.0263098	0	0	33.5409	24.3974	0	0	0	0		TCONS_00001349.p1		AOFI03000044.1:78704-83983	44.1303	1.60434	0.509587	3.14832	0.00164212	0.0397281	155.447	38.872	33.5409	24.3974	27.0307	26.457	11.7979	23.3794		TCONS_00000245.p1			0.609018	4.55534	1.45124	3.13893	0.00169565	0.0184385	0	0	0	0	0.122136
TCONS_00001211.p3		AOFI03000038.1:45747-47048	81.4502	3.52071	0.760576	4.629	3.67434e-06	0.00142865	111.034	213.796	301.868	195.18	0	36.0207	29.1836	0		TCONS_00001485.p1		AOFI03000050.1:46335-48941	30.7195	1.69144	0.533148	3.17256	0.00151102	0.0375672	44.4135	38.872	67.0818	24.3974	16.2184	13.2285	8.84839	14.0276		TCONS_00000252.p3		AOFI03000004.1:91954-93060	8.45859	2.17864	0.69171	3.14965	0.00163467	0.017957	22.2068	19.436	33.5409	0	3.60302
TCONS_00001341.p1		AOFI03000044.1:89784-92375	8.33534	4.62483	1.27055	3.64001	0.000272623	0.0249226	22.2068	19.436	0	0	0	0	0	0		TCONS_00002165.p1		AOFI03000089.1:11415-14981	19.8389	2.10961	0.614705	3.43191	0.000599349	0.0220707	22.2068	19.436	67.0818	24.3974	10.8123	0	5.89893	4.67588		TCONS_00000255.p11		AOFI03000004.1:212114-212662	2.29614	3.66469	1.10872	3.30533	0.000948641	0.0120311	0	0	33.5409	0	0.366409
TCONS_00001349.p1		AOFI03000044.1:78704-83983	44.1303	1.79218	0.524823	3.41483	0.000638227	0.0359171	155.447	38.872	33.5409	24.3974	7.13601	21.6124	25.5357	16.0876		TCONS_00002467.p1		AOFI03000105.1:23205-23747	34.7361	5.20936	1.05082	4.95742	7.14343e-07	0.000447179	66.6203	38.872	33.5409	170.782	0	0	2.94946	4.67588		TCONS_00000272.p4			1.85273	4.77606	1.38887	3.43879	0.000584311	0.00845355	0	0	33.5409	0	0.122136
TCONS_00001396.p4		AOFI03000046.1:58134-58892	7.04501	4.63315	1.31981	3.51048	0.000447295	0.0301496	22.2068	0	0	24.3974	0	0	0	0		TCONS_00002638.p1	KAF4321167.1	AOFI03000120.1:13912-14634	20.2123	2.13597	0.679598	3.143	0.00167228	0.0400707	22.2068	38.872	67.0818	121.987	13.5154	13.2285	14.7473	14.0276		TCONS_00000274.p2	KAF4325502.1	AOFI03000004.1:449892-450611	3.8519	5.25567	1.85099	2.83938	0.00452014	0.0364718	0	0	0	0	0.183204
TCONS_00002155.p2		AOFI03000088.1:12529-13710	224.1	5.16742	1.45544	3.55041	0.000384631	0.0278825	22.2068	19.436	0	24.3974	0	0	0	0		TCONS_00002795.p8		AOFI03000136.1:13246-14145	11.041	3.59443	1.00872	3.56335	0.000366155	0.0155399	88.827	0	0	0	5.40615	0	0	0		TCONS_00000276.p9		AOFI03000004.1:115908-116570	2.7957	3.2641	1.11515	2.92704	0.00342202	0.0298731	0	19.436	0	0	0.427477
TCONS_00002467.p1		AOFI03000105.1:23205-23747	34.7361	5.9625	1.21747	4.89744	9.70937e-07	0.000593243	66.6203	38.872	33.5409	170.782	0	0	3.64796	0		TCONS_00002890.p1	RLN65327.1		61.741	1.35176	0.352953	3.82987	0.000128209	0.00833858	111.034	97.18	100.623	146.385	35.14	13.2285	64.8882	46.7588		TCONS_00000284.p2		AOFI03000004.1:348899-350098	4.34067	3.74217	1.16002	3.22596	0.00125551	0.0147957	0	0	0	0	0.0610681
TCONS_00003068.p1		AOFI03000163.1:20773-22620	11.848	4.68633	1.33876	3.50051	0.000464374	0.0301496	0	0	33.5409	24.3974	0	0	0	0		TCONS_00002964.p3		AOFI03000152.1:19063-20793	12.0376	4.80753	1.4442	3.32885	0.000872049	0.0286915	0	0	0	48.7949	0	0	0	0		TCONS_00000285.p1		AOFI03000004.1:357273-359456	1.5616	5.31885	1.54889	3.43397	0.000594821	0.00857413	0	0	0	0	0.0610681
TCONS_00003068.p3		AOFI03000163.1:22894-23373	9.05752	4.64459	1.26691	3.66607	0.000246311	0.0241608	0	0	33.5409	24.3974	0	0	0	0		TCONS_00003040.p3		AOFI03000160.1:42223-43590	18.2346	2.2445	0.702796	3.19367	0.00140475	0.0368633	66.6203	0	0	24.3974	5.40615	13.2285	2.94946	4.67588		TCONS_00000288.p1		AOFI03000004.1:376686-377951	1.75905	4.35164	1.56326	2.78371	0.00537416	0.0405004	0	0	0	0	0
TCONS_00003081.p3		AOFI03000164.1:28927-29598	110.87	5.06795	1.50571	3.36582	0.000763169	0.0395527	0	58.308	0	0	0	0	0	0		TCONS_00003191.p7		AOFI03000178.1:17052-17837	7.40046	4.03446	1.12405	3.5892	0.000331688	0.0148312	0	0	0	73.1923	2.70307	0	0	0		TCONS_00000289.p1		AOFI03000004.1:380009-381907	8.58625	5.06771	0.86804	5.8381	5.2798e-09	3.26739e-07	22.2068	58.308	33.5409	0	0.610681
TCONS_00003191.p7		AOFI03000178.1:17052-17837	7.40046	3.81408	1.14524	3.33038	0.000867275	0.0436392	0	0	0	73.1923	0	0	0	8.04379		TCONS_00003253.p14			93.2555	3.33627	1.00629	3.3154	0.000915107	0.0292613	66.6203	38.872	100.623	24.3974	2.70307	26.457	2.94946	0		TCONS_00000289.p7		AOFI03000004.1:384423-384725	64.6976	6.72331	1.67441	4.01534	5.93597e-05	0.00141173	0	0	0	24.3974	0.122136
TCONS_00003253.p14			93.2555	3.92564	1.07411	3.65477	0.000257408	0.0244652	66.6203	38.872	100.623	24.3974	0	7.20414	0	8.04379		TCONS_00003413.p2	KAF4319633.1		8.76828	5.36375	1.19516	4.48789	7.19329e-06	0.00156626	44.4135	19.436	0	0	0	0	0	0		TCONS_00000290.p1		AOFI03000004.1:386308-387228	17.0424	3.74959	1.27155	2.94883	0.00318978	0.0284982	0	0	0	0	0.0610681
TCONS_00003405.p4		AOFI03000200.1:1-486	23.0189	4.69178	1.34968	3.47622	0.00050853	0.0312477	0	0	33.5409	24.3974	0	0	0	0		TCONS_00003581.p5		AOFI03000219.1:2272-3684	7.53903	4.75896	1.29785	3.66681	0.000245597	0.0125946	0	38.872	0	0	0	0	0	0		TCONS_00000345.p17		AOFI03000006.1:30918-31304	0.769526	5.71479	1.7027	3.35631	0.000789912	0.0105979	0	0	0	0	0.0610681
TCONS_00003581.p9		AOFI03000219.1:10982-11290	207.77	5.22525	1.2107	4.3159	1.58953e-05	0.00423506	0	0	0	73.1923	0	0	0	0		TCONS_00003581.p9		AOFI03000219.1:10982-11290	207.77	3.17468	0.963139	3.29618	0.000980088	0.0301122	0	0	0	73.1923	5.40615	0	0	0		TCONS_00000345.p6	KAF4325318.1		2.09295	3.29116	1.22332	2.69035	0.00713771	0.0483483	0	19.436	0	0	0.549613
TCONS_00003959.p3			10.8238	5.87149	1.39648	4.2045	2.61657e-05	0.00512098	44.4135	38.872	0	24.3974	0	0	0	0		TCONS_00003680.p1	KAF4319189.1		6.09033	4.34732	1.32852	3.27231	0.00106671	0.0317981	44.4135	0	33.5409	24.3974	0	0	0	4.67588		TCONS_00000357.p2		AOFI03000006.1:258649-262815	3.63509	3.99101	1.26674	3.15061	0.00162932	0.017915	0	0	0	0	0.183204
TCONS_00003987.p2		AOFI03000266.1:4564-5496	10.2737	4.63303	1.33794	3.4628	0.000534586	0.0317559	22.2068	0	0	24.3974	0	0	0	0		TCONS_00003741.p1	KAF4319092.1		7.6826	3.15557	0.939774	3.3578	0.000785667	0.0269495	22.2068	19.436	33.5409	0	2.70307	0	2.94946	0		TCONS_00000359.p1		AOFI03000006.1:55071-61415	143.478	6.53234	0.72682	8.98755	2.52795e-19	4.89842e-17	88.827	19.436	0	121.987	0.793886
TCONS_00004003.p2	KAF4318733.1	AOFI03000268.1:17836-20457	26.8808	2.74717	0.653623	4.20299	2.63413e-05	0.00512098	66.6203	0	67.0818	48.7949	0	0	7.29591	24.1314		TCONS_00003835.p1	KAF4318984.1	AOFI03000247.1:11708-13768	6.19282	4.78634	1.27966	3.74032	0.00018379	0.0105795	22.2068	0	0	24.3974	0	0	0	0		TCONS_00000359.p4		AOFI03000006.1:53060-54712	6.37049	5.44467	1.16781	4.6623	3.127e-06	0.000122794	0	19.436	0	0	0.122136
TCONS_00004035.p2		AOFI03000272.1:19618-19923	165.636	2.69406	0.734292	3.66892	0.000243576	0.0241608	44.4135	58.308	67.0818	24.3974	0	10.8062	3.64796	16.0876		TCONS_00003959.p3			10.8238	6.02475	1.39648	4.31425	1.60146e-05	0.00271299	44.4135	38.872	0	24.3974	0	0	0	0		TCONS_00000361.p1		AOFI03000006.1:73951-78078	3.91808	3.84626	1.23268	3.12024	0.00180706	0.0192613	0	0	0	0	0.183204
TCONS_00004067.p2		AOFI03000274.1:1796-2260	12.4292	3.35804	0.84792	3.96033	7.48469e-05	0.0100038	66.6203	19.436	33.5409	24.3974	0	10.8062	0	0		TCONS_00003987.p2		AOFI03000266.1:4564-5496	10.2737	4.78629	1.33794	3.57735	0.000347097	0.0152479	22.2068	0	0	24.3974	0	0	0	0		TCONS_00000361.p3	KAF4325316.1	AOFI03000006.1:81534-82472	2.03711	4.29736	1.35081	3.18131	0.00146609	0.016727	0	0	0	0	0.0610681
TCONS_00004213.p5		AOFI03000291.1:3131-3769	27.4374	4.61974	1.28527	3.59438	0.000325163	0.0269512	22.2068	19.436	0	0	0	0	0	0		TCONS_00004035.p2		AOFI03000272.1:19618-19923	165.636	2.86194	0.730726	3.91657	8.98178e-05	0.00714845	44.4135	58.308	67.0818	24.3974	8.10922	26.457	2.94946	0		TCONS_00000363.p1		AOFI03000006.1:84048-87170	1.88163	4.81011	1.45367	3.30894	0.000936497	0.0119026	0	0	0	0	0.122136
TCONS_00004388.p8		AOFI03000312.1:30892-31146	95.0957	3.57782	0.84602	4.229	2.34728e-05	0.00501966	88.827	38.872	33.5409	97.5898	0	10.8062	7.29591	0		TCONS_00004067.p2		AOFI03000274.1:1796-2260	12.4292	3.00718	0.771394	3.89837	9.68407e-05	0.00734816	66.6203	19.436	33.5409	24.3974	2.70307	26.457	2.94946	0		TCONS_00000365.p1		AOFI03000006.1:119788-121053	3.03644	4.95371	1.24603	3.97561	7.01993e-05	0.00162062	0	0	0	0	0.0610681
TCONS_00004471.p1		AOFI03000328.1:4496-4978	104.77	6.74966	1.24065	5.44042	5.31538e-08	0.0001131	66.6203	77.744	33.5409	24.3974	0	0	0	0		TCONS_00004201.p4		AOFI03000290.1:16167-16619	7.93976	3.99516	1.25397	3.18601	0.0014425	0.0370462	0	0	33.5409	48.7949	0	13.2285	0	0		TCONS_00000365.p2		AOFI03000006.1:124330-125529	250.186	5.00967	0.445839	11.2365	2.69809e-29	1.27566e-26	88.827	38.872	100.623	73.1923	2.07632
TCONS_00004505.p10		AOFI03000333.1:5115-5423	726.304	2.32752	0.622436	3.73938	0.000184474	0.0202306	177.654	136.052	167.705	243.974	28.544	36.0207	25.5357	56.3065		TCONS_00004213.p5		AOFI03000291.1:3131-3769	27.4374	4.773	1.28527	3.71363	0.000204311	0.0112439	22.2068	19.436	0	0	0	0	0	0		TCONS_00000365.p4		AOFI03000006.1:125973-126764	21.381	5.47601	1.3215	4.1438	3.41603e-05	0.000901283	0	0	0	0	0
TCONS_00004798.p2		AOFI03000378.1:25683-27506	12.6231	4.6117	1.35559	3.40198	0.000668993	0.0371595	0	19.436	0	24.3974	0	0	0	0		TCONS_00004358.p1	KAF4318237.1	AOFI03000309.1:10562-11371	746.449	0.638718	0.148978	4.28732	1.8084e-05	0.00292144	843.857	991.236	1308.1	951.5	597.38	793.709	616.438	635.919		TCONS_00000380.p24		AOFI03000006.1:206662-207012	0.50319	4.31094	1.52179	2.83281	0.00461402	0.0370747	0	0	0	0	0.122136
TCONS_00004856.p1	RLN75922.1	AOFI03000385.1:21958-22476	13.3587	5.19812	1.22048	4.25908	2.05274e-05	0.0047434	0	38.872	0	24.3974	0	0	0	0		TCONS_00004388.p8		AOFI03000312.1:30892-31146	95.0957	3.86073	0.853871	4.52145	6.14176e-06	0.00146466	88.827	38.872	33.5409	97.5898	2.70307	13.2285	2.94946	4.67588		TCONS_00000380.p8		AOFI03000006.1:210740-211969	2.54877	4.10487	1.45696	2.81742	0.00484105	0.0380461	0	0	0	0	0.244273
TCONS_00004972.p1	KAF4317341.1	AOFI03000404.1:1780-3273	323.025	4.00031	0.713523	5.60641	2.06561e-08	8.83459e-05	288.688	194.36	368.95	195.18	14.272	14.4083	7.29591	32.1752		TCONS_00004392.p5		AOFI03000313.1:33168-33983	11.6806	3.21685	0.900088	3.57393	0.000351669	0.0153144	66.6203	19.436	0	24.3974	0	0	2.94946	9.35176		TCONS_00000380.p9		AOFI03000006.1:209292-210221	0.656922	4.71368	1.54012	3.0606	0.00220892	0.0223349	0	0	0	0	0.0610681
TCONS_00004990.p2		AOFI03000408.1:28107-29783	13.8083	4.61331	1.30485	3.53551	0.000406987	0.0285358	22.2068	19.436	0	0	0	0	0	0		TCONS_00004471.p1		AOFI03000328.1:4496-4978	104.77	4.65206	1.00152	4.64502	3.4005e-06	0.00121641	66.6203	77.744	33.5409	24.3974	2.70307	0	0	4.67588		TCONS_00000394.p1		AOFI03000006.1:95267-96481	1.29184	3.30358	1.21888	2.71035	0.00672126	0.046705	0	0	0	0	0.122136
TCONS_00005046.p1	KAF4317244.1	AOFI03000416.1:27507-28100	26.8286	5.76116	1.23934	4.64857	3.34248e-06	0.00142865	22.2068	77.744	100.623	73.1923	0	0	3.64796	0		TCONS_00004505.p10		AOFI03000333.1:5115-5423	726.304	2.82911	0.633075	4.46884	7.86448e-06	0.00157541	177.654	136.052	167.705	243.974	27.0307	26.457	29.4946	18.7035		TCONS_00000395.p4		AOFI03000006.1:99810-100292	3.93673	2.83843	0.913472	3.1073	0.00188805	0.0198305	22.2068	19.436	0	0	1.83204
TCONS_00005199.p1		AOFI03000441.1:12899-13498	19.2604	4.63251	1.37833	3.36095	0.000776742	0.0395527	22.2068	0	0	24.3974	0	0	0	0		TCONS_00004540.p3		AOFI03000337.1:22875-24392	9.45174	4.78323	1.49324	3.20326	0.00135882	0.0362337	22.2068	0	0	24.3974	0	0	0	0		TCONS_00000396.p3		AOFI03000006.1:112488-114566	2.68431	4.09284	1.08787	3.76224	0.000168398	0.00319496	0	19.436	0	0	0.366409
TCONS_00005449.p9		AOFI03000492.1:10721-11134	52.6924	4.6721	1.31207	3.56086	0.000369643	0.0274222	0	0	33.5409	24.3974	0	0	0	0		TCONS_00004580.p2		AOFI03000343.1:11895-12953	7.66182	3.12674	0.937967	3.33353	0.000857512	0.0286915	22.2068	38.872	0	0	0	0	2.94946	4.67588		TCONS_00000444.p8		AOFI03000008.1:14358-15716	1.11307	6.39672	1.75686	3.64099	0.000271597	0.00467781	0	0	0	0	0.0610681
TCONS_00005469.p1	KAF4316701.1		63.6124	1.51617	0.375959	4.03281	5.51148e-05	0.00785753	66.6203	136.052	67.0818	97.5898	35.68	18.0104	47.4234	32.1752		TCONS_00004709.p8		AOFI03000366.1:22230-22583	5.81985	4.81124	1.28794	3.73561	0.000187264	0.010657	0	0	33.5409	24.3974	0	0	0	0		TCONS_00000454.p5	KAF4325091.1	AOFI03000008.1:102524-103309	7.26545	4.73687	1.31385	3.60534	0.000311747	0.0052541	0	0	0	0	0.0610681
TCONS_00005481.p1		AOFI03000500.1:7140-8639	10.8826	4.6331	1.32873	3.48686	0.000488726	0.0307394	22.2068	0	0	24.3974	0	0	0	0		TCONS_00004806.p4		AOFI03000379.1:14952-15620	21.9233	2.37631	0.7006	3.39183	0.000694287	0.0244858	0	19.436	67.0818	48.7949	2.70307	0	11.7979	4.67588		TCONS_00000460.p5		AOFI03000008.1:186929-187390	1.21818	6.42712	1.76016	3.65145	0.000260766	0.00455955	0	0	0	0	0
TCONS_00005580.p1		AOFI03000518.1:15680-17512	16.849	3.30026	0.75919	4.34708	1.37963e-05	0.00393379	66.6203	19.436	0	48.7949	0	0	10.9439	0		TCONS_00004856.p1	RLN75922.1	AOFI03000385.1:21958-22476	13.3587	3.10966	0.97019	3.20521	0.00134963	0.0362337	0	38.872	0	24.3974	0	0	2.94946	4.67588		TCONS_00000460.p9		AOFI03000008.1:187517-187849	0.628333	5.73393	1.80587	3.17516	0.00149756	0.0169714	0	0	0	0	0.0610681
TCONS_00005733.p20		AOFI03000551.1:14146-14454	18.323	2.62913	0.722519	3.63883	0.000273875	0.0249226	22.2068	19.436	67.0818	24.3974	0	7.20414	3.64796	8.04379		TCONS_00004972.p1	KAF4317341.1	AOFI03000404.1:1780-3273	323.025	5.59016	0.80243	6.96654	3.24826e-12	1.62673e-08	288.688	194.36	368.95	195.18	8.10922	13.2285	0	4.67588		TCONS_00000478.p13		AOFI03000008.1:172627-172986	2.68283	4.97748	1.36843	3.63736	0.000275443	0.00471845	22.2068	0	0	0	0.122136
TCONS_00005734.p7		AOFI03000552.1:8486-9031	34.0885	5.66704	1.24688	4.54497	5.49422e-06	0.00195823	44.4135	0	33.5409	24.3974	0	0	0	0		TCONS_00005117.p3		AOFI03000428.1:16002-17312	87.4368	4.75372	1.42865	3.32742	0.000876557	0.0286915	0	19.436	0	24.3974	0	0	0	0		TCONS_00000478.p8	KAF4325078.1	AOFI03000008.1:173138-173731	467.902	9.90651	0.92849	10.6695	1.414e-26	5.06469e-24	111.034	194.36	67.0818	170.782	0
TCONS_00005768.p3		AOFI03000560.1:2620-3048	6.8854	4.64126	1.26681	3.66374	0.000248557	0.0241608	22.2068	0	33.5409	0	0	0	0	0		TCONS_00005177.p1		AOFI03000437.1:20811-23243	27.2049	2.12535	0.653069	3.25441	0.00113629	0.0332824	0	19.436	33.5409	73.1923	13.5154	0	0	9.35176		TCONS_00000481.p14		AOFI03000008.1:196751-197119	5.75202	2.30791	0.834207	2.76659	0.00566465	0.0418738	0	0	33.5409	24.3974	2.01525
TCONS_00005994.p1		AOFI03000627.1:1507-3843	13.3862	4.57764	1.12146	4.08187	4.46753e-05	0.00699153	44.4135	19.436	33.5409	24.3974	0	3.60207	0	0		TCONS_00005579.p1		AOFI03000518.1:525-983	35.9946	2.19168	0.619159	3.53978	0.000400468	0.0167129	44.4135	136.052	167.705	24.3974	10.8123	13.2285	38.343	14.0276		TCONS_00000481.p2		AOFI03000008.1:199753-202773	10.7488	2.48968	0.845167	2.94579	0.00322136	0.028672	0	19.436	33.5409	0	1.77098
TCONS_00006424.p2		AOFI03000783.1:4759-6057	66.0798	5.2238	1.32279	3.94907	7.84544e-05	0.0101682	22.2068	0	0	48.7949	0	0	0	0		TCONS_00005732.p2	RLN77839.1	AOFI03000551.1:3-458	48.2223	4.60415	1.18822	3.87481	0.000106707	0.00774478	88.827	19.436	0	0	0	0	0	4.67588		TCONS_00000481.p4		AOFI03000008.1:197944-199614	6.43832	3.62273	1.0995	3.29488	0.000984654	0.012329	22.2068	0	0	0	0.366409
TCONS_00006508.p1		AOFI03000817.1:1109-4201	12.0453	4.66903	1.30663	3.57334	0.000352462	0.0274088	0	0	33.5409	24.3974	0	0	0	0		TCONS_00005734.p7		AOFI03000552.1:8486-9031	34.0885	5.8203	1.24688	4.66789	3.04312e-06	0.00119499	44.4135	0	33.5409	24.3974	0	0	0	0		TCONS_00000492.p3		AOFI03000008.1:250012-251322	53.5582	1.74587	0.471775	3.70063	0.000215064	0.00390484	0	97.18	100.623	48.7949	14.1678
TCONS_00007043.p2	KAF4314951.1	AOFI03001180.1:2625-3524	27.0208	2.50322	0.681857	3.67118	0.00024143	0.0241608	66.6203	97.18	0	73.1923	14.272	18.0104	3.64796	8.04379		TCONS_00005994.p1		AOFI03000627.1:1507-3843	13.3862	2.68076	0.788898	3.3981	0.000678548	0.0241005	44.4135	19.436	33.5409	24.3974	8.10922	0	5.89893	0		TCONS_00000517.p9	KAF4325042.1	AOFI03000009.1:143365-143736	0.395212	5.76682	2.04631	2.81815	0.00483012	0.0379854	0	0	0	0	0.0610681
TCONS_00007102.p1	KAF4314906.1	AOFI03001236.1:2282-2638	127.2	1.69446	0.47017	3.60394	0.000313429	0.0268107	66.6203	116.616	67.0818	73.1923	21.408	32.4186	32.8316	8.04379		TCONS_00006037.p1		AOFI03000644.1:6463-8925	18.4212	4.75073	1.35863	3.4967	0.000471058	0.0187227	22.2068	19.436	0	0	0	0	0	0		TCONS_00000519.p3		AOFI03000009.1:152039-153454	0.782305	6.44342	2.20599	2.92087	0.00349054	0.0303146	0	0	0	0	0
TCONS_00007210.p1	KAF4314808.1		9.15531	5.97713	1.2395	4.82221	1.4198e-06	0.000759059	22.2068	19.436	33.5409	48.7949	0	0	0	0		TCONS_00006197.p1		AOFI03000695.1:4794-6620	55.7732	1.75132	0.551024	3.17831	0.00148137	0.0375154	66.6203	136.052	134.164	170.782	8.10922	66.1424	61.9387	23.3794		TCONS_00000519.p4		AOFI03000009.1:150764-151840	4.12964	7.31778	1.79312	4.08103	4.48364e-05	0.00112519	0	19.436	0	0	0
TCONS_00007303.p1		AOFI03001468.1:271-1806	38.9258	5.13978	1.20845	4.25322	2.10719e-05	0.0047434	22.2068	19.436	67.0818	73.1923	0	3.60207	0	0		TCONS_00006295.p1	KAF4315694.1	AOFI03000732.1:7606-9711	29.877	2.55653	0.640651	3.99052	6.5929e-05	0.0057925	66.6203	0	67.0818	24.3974	2.70307	13.2285	5.89893	9.35176		TCONS_00000519.p6		AOFI03000009.1:153511-154248	0.384151	5.76342	2.01632	2.85839	0.00425799	0.034951	0	0	0	0	0.0610681
TCONS_00007306.p3	RLN78826.1	AOFI03001471.1:412-774	294.655	4.98032	0.951641	5.2334	1.66421e-07	0.000177946	177.654	155.488	268.327	146.385	7.13601	3.60207	0	16.0876		TCONS_00006424.p2		AOFI03000783.1:4759-6057	66.0798	5.37706	1.32279	4.06493	4.8046e-05	0.00515524	22.2068	0	0	48.7949	0	0	0	0		TCONS_00000538.p18		AOFI03000009.1:176272-176901	2.64134	4.26839	1.19324	3.57715	0.000347366	0.00567892	0	0	0	0	0.0610681
TCONS_00007315.p1	KAF4314734.1	AOFI03001484.1:1764-2090	27.6381	2.27522	0.687725	3.30833	0.000938553	0.0461401	66.6203	77.744	0	121.987	7.13601	18.0104	14.5918	16.0876		TCONS_00006568.p2		AOFI03000848.1:4149-4646	60.2814	2.16063	0.589384	3.66591	0.000246465	0.0125946	22.2068	38.872	0	97.5898	10.8123	26.457	5.89893	4.67588		TCONS_00000538.p2		AOFI03000009.1:169278-172889	8.69451	2.99343	1.08398	2.76151	0.00575341	0.0422656	22.2068	0	0	0	0.488545
TCONS_00007552.p1		AOFI03001819.1:186-515	28.1814	2.29623	0.676445	3.39455	0.000687413	0.0376932	22.2068	38.872	33.5409	24.3974	7.13601	3.60207	10.9439	0		TCONS_00006598.p1		AOFI03000866.1:5660-6652	10.7644	4.25221	1.31022	3.24542	0.00117279	0.0332824	66.6203	0	0	24.3974	0	13.2285	0	0		TCONS_00000538.p34		AOFI03000009.1:192248-192565	0.894629	4.63892	1.66683	2.78308	0.00538448	0.0405004	0	0	0	0	0.0610681
TCONS_00007562.p2			10.9029	6.37706	1.42922	4.46191	8.12331e-06	0.00248167	44.4135	38.872	0	73.1923	0	0	0	0		TCONS_00006790.p1		AOFI03000981.1:2625-3263	13.8128	3.10483	0.899785	3.45063	0.000559281	0.0213808	44.4135	38.872	33.5409	73.1923	0	26.457	2.94946	4.67588		TCONS_00000538.p5		AOFI03000009.1:165005-166489	0.591328	4.89041	1.81427	2.69553	0.00702763	0.0480432	0	0	0	0	0
TCONS_00007655.p1			24.3535	7.28304	1.35659	5.36864	7.93314e-08	0.0001131	44.4135	97.18	33.5409	121.987	0	0	0	0		TCONS_00006918.p1	RLN81178.1	AOFI03000062.1:97072-97281	33.185	1.82418	0.584049	3.12333	0.00178815	0.0418459	133.241	19.436	67.0818	0	10.8123	0	23.5957	18.7035		TCONS_00000578.p10		AOFI03000012.1:8411-8836	0.727778	4.55382	1.39201	3.2714	0.00107018	0.0130407	0	0	0	0	0.122136
TCONS_00007709.p1		AOFI03002104.1:3-527	125.449	2.5905	0.72689	3.56381	0.000365511	0.0274222	111.034	116.616	100.623	97.5898	7.13601	3.60207	3.64796	64.3503		TCONS_00006990.p1		AOFI03001135.1:564-2138	21.9446	2.52069	0.79039	3.18917	0.00142681	0.0370462	0	38.872	33.5409	24.3974	2.70307	13.2285	2.94946	4.67588		TCONS_00000578.p5		AOFI03000012.1:15922-16869	3.4078	4.1677	1.55669	2.67729	0.0074221	0.0496768	0	0	0	0	0
TCONS_00007887.p2		AOFI03000018.1:71104-71946	15.7741	3.36471	1.01554	3.31323	0.000922257	0.0458662	66.6203	0	33.5409	0	0	3.60207	3.64796	0		TCONS_00006999.p1	KAF4314992.1	AOFI03001140.1:2887-3795	24.7582	2.63185	0.639222	4.11727	3.83381e-05	0.00479993	22.2068	58.308	134.164	73.1923	2.70307	26.457	14.7473	9.35176		TCONS_00000585.p2		AOFI03000012.1:85911-86453	13.4317	7.8249	1.48292	5.27669	1.31535e-07	6.6442e-06	22.2068	0	0	0	0.0610681
TCONS_00008122.p1		AOFI03000058.1:130422-133154	25.9521	5.20093	1.24479	4.17818	2.93856e-05	0.00546445	22.2068	19.436	0	24.3974	0	0	0	0		TCONS_00007011.p1		AOFI03001151.1:3162-4544	7.02978	5.34352	1.45655	3.6686	0.000243878	0.0125946	0	19.436	0	48.7949	0	0	0	0		TCONS_00000599.p2		AOFI03000012.1:209280-212261	4.5222	4.01207	1.30225	3.08089	0.00206386	0.0212129	0	0	0	0	0.244273
TCONS_00008261.p1		AOFI03000078.1:73765-77319	135.604	2.80855	0.703907	3.98994	6.60896e-05	0.00911823	66.6203	19.436	33.5409	97.5898	7.13601	7.20414	3.64796	16.0876		TCONS_00007043.p2	KAF4314951.1	AOFI03001180.1:2625-3524	27.0208	4.86672	0.907836	5.3608	8.2856e-08	0.000100693	66.6203	97.18	0	73.1923	2.70307	13.2285	0	0		TCONS_00000599.p26		AOFI03000012.1:207775-208134	1.1905	6.44084	2.10794	3.05552	0.00224673	0.0225245	0	0	0	0	0
TCONS_00008691.p4		AOFI03000187.1:4049-4591	153.813	4.71562	1.40307	3.36093	0.000776813	0.0395527	0	0	33.5409	24.3974	0	0	0	0		TCONS_00007210.p1	KAF4314808.1		9.15531	3.44333	0.941454	3.65746	0.000254729	0.0125946	22.2068	19.436	33.5409	48.7949	8.10922	0	0	0		TCONS_00000599.p8			1.29444	4.04427	1.35341	2.98822	0.00280609	0.026199	0	19.436	0	0	0.427477
TCONS_00008885.p1	KAF4318575.1	AOFI03000281.1:32070-34649	861.973	0.67599	0.194681	3.4723	0.000516029	0.0312477	777.236	796.876	1006.23	1195.47	713.601	608.75	587.321	434.365		TCONS_00007306.p3	RLN78826.1	AOFI03001471.1:412-774	294.655	4.85375	0.931966	5.20807	1.90811e-07	0.000159263	177.654	155.488	268.327	146.385	8.10922	26.457	0	0		TCONS_00000715.p1		AOFI03000017.1:106047-106601	1.2287	3.13172	1.16332	2.69205	0.0071015	0.0482931	0	0	0	0	0.183204
TCONS_00008911.p2	RLN78112.1	AOFI03000298.1:63503-65014	21.9416	3.83208	0.999224	3.83505	0.000125537	0.0149145	22.2068	77.744	67.0818	24.3974	0	3.60207	7.29591	0		TCONS_00007434.p1		AOFI03001660.1:1220-1921	48.6853	3.19253	0.970224	3.29051	0.00100006	0.0301706	0	19.436	67.0818	0	2.70307	0	2.94946	0		TCONS_00000715.p4		AOFI03000017.1:107428-107754	0.59755	3.90934	1.40914	2.77427	0.00553264	0.0411813	0	0	0	0	0.122136
TCONS_00008955.p3		AOFI03000341.1:18812-20011	153.268	4.84165	1.18497	4.08588	4.39098e-05	0.00699153	22.2068	38.872	33.5409	48.7949	0	3.60207	0	0		TCONS_00007562.p2			10.9029	6.53032	1.42922	4.56914	4.89728e-06	0.00143393	44.4135	38.872	0	73.1923	0	0	0	0		TCONS_00000724.p6		AOFI03000017.1:168076-168447	4.21097	2.36638	0.785435	3.01282	0.00258829	0.0248527	22.2068	19.436	0	0	2.07632
TCONS_00009024.p2			157.083	4.34875	1.26859	3.42802	0.000607991	0.0346717	22.2068	77.744	0	0	7.13601	0	0	0		TCONS_00007655.p1			24.3535	7.4363	1.35659	5.48162	4.21456e-08	9.35072e-05	44.4135	97.18	33.5409	121.987	0	0	0	0		TCONS_00000751.p1		AOFI03000019.1:14058-16757	6.30628	5.10388	1.33117	3.83412	0.000126013	0.00256364	0	0	0	0	0.0610681
TCONS_00009047.p1	KAF4317592.1	AOFI03000373.1:40986-44846	59.3611	2.61229	0.679005	3.84723	0.00011946	0.014598	66.6203	97.18	33.5409	0	7.13601	14.4083	3.64796	8.04379		TCONS_00007675.p1		AOFI03002051.1:1-1116	41.6029	2.51525	0.630214	3.9911	6.5767e-05	0.0057925	44.4135	136.052	201.246	97.5898	10.8123	26.457	41.2925	4.67588		TCONS_00000751.p4		AOFI03000019.1:17020-18570	2.92843	4.6653	1.67286	2.78882	0.00529002	0.0401335	0	0	0	0	0
TCONS_00009334.p1		AOFI03001352.1:32-2023	692.736	5.92845	1.3139	4.5121	6.41884e-06	0.0021118	0	58.308	33.5409	24.3974	0	0	0	0		TCONS_00007709.p1		AOFI03002104.1:3-527	125.449	3.05177	0.741176	4.11747	3.8306e-05	0.00479993	111.034	116.616	100.623	97.5898	21.6246	0	5.89893	18.7035		TCONS_00000778.p9		AOFI03000019.1:80211-80471	986.71	10.9306	0.665706	16.4196	1.38524e-60	8.18677e-57	310.895	485.9	301.868	317.167	0.122136
																		TCONS_00008055.p2		AOFI03000033.1:82173-84518	21.8844	2.17096	0.709657	3.05917	0.0022195	0.0496216	0	38.872	67.0818	121.987	8.10922	39.6855	5.89893	9.35176		TCONS_00000781.p1		AOFI03000019.1:104198-104668	6.60105	4.46536	1.34885	3.3105	0.000931302	0.0118493	0	0	0	0	0.183204
																		TCONS_00008122.p1		AOFI03000058.1:130422-133154	25.9521	3.96177	1.14423	3.46238	0.000535422	0.020786	22.2068	19.436	0	24.3974	0	0	0	4.67588		TCONS_00000791.p3		AOFI03000019.1:7324-7941	1.09092	4.84967	1.50907	3.21367	0.0013105	0.0153065	0	0	0	0	0.0610681
																		TCONS_00008122.p7		AOFI03000058.1:128717-129088	6.19788	4.79244	1.27932	3.74608	0.000179621	0.0104598	0	19.436	33.5409	0	0	0	0	0		TCONS_00000791.p5	KAF4324420.1	AOFI03000019.1:6766-7272	1.21442	4.29206	1.48826	2.88394	0.00392737	0.0328997	0	0	0	0	0.0610681
																		TCONS_00008261.p1		AOFI03000078.1:73765-77319	135.604	2.07461	0.645705	3.21294	0.00131383	0.0357591	66.6203	19.436	33.5409	97.5898	8.10922	26.457	14.7473	9.35176		TCONS_00000791.p7		AOFI03000019.1:8830-9255	1.54072	4.91476	1.45434	3.37937	0.000726515	0.00991617	0	0	0	0	0
																		TCONS_00008317.p1	RLN81748.1	AOFI03000090.1:35005-36483	9.07804	4.86716	1.2026	4.04719	5.18351e-05	0.00515524	44.4135	58.308	33.5409	0	0	0	0	4.67588		TCONS_00000793.p4		AOFI03000019.1:50340-50834	7.23406	4.7042	1.28249	3.66803	0.000244428	0.00431538	0	0	0	0	0.122136
																		TCONS_00008323.p4		AOFI03000104.1:58331-59392	12.763	4.01374	1.10014	3.64838	0.0002639	0.0127078	22.2068	0	33.5409	24.3974	0	0	0	4.67588		TCONS_00000796.p1		AOFI03000019.1:154703-156463	4.75178	3.83744	0.996864	3.84951	0.000118355	0.0024372	22.2068	19.436	0	24.3974	0.366409
																		TCONS_00008483.p2		AOFI03000131.1:57246-58595	18.4859	2.13809	0.599573	3.56603	0.00036243	0.0155132	44.4135	38.872	33.5409	24.3974	5.40615	13.2285	8.84839	9.35176		TCONS_00000826.p1		AOFI03000021.1:93068-94591	1.01248	3.72625	1.38631	2.68789	0.00719044	0.0486219	0	0	0	0	0.305341
																		TCONS_00008549.p2		AOFI03000146.1:17422-19659	33.5705	5.38372	1.28187	4.1999	2.67036e-05	0.00405247	22.2068	19.436	33.5409	0	0	0	0	0		TCONS_00000834.p1		AOFI03000021.1:141281-142192	7.51016	3.75322	1.40111	2.67874	0.00739006	0.0495465	0	0	0	0	0.122136
																		TCONS_00008861.p2		AOFI03000253.1:34158-35465	8.50349	3.92047	1.22105	3.21073	0.001324	0.035841	0	19.436	0	48.7949	0	0	0	4.67588		TCONS_00000837.p1		AOFI03000021.1:146206-148440	2.10303	6.42439	1.7123	3.7519	0.000175499	0.00331373	0	0	0	0	0
																		TCONS_00008952.p3		AOFI03000341.1:2087-3277	24.5699	4.76817	1.33703	3.56625	0.000362128	0.0155132	0	19.436	0	24.3974	0	0	0	0		TCONS_00000838.p3		AOFI03000021.1:157577-157822	8.58997	3.87061	1.00426	3.85421	0.000116105	0.00240343	22.2068	0	33.5409	0	0.549613
																		TCONS_00008955.p3		AOFI03000341.1:18812-20011	153.268	4.1212	1.01474	4.06136	4.87887e-05	0.00515524	22.2068	38.872	33.5409	48.7949	2.70307	0	0	4.67588		TCONS_00000841.p10		AOFI03000022.1:24457-25656	0.791805	6.40507	2.30186	2.78256	0.00539314	0.0405004	0	0	0	0	0.0610681
																		TCONS_00008956.p1		AOFI03000341.1:22807-23949	163.96	5.41101	1.32031	4.09828	4.16236e-05	0.00496312	44.4135	0	33.5409	0	0	0	0	0		TCONS_00000853.p1		AOFI03000022.1:142358-147607	14.3426	5.85623	1.94666	3.00834	0.00262676	0.0251196	0	0	0	0	0
																		TCONS_00009047.p1	KAF4317592.1	AOFI03000373.1:40986-44846	59.3611	2.83071	0.678942	4.16929	3.05554e-05	0.0042506	66.6203	97.18	33.5409	0	13.5154	0	8.84839	0		TCONS_00000853.p3		AOFI03000022.1:138003-139991	1.49135	4.28721	1.35137	3.17249	0.0015114	0.0170791	0	0	0	0	0.122136
																		TCONS_00009250.p1		AOFI03000819.1:2324-3667	377.747	1.93796	0.550676	3.51924	0.00043279	0.0177657	377.515	136.052	201.246	170.782	72.983	79.3709	41.2925	42.0829		TCONS_00000855.p3	KAF4324269.1		3.97986	2.09204	0.772394	2.70851	0.0067586	0.0468543	22.2068	0	0	24.3974	2.687
																		TCONS_00009334.p1		AOFI03001352.1:32-2023	692.736	3.1378	1.01716	3.08487	0.00203644	0.0464846	0	58.308	33.5409	24.3974	2.70307	13.2285	2.94946	0		TCONS_00000862.p18		AOFI03000022.1:2410-2712	0.807787	4.02258	1.3073	3.07702	0.00209079	0.0213967	0	0	0	0	0.0610681
																		TCONS_00009363.p1	KAF4314661.1	AOFI03001892.1:2422-2670	126.025	1.7402	0.42944	4.05226	5.07247e-05	0.00515524	355.308	155.488	402.491	170.782	35.14	171.97	64.8882	74.8141		TCONS_00000879.p10		AOFI03000024.1:145156-145692	0.648478	6.44616	2.3298	2.76683	0.00566042	0.0418687	0	0	0	0	0
																																				TCONS_00000879.p2		AOFI03000024.1:141673-143298	1.99828	3.53223	1.2211	2.89267	0.00381978	0.032296	0	0	0	0	0.183204
																																				TCONS_00000885.p5		AOFI03000024.1:112806-113159	25.0487	5.5654	1.26131	4.41239	1.02236e-05	0.000329272	0	0	0	0	0.0610681
																																				TCONS_00000921.p14		AOFI03000026.1:96115-96465	1.44585	4.40726	1.518	2.90335	0.003692	0.0315998	0	0	0	0	0.0610681
																																				TCONS_00000921.p3		AOFI03000026.1:97253-100291	2.43301	4.01004	1.16399	3.44508	0.000570898	0.00835151	0	0	0	0	0.183204
																																				TCONS_00000927.p4		AOFI03000026.1:57430-58473	1.45922	3.98343	1.30294	3.05727	0.00223365	0.0224504	0	0	0	0	0.122136
																																				TCONS_00000928.p3		AOFI03000026.1:62387-63088	1.02437	6.43853	2.03171	3.16902	0.00152952	0.0171853	0	0	0	0	0
																																				TCONS_00000928.p6		AOFI03000026.1:61195-61566	1.0457	6.43736	1.99659	3.22418	0.00126335	0.0148437	0	0	0	0	0
																																				TCONS_00000933.p1		AOFI03000026.1:124239-128075	0.571392	4.57785	1.63881	2.7934	0.00521571	0.0398065	0	0	0	0	0.0610681
																																				TCONS_00000969.p1		AOFI03000027.1:20326-22026	2.60424	7.82469	1.47617	5.30065	1.1539e-07	5.85367e-06	22.2068	0	0	0	0.0610681
																																				TCONS_00000970.p2		AOFI03000027.1:29821-31581	6.87636	2.19631	0.792898	2.76998	0.00560591	0.0415696	0	0	33.5409	24.3974	2.19845
																																				TCONS_00000971.p2		AOFI03000027.1:36493-37599	5.4997	4.65483	1.222	3.80918	0.000139429	0.00273472	0	0	0	0	0.122136
																																				TCONS_00000985.p3		AOFI03000028.1:125040-126320	14.8721	5.65714	1.48038	3.82141	0.000132694	0.00265837	0	0	0	0	0.0610681
																																				TCONS_00000989.p2		AOFI03000028.1:2-6763	5.59991	5.48168	1.31453	4.17008	3.04487e-05	0.000825466	0	0	0	0	0
																																				TCONS_00000990.p2		AOFI03000028.1:20874-24884	4.17684	5.72734	1.76805	3.23935	0.001198	0.0142459	0	0	0	0	0.0610681
																																				TCONS_00000993.p1		AOFI03000028.1:55988-57820	8.9036	4.92776	1.14467	4.30495	1.6702e-05	0.000504719	22.2068	0	0	0	0.305341
																																				TCONS_00001004.p1		AOFI03000028.1:113288-114934	2.67346	3.87291	1.31594	2.94307	0.00324972	0.0288592	0	0	0	0	0.122136
																																				TCONS_00001070.p11		AOFI03000032.1:78196-78687	0.896325	5.79974	2.11717	2.73939	0.00615538	0.0440964	0	0	0	0	0
																																				TCONS_00001070.p25		AOFI03000032.1:81951-82250	1.4213	5.79331	2.05803	2.81498	0.00487797	0.0382091	0	0	0	0	0
																																				TCONS_00001080.p2		AOFI03000032.1:130576-131904	3.76058	3.84835	1.2887	2.98623	0.00282436	0.0262658	0	0	0	0	0.0610681
																																				TCONS_00001084.p5		AOFI03000034.1:30457-31893	15.8877	6.99198	1.30654	5.35151	8.72246e-08	4.52191e-06	0	58.308	0	0	0.122136
																																				TCONS_00001096.p1	RLN68130.1		42.9604	1.77679	0.434549	4.0888	4.33603e-05	0.00109513	66.6203	38.872	67.0818	73.1923	25.2211
																																				TCONS_00001113.p2		AOFI03000034.1:92695-93810	2.50997	4.72435	1.31017	3.60591	0.000311059	0.0052541	0	0	0	0	0.122136
																																				TCONS_00001130.p4		AOFI03000035.1:55826-56617	232.877	1.87535	0.675952	2.77438	0.00553072	0.0411813	66.6203	155.488	100.623	48.7949	22.3509
																																				TCONS_00001143.p3		AOFI03000035.1:614-2176	6.15798	3.47509	1.21722	2.85495	0.00430435	0.0352093	0	0	0	0	0.244273
																																				TCONS_00001147.p1		AOFI03000035.1:157510-158178	1.60296	7.18963	1.76907	4.06407	4.82244e-05	0.001195	22.2068	0	0	0	0
																																				TCONS_00001162.p6		AOFI03000036.1:88568-90088	3.25882	5.01066	0.961985	5.20866	1.90207e-07	9.36771e-06	0	0	33.5409	24.3974	0.488545
																																				TCONS_00001172.p4	KAF4323600.1	AOFI03000036.1:16758-17408	7.95052	3.64177	1.33339	2.73121	0.0063102	0.0447162	0	0	0	0	0
																																				TCONS_00001172.p5		AOFI03000036.1:15876-16487	3.60955	5.59962	1.35726	4.12568	3.6964e-05	0.000962367	0	0	0	0	0.122136
																																				TCONS_00001177.p3	KAF4323609.1	AOFI03000036.1:74248-75057	2.80167	4.82929	1.19099	4.05487	5.01632e-05	0.00123527	0	0	33.5409	0	0.0610681
																																				TCONS_00001178.p3		AOFI03000036.1:120183-120656	1.91228	7.0293	1.35646	5.1821	2.19398e-07	1.07161e-05	0	19.436	0	0	0.0610681
																																				TCONS_00001187.p1	KAF4323550.1	AOFI03000037.1:30761-32959	0.549617	5.25962	1.72517	3.04875	0.00229794	0.0228826	0	0	0	0	0.0610681
																																				TCONS_00001211.p3		AOFI03000038.1:45747-47048	81.4502	6.06843	0.715667	8.4794	2.26349e-17	3.56726e-15	111.034	213.796	301.868	195.18	1.09923
																																				TCONS_00001211.p7		AOFI03000038.1:52873-53187	1.05409	5.31218	1.4857	3.57555	0.000349491	0.0056979	0	19.436	0	0	0.122136
																																				TCONS_00001220.p5		AOFI03000038.1:17538-19160	0.476352	3.86857	1.30028	2.97517	0.00292822	0.026956	0	0	0	0	0.183204
																																				TCONS_00001221.p1		AOFI03000038.1:39507-42080	10.023	4.78133	0.900494	5.30968	1.09821e-07	5.59517e-06	0	19.436	100.623	0	0.97709
																																				TCONS_00001223.p1		AOFI03000038.1:64236-67817	2.97322	3.55854	1.25771	2.82937	0.00466393	0.0372484	0	0	0	0	0.122136
																																				TCONS_00001224.p2		AOFI03000038.1:99602-101884	2.14839	6.38873	1.42723	4.47632	7.59417e-06	0.000255009	0	0	0	0	0.0610681
																																				TCONS_00001224.p7		AOFI03000038.1:107264-108208	4.60377	4.29216	1.38434	3.1005	0.00193191	0.0201903	0	0	0	0	0.122136
																																				TCONS_00001228.p4			23.6061	6.07305	1.52163	3.99114	6.57562e-05	0.00153	0	0	33.5409	0	0.122136
																																				TCONS_00001243.p1	KAF4323479.1	AOFI03000039.1:31642-32733	29.8378	10.1064	1.34534	7.51215	5.81642e-14	6.36574e-12	0	19.436	33.5409	0	0
																																				TCONS_00001252.p17	RLN60442.1		9.82662	2.05848	0.680242	3.02609	0.00247735	0.0240215	0	38.872	0	24.3974	5.06865
																																				TCONS_00001252.p3	KAF4323467.1	AOFI03000039.1:158678-159709	14.1587	1.9233	0.504304	3.81377	0.000136863	0.00271886	44.4135	19.436	0	48.7949	7.69458
																																				TCONS_00001258.p1		AOFI03000039.1:85563-87686	9.35969	4.95225	1.24961	3.96303	7.40046e-05	0.00168868	0	0	0	0	0.0610681
																																				TCONS_00001258.p3		AOFI03000039.1:90365-91579	5.48506	4.82647	0.881797	5.47345	4.41365e-08	2.34997e-06	0	0	67.0818	0	0.549613
																																				TCONS_00001259.p1		AOFI03000039.1:95250-97640	7.94594	3.50195	1.16872	2.99639	0.00273194	0.0258037	0	0	0	0	0.122136
																																				TCONS_00001260.p1		AOFI03000039.1:102151-104682	1.89456	4.28066	1.37769	3.10714	0.0018891	0.0198305	0	0	0	0	0.183204
																																				TCONS_00001260.p2		AOFI03000039.1:105250-107220	2.05271	4.27126	1.25037	3.416	0.000635471	0.00901713	0	0	0	0	0.122136
																																				TCONS_00001275.p5	KAF4323433.1	AOFI03000040.1:117492-117821	13.8336	8.07781	1.04083	7.76093	8.43099e-15	9.86676e-13	0	19.436	67.0818	24.3974	0
																																				TCONS_00001286.p2	KAF4323421.1	AOFI03000041.1:111791-112546	1.5447	3.49852	1.10927	3.15389	0.00161107	0.0177764	0	0	0	24.3974	0.549613
																																				TCONS_00001307.p1	KAF4323417.1	AOFI03000041.1:98788-101247	35.13	4.0642	1.40028	2.90241	0.00370298	0.0316709	0	0	0	0	0.183204
																																				TCONS_00001309.p7		AOFI03000041.1:11719-12273	4.52947	2.80643	0.880613	3.18691	0.00143802	0.0165184	22.2068	0	0	24.3974	0.97709
																																				TCONS_00001310.p2		AOFI03000041.1:31268-32857	1.34715	5.79491	2.07219	2.79651	0.00516574	0.0395716	0	0	0	0	0
																																				TCONS_00001310.p4		AOFI03000041.1:23559-24227	0.78851	4.07624	1.45128	2.80871	0.00497405	0.0387133	0	0	0	0	0.0610681
																																				TCONS_00001338.p2		AOFI03000044.1:60067-64821	1.69923	5.77966	1.94895	2.96552	0.00302168	0.0275802	0	0	0	0	0
																																				TCONS_00001341.p2		AOFI03000044.1:96255-98795	32.3182	9.82052	0.922554	10.6449	1.84125e-26	6.40104e-24	44.4135	38.872	33.5409	48.7949	0
																																				TCONS_00001343.p1	KAF4323302.1		9.87393	4.17912	1.25933	3.31852	0.000904949	0.011662	0	19.436	0	0	0.122136
																																				TCONS_00001348.p5		AOFI03000044.1:69688-70155	10.6773	4.6239	0.937246	4.9335	8.07688e-07	3.58905e-05	0	0	67.0818	0	0.488545
																																				TCONS_00001350.p6		AOFI03000045.1:49648-50400	0.517617	5.77589	2.13406	2.70652	0.00679923	0.0470446	0	0	0	0	0.0610681
																																				TCONS_00001368.p5		AOFI03000046.1:2267-2809	1.79786	6.39805	1.82295	3.50973	0.000448565	0.00693609	0	0	0	0	0.0610681
																																				TCONS_00001371.p3		AOFI03000046.1:32191-32514	0.603642	3.73763	1.35241	2.76367	0.00571545	0.0420706	0	0	0	0	0.122136
																																				TCONS_00001396.p1		AOFI03000046.1:63490-65448	7.55934	2.15503	0.764355	2.81941	0.00481121	0.037963	0	0	33.5409	24.3974	2.38166
																																				TCONS_00001396.p16		AOFI03000046.1:71713-72108	3.50019	9.07214	1.57341	5.76592	8.12127e-09	4.72874e-07	0	19.436	0	0	0
																																				TCONS_00001396.p6		AOFI03000046.1:70645-71190	4.0226	9.07287	1.5687	5.78369	7.30787e-09	4.29746e-07	0	19.436	0	0	0
																																				TCONS_00001401.p6		AOFI03000047.1:17916-18248	0.792908	6.44666	2.35534	2.73704	0.00619948	0.0442766	0	0	0	0	0
																																				TCONS_00001436.p1	KAF4323191.1		24.9996	3.2098	0.795636	4.03425	5.47763e-05	0.00132675	22.2068	19.436	0	24.3974	1.40457
																																				TCONS_00001437.p8		AOFI03000048.1:76387-76857	1.35137	4.30116	1.17155	3.67134	0.000241285	0.00429516	0	19.436	0	0	0.244273
																																				TCONS_00001445.p3		AOFI03000048.1:14647-16872	8.92954	2.27886	0.790253	2.88371	0.00393018	0.0328999	22.2068	0	0	24.3974	2.19845
																																				TCONS_00001445.p5		AOFI03000048.1:8539-9153	134.954	7.38897	0.87483	8.44618	3.01e-17	4.54908e-15	22.2068	58.308	0	24.3974	0.0610681
																																				TCONS_00001445.p7		AOFI03000048.1:9502-10047	101.399	4.35665	0.645567	6.74857	1.49312e-11	1.24286e-09	88.827	194.36	33.5409	170.782	4.33584
																																				TCONS_00001445.p8		AOFI03000048.1:10398-10838	55.2779	1.45947	0.41057	3.55473	0.000378371	0.00606832	88.827	97.18	33.5409	48.7949	22.2899
																																				TCONS_00001446.p1	KAF4323214.1	AOFI03000048.1:18873-21782	36.7917	7.94804	2.1905	3.62841	0.000285167	0.00484989	0	0	0	24.3974	0
																																				TCONS_00001461.p1	KAF4323166.1	AOFI03000049.1:6979-10173	2.12433	4.11477	1.49875	2.74548	0.00604227	0.0436284	0	0	0	0	0.305341
																																				TCONS_00001462.p1	KAF4323162.1	AOFI03000049.1:11593-14781	177.575	3.82551	0.451552	8.47191	2.41395e-17	3.70557e-15	111.034	116.616	234.786	146.385	8.36633
																																				TCONS_00001463.p1	KAF4323163.1	AOFI03000049.1:18299-19846	89.6221	11.0836	0.898792	12.3317	6.11288e-35	4.25025e-32	177.654	77.744	167.705	24.3974	0
																																				TCONS_00001476.p9		AOFI03000049.1:42287-42601	0.680765	4.29164	1.45916	2.94117	0.00326977	0.0289952	0	0	0	0	0.183204
																																				TCONS_00001485.p5	KAF4323144.1	AOFI03000050.1:51673-52308	5.37341	4.92132	1.25468	3.92237	8.76805e-05	0.00194079	0	0	0	0	0.0610681
																																				TCONS_00001515.p1		AOFI03000050.1:20957-21796	2.30303	6.18053	1.35657	4.55598	5.21417e-06	0.000184951	0	19.436	0	0	0.0610681
																																				TCONS_00001516.p2		AOFI03000050.1:27321-27884	2.07172	4.36012	1.60278	2.72035	0.00652126	0.0458	0	0	33.5409	0	0.122136
																																				TCONS_00001518.p1		AOFI03000050.1:30842-31531	112.082	2.11903	0.469755	4.51093	6.45434e-06	0.000221774	88.827	136.052	33.5409	73.1923	19.5418
																																				TCONS_00001519.p8		AOFI03000050.1:89300-89764	3.20954	3.43995	1.25804	2.73437	0.00624999	0.0444226	0	0	0	0	0.0610681
																																				TCONS_00001532.p1		AOFI03000052.1:20350-21762	0.679801	5.25192	1.86661	2.8136	0.00489895	0.0383227	0	0	0	0	0
																																				TCONS_00001542.p1		AOFI03000052.1:80138-85918	4.61773	4.0757	1.35892	2.99921	0.0027068	0.0256393	0	0	0	0	0.0610681
																																				TCONS_00001542.p2		AOFI03000052.1:87399-89957	1.92108	6.40104	1.43762	4.45254	8.48624e-06	0.000278631	0	0	0	0	0
																																				TCONS_00001546.p1	KAF4323052.1	AOFI03000052.1:24677-25924	4.44609	2.74354	0.774963	3.54022	0.0003998	0.00635166	22.2068	0	0	24.3974	1.40457
																																				TCONS_00001565.p2		AOFI03000053.1:97444-98577	1.26652	3.56116	1.31965	2.69856	0.0069641	0.0477192	0	0	0	0	0.366409
																																				TCONS_00001572.p3		AOFI03000053.1:67675-68970	21.0598	4.6641	1.59478	2.92459	0.00344907	0.0300427	0	0	0	0	0
																																				TCONS_00001572.p6		AOFI03000053.1:67101-67556	4.38834	4.66016	1.22806	3.79473	0.000147805	0.00287344	0	0	0	0	0.122136
																																				TCONS_00001592.p1		AOFI03000054.1:37525-38598	2.20008	4.44473	1.26629	3.51004	0.000448043	0.00693609	22.2068	0	0	0	0.183204
																																				TCONS_00001608.p2		AOFI03000055.1:22721-23845	1.34281	3.7288	1.19905	3.1098	0.00187214	0.019705	0	0	0	0	0.122136
																																				TCONS_00001608.p4		AOFI03000055.1:21444-22157	18.2747	1.51296	0.480773	3.14693	0.00164992	0.0180575	44.4135	19.436	67.0818	48.7949	17.1601
																																				TCONS_00001612.p1		AOFI03000055.1:35105-38671	10.4051	1.93454	0.678025	2.85321	0.00432806	0.0353787	0	0	33.5409	48.7949	5.06865
																																				TCONS_00001655.p1		AOFI03000059.1:83923-86043	61.6246	3.45186	1.12414	3.07067	0.00213577	0.0217628	0	0	33.5409	0	0.549613
																																				TCONS_00001658.p1		AOFI03000060.1:14317-15582	394.505	1.01833	0.37843	2.69092	0.00712553	0.0482935	133.241	116.616	67.0818	170.782	55.2667
																																				TCONS_00001670.p1	KAF4322747.1	AOFI03000060.1:165365-166501	6.33709	4.25879	1.17126	3.63608	0.000276815	0.00472974	0	0	0	0	0.122136
																																				TCONS_00001679.p6		AOFI03000060.1:59167-60177	1.83823	4.62821	1.63669	2.82778	0.00468717	0.0373331	0	0	0	0	0.0610681
																																				TCONS_00001684.p4		AOFI03000060.1:147851-148288	0.694789	5.23156	1.67287	3.12729	0.00176425	0.0189061	0	0	0	0	0.122136
																																				TCONS_00001686.p2	KAF4322748.1	AOFI03000060.1:158298-160271	39.404	3.91196	1.19254	3.28036	0.00103676	0.0127236	0	0	0	0	0.244273
																																				TCONS_00001686.p7		AOFI03000060.1:157517-157960	9.72118	9.10445	1.47575	6.16937	6.85642e-10	4.71179e-08	22.2068	0	0	0	0
																																				TCONS_00001690.p2		AOFI03000060.1:20377-20766	1.10309	4.8723	1.6391	2.97255	0.0029534	0.0271079	0	0	0	0	0.183204
																																				TCONS_00001698.p1		AOFI03000060.1:173130-173915	28.6206	9.35826	3.20476	2.92011	0.00349907	0.0303588	0	0	33.5409	0	0
																																				TCONS_00001709.p3		AOFI03000061.1:72866-74326	6.08373	4.29021	1.30865	3.27835	0.00104418	0.0127898	0	0	0	0	0.0610681
																																				TCONS_00001713.p3		AOFI03000061.1:21719-22627	7.36356	2.44535	0.820234	2.98128	0.00287044	0.026569	0	38.872	0	24.3974	2.19845
																																				TCONS_00001715.p1		AOFI03000061.1:29792-31171	1.36596	5.29033	1.69433	3.12238	0.00179397	0.0191725	0	0	0	0	0
																																				TCONS_00001715.p2		AOFI03000061.1:31623-32600	0.718169	6.43434	1.91517	3.35968	0.000780331	0.0104958	0	0	0	0	0
																																				TCONS_00001716.p2		AOFI03000061.1:40716-43052	0.69633	6.44512	2.28029	2.82645	0.00470673	0.037462	0	0	0	0	0
																																				TCONS_00001716.p4		AOFI03000061.1:35745-36569	1.37042	4.61205	1.62785	2.83321	0.00460825	0.0370541	0	0	0	0	0.122136
																																				TCONS_00001716.p7		AOFI03000061.1:36774-37193	1.61734	7.8746	2.04188	3.85655	0.000115	0.00238892	22.2068	0	0	0	0
																																				TCONS_00001718.p1		AOFI03000061.1:47641-49479	105.404	2.54989	0.575584	4.43009	9.41917e-06	0.000307554	22.2068	77.744	0	121.987	10.1984
																																				TCONS_00001721.p1		AOFI03000061.1:54648-56075	9.82142	5.13363	0.895484	5.7328	9.8788e-09	5.69597e-07	0	19.436	33.5409	24.3974	0.305341
																																				TCONS_00001726.p2		AOFI03000061.1:102239-104407	5.67532	3.56557	1.20559	2.95754	0.00310105	0.0281092	0	0	0	0	0.122136
																																				TCONS_00001726.p3		AOFI03000061.1:99688-101514	2.13963	5.75767	1.80839	3.18387	0.00145321	0.0166282	0	0	0	0	0
																																				TCONS_00001741.p4		AOFI03000062.1:85539-86369	0.557449	3.92225	1.45472	2.69623	0.00701286	0.0479699	0	0	0	0	0.122136
																																				TCONS_00001742.p1		AOFI03000062.1:9-1016	4.03719	4.94029	1.31982	3.74314	0.000181733	0.00339888	0	0	0	0	0
																																				TCONS_00001765.p1	KAF4322662.1		46.6475	3.42444	1.27465	2.68658	0.00721882	0.0487023	0	0	0	0	0.183204
																																				TCONS_00001766.p2	KAF4322661.1	AOFI03000063.1:91758-93017	2.55038	3.97397	1.30771	3.03888	0.00237462	0.0234683	0	0	0	0	0.183204
																																				TCONS_00001768.p3	KAF4322574.1	AOFI03000065.1:4806-5657	152.203	0.929998	0.251724	3.69452	0.000220303	0.00398162	244.274	155.488	201.246	97.5898	101.556
																																				TCONS_00001787.p5		AOFI03000065.1:11874-12803	1.36939	3.56012	1.27318	2.79623	0.00517027	0.0395807	0	0	0	0	0.183204
																																				TCONS_00001790.p4		AOFI03000065.1:42107-43654	2.19309	4.86794	1.58664	3.06808	0.00215438	0.0218769	0	0	0	0	0.122136
																																				TCONS_00001816.p1		AOFI03000066.1:5251-6153	33.0344	4.53081	1.16622	3.88504	0.000102312	0.00219161	0	0	0	24.3974	0.244273
																																				TCONS_00001818.p2		AOFI03000066.1:29301-32282	3.55616	4.41946	1.28378	3.44255	0.000576264	0.00840919	0	0	0	0	0.183204
																																				TCONS_00001818.p5		AOFI03000066.1:28382-29143	0.891993	6.39973	1.91417	3.34335	0.000827736	0.0109807	0	0	0	0	0.0610681
																																				TCONS_00001818.p8		AOFI03000066.1:20146-20628	0.713387	5.68948	1.59225	3.57323	0.000352611	0.00573254	0	0	0	0	0.0610681
																																				TCONS_00001833.p1		AOFI03000068.1:42478-43206	14.7716	8.039	1.14668	7.0107	2.3713e-12	2.1396e-10	0	0	0	48.7949	0.0610681
																																				TCONS_00001834.p1	KAF4322511.1	AOFI03000068.1:44189-44920	11.2938	4.92149	1.30344	3.77577	0.000159513	0.00305582	0	0	0	0	0.122136
																																				TCONS_00001836.p1		AOFI03000068.1:49447-51030	4.46974	4.24474	1.24403	3.41208	0.000644696	0.00910431	0	19.436	0	0	0.122136
																																				TCONS_00001860.p2		AOFI03000070.1:22431-25118	2.72944	6.40283	2.11671	3.02489	0.00248722	0.0240778	0	0	0	0	0.0610681
																																				TCONS_00001860.p4		AOFI03000070.1:28089-30335	4.10154	3.64032	1.23221	2.9543	0.00313382	0.0282729	0	0	0	0	0.0610681
																																				TCONS_00001860.p8		AOFI03000070.1:25733-26860	3.05428	9.11353	1.47008	6.19932	5.67068e-10	3.95314e-08	0	0	0	24.3974	0
																																				TCONS_00001860.p9		AOFI03000070.1:26847-27956	1.53048	6.39099	1.51524	4.2178	2.46697e-05	0.00069927	0	0	0	0	0.0610681
																																				TCONS_00001866.p3		AOFI03000070.1:1304-2293	32.9272	3.79606	0.71111	5.33821	9.38689e-08	4.82405e-06	44.4135	19.436	67.0818	0	2.56486
																																				TCONS_00001866.p4		AOFI03000070.1:236-1057	1.47877	4.07499	1.46025	2.79061	0.00526092	0.0400167	0	0	0	0	0.0610681
																																				TCONS_00001869.p1	KAF4322455.1	AOFI03000070.1:44939-55510	7.36326	4.10741	1.41834	2.89592	0.00378053	0.0321019	0	0	0	0	0
																																				TCONS_00001881.p3	KAF4322427.1	AOFI03000071.1:26636-27949	4.98578	3.52838	1.18414	2.97971	0.00288522	0.0266849	22.2068	0	0	0	0.366409
																																				TCONS_00001881.p4		AOFI03000071.1:23511-24536	4.747	4.13237	1.25538	3.29172	0.000995777	0.0123896	0	0	0	0	0.0610681
																																				TCONS_00001905.p2	KAF4322368.1	AOFI03000072.1:8027-9586	59.3365	1.42215	0.439977	3.23233	0.00122786	0.0145424	0	77.744	134.164	73.1923	25.4043
																																				TCONS_00001911.p2		AOFI03000072.1:45923-47623	2.54644	4.15219	1.20993	3.43175	0.000599702	0.00861298	0	0	0	0	0.122136
																																				TCONS_00001916.p4		AOFI03000072.1:98084-99049	1.85844	3.38325	1.20364	2.81086	0.00494094	0.0385746	0	0	0	0	0.305341
																																				TCONS_00001925.p16	KAF4322363.1	AOFI03000073.1:8955-9266	0.902638	6.40464	2.2628	2.8304	0.00464902	0.0372047	0	0	0	0	0.0610681
																																				TCONS_00001940.p2		AOFI03000073.1:88434-90092	1.55182	6.39547	1.69962	3.76288	0.000167969	0.00319195	0	0	0	0	0.0610681
																																				TCONS_00001954.p1	KAF4322290.1		13.4252	1.7137	0.583848	2.93518	0.00333358	0.0293394	44.4135	0	33.5409	24.3974	7.26711
																																				TCONS_00001955.p1		AOFI03000075.1:38639-41689	1.6031	4.5579	1.23427	3.6928	0.000221799	0.00400254	0	0	0	0	0.122136
																																				TCONS_00001967.p3		AOFI03000076.1:35884-37059	1.95967	3.72878	1.34361	2.77521	0.00551665	0.0411399	0	0	0	0	0.0610681
																																				TCONS_00001979.p1		AOFI03000076.1:9854-11767	5.71846	6.03418	1.03966	5.80397	6.47629e-09	3.84672e-07	22.2068	0	33.5409	0	0.183204
																																				TCONS_00001982.p4			5.60245	5.20436	1.63977	3.17383	0.00150444	0.017033	0	0	0	0	0.183204
																																				TCONS_00001991.p1		AOFI03000080.1:27281-29101	1.72845	7.13088	1.86141	3.8309	0.000127673	0.00258407	0	19.436	0	0	0
																																				TCONS_00002003.p5		AOFI03000081.1:31043-31573	16.2258	6.3782	1.29841	4.9123	9.00149e-07	3.97006e-05	0	0	33.5409	0	0.0610681
																																				TCONS_00002014.p2		AOFI03000081.1:115507-116934	9.47142	6.01552	1.25749	4.78376	1.72048e-06	7.21137e-05	0	0	0	24.3974	0.0610681
																																				TCONS_00002045.p1	KAF4322077.1		4.35082	6.5609	1.32172	4.96393	6.90819e-07	3.1166e-05	0	0	33.5409	0	0.122136
																																				TCONS_00002050.p2		AOFI03000082.1:121378-122907	19.8452	1.90344	0.66309	2.87056	0.0040974	0.0339154	22.2068	0	100.623	0	6.41215
																																				TCONS_00002052.p1		AOFI03000082.1:645-2498	50.4479	4.00026	1.12815	3.54585	0.000391351	0.00625104	0	0	0	0	0.122136
																																				TCONS_00002056.p1		AOFI03000082.1:127277-128656	11.5808	4.60767	1.61592	2.85142	0.00435251	0.0355049	0	0	0	0	0.122136
																																				TCONS_00002070.p2	KAF4322071.1	AOFI03000083.1:2425-3234	54.4164	2.2412	0.750177	2.98756	0.00281214	0.0262348	0	38.872	33.5409	24.3974	4.94652
																																				TCONS_00002073.p1		AOFI03000083.1:37653-38759	0.73225	6.44757	2.40395	2.68207	0.00731676	0.0491187	0	0	0	0	0
																																				TCONS_00002073.p2		AOFI03000083.1:34983-36071	2.7778	6.39904	1.42132	4.50219	6.72576e-06	0.000228444	0	0	0	0	0
																																				TCONS_00002073.p4		AOFI03000083.1:39697-40299	1.17927	5.21488	1.61711	3.22481	0.00126058	0.0148407	0	0	0	0	0.122136
																																				TCONS_00002083.p1	KAF4322008.1	AOFI03000085.1:67381-71727	0.484903	6.44676	2.36031	2.73132	0.00630813	0.0447162	0	0	0	0	0
																																				TCONS_00002086.p2	RLN68733.1		2.90665	3.89044	1.32779	2.93	0.00338959	0.0296777	0	0	0	0	0.122136
																																				TCONS_00002099.p2	KAF4322011.1	AOFI03000085.1:108292-109740	1.98218	3.85122	1.35925	2.83334	0.00460649	0.0370541	0	19.436	0	0	0.244273
																																				TCONS_00002115.p20		AOFI03000086.1:79122-79565	0.815122	4.27965	1.30282	3.28492	0.00102013	0.0125734	0	0	0	0	0.122136
																																				TCONS_00002115.p26		AOFI03000086.1:54209-54541	0.340363	5.75158	1.92237	2.99192	0.0027723	0.0260443	0	0	0	0	0.0610681
																																				TCONS_00002115.p4		AOFI03000086.1:77011-78885	12.911	3.00551	0.774335	3.8814	0.000103856	0.00221185	0	38.872	0	0	1.64884
																																				TCONS_00002115.p8		AOFI03000086.1:71027-72499	3.56903	2.91618	1.04802	2.78256	0.0053932	0.0405004	0	19.436	0	0	0.732818
																																				TCONS_00002117.p2		AOFI03000086.1:90-848	4.83934	4.68114	1.22764	3.81313	0.000137217	0.0027192	0	0	33.5409	0	0.366409
																																				TCONS_00002138.p1			5.30808	4.93686	1.32593	3.72333	0.000196611	0.00363116	0	0	0	24.3974	0.122136
																																				TCONS_00002138.p4		AOFI03000088.1:350-733	5.29194	4.2453	1.34079	3.16626	0.00154414	0.0172838	0	0	0	0	0.122136
																																				TCONS_00002149.p15		AOFI03000088.1:47276-47626	0.855513	3.41753	1.19644	2.85642	0.00428448	0.0351196	0	0	0	0	0.183204
																																				TCONS_00002149.p7		AOFI03000088.1:47641-48336	2.42479	4.80833	1.12558	4.27186	1.93846e-05	0.00056435	22.2068	0	0	0	0.244273
																																				TCONS_00002152.p2		AOFI03000088.1:90623-94438	0.775921	4.06393	1.46483	2.77435	0.0055313	0.0411813	0	0	0	0	0.122136
																																				TCONS_00002155.p2		AOFI03000088.1:12529-13710	224.1	8.13296	1.23905	6.56388	5.24255e-11	4.21544e-09	22.2068	19.436	0	24.3974	0.0610681
																																				TCONS_00002160.p3		AOFI03000088.1:103441-104190	1.69727	4.05718	1.26388	3.21011	0.00132685	0.0154515	0	0	0	0	0.0610681
																																				TCONS_00002160.p5		AOFI03000088.1:103047-103361	18.1117	2.10341	0.490794	4.28573	1.82139e-05	0.000537892	0	58.308	67.0818	0	7.45031
																																				TCONS_00002172.p1		AOFI03000089.1:44539-45744	1.03577	5.25211	1.75569	2.99148	0.0027763	0.0260443	0	0	0	0	0.0610681
																																				TCONS_00002174.p9		AOFI03000089.1:62942-63544	13.962	5.19004	1.06742	4.86223	1.1607e-06	5.0071e-05	0	0	0	24.3974	0.183204
																																				TCONS_00002194.p3	KAF4321856.1		1.64198	3.60162	1.32562	2.71694	0.00658888	0.0461539	22.2068	0	0	0	0.793886
																																				TCONS_00002194.p5		AOFI03000091.1:39845-40393	0.770624	6.44362	2.2144	2.90987	0.00361585	0.0311058	0	0	0	0	0
																																				TCONS_00002209.p2		AOFI03000092.1:34053-36686	1.94048	4.88217	1.58658	3.07717	0.00208978	0.0213967	0	0	0	0	0.0610681
																																				TCONS_00002213.p2	RLN80338.1	AOFI03000092.1:55476-57041	37.9417	10.4199	1.25427	8.30754	9.77058e-17	1.34289e-14	0	116.616	0	48.7949	0
																																				TCONS_00002213.p3		AOFI03000092.1:48449-49348	9.06622	5.86072	1.93954	3.02171	0.00251353	0.0242927	0	0	0	0	0
																																				TCONS_00002224.p1		AOFI03000092.1:60345-62432	1.88014	4.93233	1.30574	3.77741	0.00015847	0.00304572	0	0	0	0	0.0610681
																																				TCONS_00002226.p11		AOFI03000093.1:20248-20715	0.751367	5.2615	1.71521	3.06755	0.00215824	0.0218917	0	0	0	0	0.0610681
																																				TCONS_00002226.p18		AOFI03000093.1:20928-21320	0.849814	6.41256	1.54988	4.13744	3.51199e-05	0.000922482	0	0	0	0	0
																																				TCONS_00002226.p2		AOFI03000093.1:17262-19472	16.9867	3.93967	1.238	3.18227	0.00146125	0.0167041	0	38.872	0	0	0.305341
																																				TCONS_00002226.p21		AOFI03000093.1:24664-25005	3.34714	3.02799	0.872256	3.47144	0.000517669	0.00772582	22.2068	19.436	0	0	1.16029
																																				TCONS_00002226.p3		AOFI03000093.1:26282-28426	1.85077	4.76358	1.3699	3.47732	0.000506453	0.00763556	0	0	0	0	0.122136
																																				TCONS_00002232.p1		AOFI03000093.1:1610-7621	2.38789	5.07811	1.29101	3.93345	8.37355e-05	0.00187453	0	0	0	0	0.0610681
																																				TCONS_00002262.p2		AOFI03000094.1:43544-44296	9.06213	3.9412	1.3945	2.82625	0.00470969	0.037462	22.2068	0	0	0	0.305341
																																				TCONS_00002268.p1		AOFI03000094.1:1970-3118	2.05234	3.19568	1.15633	2.76363	0.00571619	0.0420706	0	0	0	0	0.366409
																																				TCONS_00002282.p1		AOFI03000095.1:54589-57858	4.37683	3.91302	1.15463	3.38898	0.000701523	0.00974383	0	19.436	0	0	0.549613
																																				TCONS_00002282.p4		AOFI03000095.1:52151-54445	0.758829	6.44661	2.35293	2.73982	0.00614724	0.0440964	0	0	0	0	0
																																				TCONS_00002282.p6		AOFI03000095.1:46498-48624	0.965455	6.44358	2.21297	2.91174	0.00359426	0.0309652	0	0	0	0	0
																																				TCONS_00002283.p1	KAF4321761.1	AOFI03000095.1:62442-63617	37.9207	3.59118	1.13596	3.16135	0.00157039	0.0174784	0	0	0	24.3974	0.244273
																																				TCONS_00002283.p3		AOFI03000095.1:63782-64219	14.3988	6.84663	0.866946	7.89741	2.84752e-15	3.54292e-13	22.2068	0	0	48.7949	0.0610681
																																				TCONS_00002284.p2		AOFI03000095.1:71835-72764	2.5537	5.73509	1.69514	3.38325	0.000716326	0.0098867	0	0	0	0	0
																																				TCONS_00002284.p3		AOFI03000095.1:70628-71545	23.1072	3.19595	0.653661	4.88931	1.01188e-06	4.41346e-05	22.2068	0	67.0818	0	1.5267
																																				TCONS_00002285.p12	RLN80734.1	AOFI03000096.1:64606-65007	4.59671	3.40494	0.993158	3.4284	0.000607158	0.00868839	0	38.872	0	0	0.610681
																																				TCONS_00002298.p1		AOFI03000096.1:34968-36683	10.6119	4.79028	1.19314	4.01485	5.94848e-05	0.00141187	0	19.436	0	0	0.183204
																																				TCONS_00002301.p4		AOFI03000096.1:60165-60779	1.10877	3.89051	1.34327	2.8963	0.0037759	0.0321019	0	0	0	0	0.122136
																																				TCONS_00002303.p1		AOFI03000096.1:73013-73624	1.55503	3.99841	1.46588	2.72766	0.00637848	0.0450649	0	19.436	0	0	0.549613
																																				TCONS_00002307.p1		AOFI03000096.1:47619-48875	23.8792	3.49548	0.604063	5.78661	7.18202e-09	4.24458e-07	0	38.872	33.5409	48.7949	1.70991
																																				TCONS_00002307.p3		AOFI03000096.1:51417-51827	1.05315	6.43974	2.07055	3.11017	0.00186982	0.0196982	0	0	0	0	0
																																				TCONS_00002338.p2		AOFI03000098.1:64362-66125	4.1269	2.69964	0.789419	3.41978	0.000626721	0.00894667	0	19.436	0	24.3974	1.83204
																																				TCONS_00002343.p14		AOFI03000098.1:28098-28457	1.24	4.75941	1.46458	3.24967	0.00115538	0.0139069	0	0	0	0	0.0610681
																																				TCONS_00002351.p1		AOFI03000098.1:73870-74523	12.9791	8.07346	1.42222	5.67665	1.37357e-08	7.73122e-07	0	19.436	0	24.3974	0
																																				TCONS_00002355.p2		AOFI03000099.1:31759-32769	13.0649	4.92198	1.34195	3.66777	0.000244671	0.00431538	0	0	0	0	0.0610681
																																				TCONS_00002357.p6		AOFI03000099.1:57021-57599	1.85414	6.43595	1.95712	3.28848	0.00100728	0.0124671	0	0	0	0	0
																																				TCONS_00002364.p4		AOFI03000099.1:64051-64623	2.50769	3.39495	1.17499	2.88934	0.00386048	0.0325287	0	0	0	24.3974	0.305341
																																				TCONS_00002410.p4		AOFI03000101.1:30938-31633	2.43188	4.77817	1.37507	3.47487	0.00051111	0.00767639	0	0	0	0	0.0610681
																																				TCONS_00002417.p15		AOFI03000102.1:62629-62937	2.07984	9.14676	1.7337	5.27585	1.32141e-07	6.6464e-06	0	0	0	24.3974	0
																																				TCONS_00002430.p7		AOFI03000102.1:50308-50661	0.816103	3.55656	1.26591	2.80948	0.0049621	0.0386887	0	0	0	0	0.183204
																																				TCONS_00002431.p1		AOFI03000103.1:3020-5236	10.9167	3.15945	1.13533	2.78286	0.00538826	0.0405004	22.2068	0	0	0	0.366409
																																				TCONS_00002431.p10		AOFI03000103.1:1572-1898	0.919145	6.40279	2.11303	3.03014	0.0024444	0.0238377	0	0	0	0	0.0610681
																																				TCONS_00002431.p8		AOFI03000103.1:2091-2450	1.04401	6.44098	2.11304	3.04821	0.00230212	0.0228861	0	0	0	0	0
																																				TCONS_00002442.p5		AOFI03000103.1:22978-23493	1.16637	5.17009	1.49162	3.46609	0.000528081	0.00785147	0	0	0	0	0.122136
																																				TCONS_00002450.p1		AOFI03000103.1:41655-42257	4.85769	4.49923	1.02597	4.38534	1.15802e-05	0.000365984	0	0	67.0818	0	0.549613
																																				TCONS_00002458.p2	KAF4321502.1		6.64792	10.1164	1.72994	5.84784	4.97986e-09	3.098e-07	0	0	0	48.7949	0
																																				TCONS_00002466.p8		AOFI03000105.1:18524-18901	2.03043	5.52326	1.18765	4.65057	3.31021e-06	0.000129131	0	19.436	0	0	0.0610681
																																				TCONS_00002467.p1		AOFI03000105.1:23205-23747	34.7361	6.87275	0.81067	8.47786	2.29371e-17	3.56733e-15	66.6203	38.872	33.5409	170.782	1.16029
																																				TCONS_00002467.p3		AOFI03000105.1:24830-25501	10.4541	7.96884	1.12399	7.08977	1.34333e-12	1.24048e-10	66.6203	0	0	73.1923	0.0610681
																																				TCONS_00002468.p3		AOFI03000105.1:26898-27422	4.65587	7.71185	2.84464	2.71101	0.0067078	0.046649	88.827	0	0	0	0.122136
																																				TCONS_00002469.p1			6.16315	2.22966	0.779291	2.86114	0.00422125	0.0347217	0	19.436	33.5409	0	1.77098
																																				TCONS_00002478.p1	KAF4321426.1	AOFI03000107.1:71991-72812	4.08979	6.49778	1.29617	5.01306	5.35715e-07	2.43544e-05	0	19.436	0	0	0.122136
																																				TCONS_00002486.p1		AOFI03000107.1:52171-54264	1.75452	4.30551	1.40196	3.07106	0.00213301	0.0217534	0	0	0	0	0.0610681
																																				TCONS_00002495.p3		AOFI03000108.1:12918-15398	8.70773	2.11961	0.789551	2.68457	0.00726228	0.0489356	44.4135	0	0	0	1.83204
																																				TCONS_00002506.p7		AOFI03000108.1:6953-7405	1.99823	3.88081	1.09399	3.54738	0.000389076	0.00622312	0	19.436	0	0	0.366409
																																				TCONS_00002510.p1		AOFI03000108.1:31106-35239	17.307	2.33356	0.75898	3.0746	0.00210782	0.0215327	22.2068	0	0	24.3974	2.01525
																																				TCONS_00002510.p2		AOFI03000108.1:38662-42357	6.98859	3.25346	1.20586	2.69804	0.00697491	0.047738	0	0	0	0	0.244273
																																				TCONS_00002510.p5		AOFI03000108.1:29082-29762	5.4363	2.1996	0.808232	2.72149	0.00649885	0.0456697	22.2068	0	33.5409	0	2.44273
																																				TCONS_00002515.p1		AOFI03000109.1:613-2340	4.01849	6.78523	1.82589	3.71611	0.000202311	0.00370173	0	0	33.5409	0	0.183204
																																				TCONS_00002521.p1		AOFI03000109.1:38919-40532	1.9221	2.97789	1.10107	2.70455	0.0068397	0.0471676	0	0	0	24.3974	0.671749
																																				TCONS_00002527.p4			3.35938	6.63027	1.69162	3.91947	8.87442e-05	0.00195336	0	19.436	0	0	0.0610681
																																				TCONS_00002531.p10		AOFI03000111.1:56740-57393	3.4287	4.21212	1.30637	3.22428	0.00126288	0.0148437	0	0	0	0	0.183204
																																				TCONS_00002531.p29		AOFI03000111.1:27875-28180	0.724257	5.79478	2.07103	2.79802	0.0051417	0.0394642	0	0	0	0	0
																																				TCONS_00002553.p2		AOFI03000112.1:58730-60124	0.859779	6.43931	2.05654	3.13115	0.00174126	0.0187437	0	0	0	0	0
																																				TCONS_00002566.p2		AOFI03000113.1:31072-31959	2.4463	4.92203	1.34177	3.66831	0.00024416	0.00431538	0	0	0	0	0.0610681
																																				TCONS_00002566.p4		AOFI03000113.1:31972-32628	2.20089	6.39387	1.63056	3.92126	8.80867e-05	0.00194614	0	0	0	0	0.0610681
																																				TCONS_00002582.p4		AOFI03000113.1:69618-70034	2.82522	4.00381	1.1459	3.49402	0.000475808	0.00727561	0	0	0	0	0.183204
																																				TCONS_00002586.p2		AOFI03000114.1:24663-27443	2.40452	5.79598	2.04824	2.82974	0.0046586	0.0372484	0	0	0	0	0
																																				TCONS_00002590.p3		AOFI03000114.1:3814-4392	0.662061	5.27989	1.87533	2.81545	0.0048709	0.0381791	0	0	0	0	0.122136
																																				TCONS_00002620.p1		AOFI03000119.1:32088-32933	4.54978	4.54536	1.54198	2.94774	0.00320103	0.028534	0	0	0	0	0.183204
																																				TCONS_00002634.p2		AOFI03000119.1:59350-60150	3.19914	5.18799	1.5381	3.37298	0.000743582	0.010118	0	0	0	0	0.122136
																																				TCONS_00002638.p1	KAF4321167.1	AOFI03000120.1:13912-14634	20.2123	7.34184	0.677235	10.8409	2.20279e-27	8.13654e-25	22.2068	38.872	67.0818	121.987	0.0610681
																																				TCONS_00002639.p2	KAF4321168.1		30.0038	7.72436	0.614226	12.5758	2.87051e-36	2.12059e-33	22.2068	97.18	67.0818	24.3974	0.183204
																																				TCONS_00002649.p1		AOFI03000120.1:50174-52738	25.6638	4.15771	1.18834	3.49876	0.000467426	0.00717529	0	0	0	24.3974	0.427477
																																				TCONS_00002649.p3		AOFI03000120.1:47430-48086	8.27986	2.29858	0.839106	2.73932	0.00615671	0.0440964	0	19.436	0	24.3974	2.62593
																																				TCONS_00002651.p1	KAF4321155.1	AOFI03000120.1:55624-56928	2.79699	4.24099	1.16639	3.636	0.000276902	0.00472974	0	0	0	0	0.122136
																																				TCONS_00002652.p4		AOFI03000121.1:32846-33229	0.428153	4.07299	1.35132	3.01409	0.00257755	0.0247696	0	0	0	0	0.122136
																																				TCONS_00002671.p1		AOFI03000121.1:1535-3457	0.517421	4.89044	1.52214	3.21286	0.00131421	0.0153316	0	0	0	0	0.0610681
																																				TCONS_00002674.p2		AOFI03000121.1:65549-65905	0.383616	5.77762	2.15229	2.68441	0.00726581	0.0489356	0	0	0	0	0.0610681
																																				TCONS_00002675.p4		AOFI03000122.1:29144-30094	1.36147	4.08198	1.41534	2.8841	0.00392535	0.0328997	0	0	0	0	0.0610681
																																				TCONS_00002677.p7		AOFI03000122.1:72762-73856	2.17013	5.09294	1.61514	3.15325	0.00161466	0.0177869	22.2068	0	0	0	0.183204
																																				TCONS_00002677.p8		AOFI03000122.1:67351-68244	21.1825	1.41036	0.493128	2.86002	0.00423612	0.0348198	0	77.744	67.0818	24.3974	9.64876
																																				TCONS_00002693.p2		AOFI03000124.1:52951-54666	8.81278	4.90767	1.34617	3.64566	0.000266705	0.00462022	0	0	0	0	0.122136
																																				TCONS_00002693.p5	KAF4321055.1		1.73868	3.07549	1.12659	2.72991	0.00633525	0.044835	0	0	0	24.3974	0.671749
																																				TCONS_00002696.p4		AOFI03000124.1:1750-3228	2.80702	4.86846	1.33818	3.63812	0.000274641	0.00471423	0	0	0	0	0
																																				TCONS_00002699.p1		AOFI03000124.1:18872-22681	2.82031	6.38871	1.42662	4.47822	7.52671e-06	0.000253464	0	0	0	0	0.0610681
																																				TCONS_00002706.p2		AOFI03000125.1:53688-55370	3.71309	3.19675	0.840374	3.80396	0.0001424	0.00278209	22.2068	0	33.5409	0	0.97709
																																				TCONS_00002709.p1		AOFI03000125.1:22883-27184	5.13749	5.44459	1.36266	3.99557	6.45395e-05	0.00151361	0	0	0	0	0
																																				TCONS_00002712.p1		AOFI03000125.1:51536-52426	9.72961	3.20393	0.823091	3.89255	9.91954e-05	0.00214742	22.2068	19.436	67.0818	24.3974	2.80913
																																				TCONS_00002724.p1		AOFI03000126.1:49950-50708	0.587215	6.44545	2.29549	2.80788	0.00498693	0.0387544	0	0	0	0	0
																																				TCONS_00002727.p1		AOFI03000126.1:62975-63928	6.11839	3.61638	1.00693	3.59149	0.000328788	0.00547362	0	19.436	67.0818	0	0.732818
																																				TCONS_00002731.p9	KAF4320994.1		1.13052	3.69514	1.278	2.89136	0.00383581	0.0324084	0	0	0	0	0.244273
																																				TCONS_00002744.p2		AOFI03000128.1:1304-1927	1.91202	4.90235	1.73805	2.8206	0.00479339	0.0378729	0	0	0	0	0.183204
																																				TCONS_00002753.p4		AOFI03000128.1:61821-62729	16.1674	3.9425	1.42829	2.76029	0.00577493	0.0423973	0	0	0	0	0.122136
																																				TCONS_00002760.p7	RLN69186.1	AOFI03000132.1:30665-31000	3.45415	5.28615	1.51693	3.48477	0.000492551	0.0074766	0	0	0	0	0
																																				TCONS_00002761.p2	KAF4320874.1	AOFI03000132.1:48270-48884	1.11556	5.77055	2.09519	2.75419	0.00588376	0.0429032	0	0	0	0	0
																																				TCONS_00002762.p2		AOFI03000132.1:54131-54757	9.34149	2.73662	0.995137	2.74999	0.00595964	0.0431962	0	38.872	0	0	0.793886
																																				TCONS_00002763.p1		AOFI03000132.1:62721-63416	4.12359	7.89416	1.70697	4.62465	3.75224e-06	0.000143998	0	0	33.5409	0	0.0610681
																																				TCONS_00002795.p12		AOFI03000136.1:8130-8858	5.02919	6.38807	1.40053	4.56118	5.08669e-06	0.00018113	0	0	0	0	0.0610681
																																				TCONS_00002795.p3		AOFI03000136.1:4568-6625	12.1196	2.25933	0.648237	3.48535	0.000491498	0.0074766	0	38.872	33.5409	0	4.27477
																																				TCONS_00002795.p5		AOFI03000136.1:9400-10914	28.3584	3.66946	1.2595	2.91343	0.00357483	0.0308652	0	0	0	0	0
																																				TCONS_00002804.p1	KAF4320783.1	AOFI03000136.1:59422-60906	1.63173	6.43191	1.85757	3.46255	0.000535088	0.00793568	0	0	0	0	0
																																				TCONS_00002815.p2	KAF4320731.1	AOFI03000138.1:42491-45469	1.88432	4.56616	1.23112	3.70896	0.000208111	0.00378441	0	0	0	0	0.0610681
																																				TCONS_00002841.p7		AOFI03000141.1:888-1211	0.380908	5.75696	1.96321	2.93242	0.00336335	0.0295355	0	0	0	0	0.0610681
																																				TCONS_00002844.p14		AOFI03000141.1:16589-16939	1.17102	3.94217	1.45646	2.70668	0.00679589	0.0470446	0	0	0	0	0
																																				TCONS_00002854.p2		AOFI03000142.1:2132-2470	10.638	1.88313	0.627517	3.00092	0.00269166	0.0255751	0	19.436	33.5409	24.3974	4.45797
																																				TCONS_00002859.p3		AOFI03000142.1:25508-26701	2.57641	5.65947	1.48758	3.80448	0.0001421	0.00278082	0	0	0	0	0.0610681
																																				TCONS_00002859.p4		AOFI03000142.1:23956-24642	6.47084	2.26625	0.789445	2.87069	0.00409572	0.0339154	22.2068	0	33.5409	0	2.80913
																																				TCONS_00002860.p6		AOFI03000142.1:55356-56099	50.5835	4.47844	1.17167	3.82226	0.000132233	0.00265363	0	0	33.5409	0	0.244273
																																				TCONS_00002860.p7	KAF4320660.1	AOFI03000142.1:57982-58473	3.97826	3.39256	1.08358	3.13089	0.00174275	0.0187437	0	19.436	0	0	0.671749
																																				TCONS_00002866.p1		AOFI03000143.1:41628-43619	1.35511	3.28948	1.1712	2.80864	0.00497508	0.0387133	0	0	0	0	0.122136
																																				TCONS_00002866.p3		AOFI03000143.1:44185-45069	9.93213	2.48984	0.820713	3.03375	0.00241536	0.0236615	0	19.436	33.5409	0	2.01525
																																				TCONS_00002868.p3		AOFI03000143.1:33340-34206	3.00985	4.24352	1.35143	3.14003	0.00168933	0.0183866	0	0	0	0	0.183204
																																				TCONS_00002868.p4		AOFI03000143.1:32567-33121	1.5315	3.67688	1.23746	2.97132	0.00296524	0.0271699	0	0	0	0	0.244273
																																				TCONS_00002872.p2		AOFI03000143.1:28101-29096	31.4501	6.26679	0.755211	8.29806	1.05822e-16	1.43772e-14	133.241	58.308	67.0818	24.3974	0.244273
																																				TCONS_00002877.p1	RLN72118.1	AOFI03000144.1:3-758	47.0885	3.58722	0.774821	4.62973	3.66138e-06	0.00014143	0	136.052	0	24.3974	4.51904
																																				TCONS_00002882.p10		AOFI03000144.1:37544-37999	0.488356	5.71709	1.71405	3.33542	0.000851712	0.0111707	0	0	0	0	0.0610681
																																				TCONS_00002882.p7		AOFI03000144.1:38427-39104	0.999521	4.07267	1.31599	3.09477	0.00196966	0.0204423	0	0	0	0	0.0610681
																																				TCONS_00002890.p1	RLN65327.1		61.741	1.44189	0.314641	4.58264	4.59134e-06	0.000168539	111.034	97.18	100.623	146.385	42.7477
																																				TCONS_00002892.p3	RLN80061.1	AOFI03000144.1:59509-60372	2.69499	5.63713	1.38945	4.0571	4.96851e-05	0.00122605	0	0	0	0	0
																																				TCONS_00002893.p10		AOFI03000145.1:3919-4440	0.497294	3.71679	1.33434	2.7855	0.00534455	0.0404175	0	0	0	0	0.244273
																																				TCONS_00002902.p2		AOFI03000145.1:30995-33511	1.52817	4.87121	1.55104	3.1406	0.00168601	0.0183674	0	0	0	0	0.122136
																																				TCONS_00002904.p1		AOFI03000147.1:17093-20530	3.23051	5.30321	1.80457	2.93876	0.00329528	0.0290456	0	0	0	0	0
																																				TCONS_00002926.p1		AOFI03000148.1:42113-48139	33.4051	3.65719	1.22465	2.9863	0.00282375	0.0262658	0	0	0	0	0.244273
																																				TCONS_00002926.p4	KAF4320564.1	AOFI03000148.1:49113-49958	96.8901	6.78726	2.0052	3.38483	0.000712215	0.00985561	0	0	0	24.3974	0.183204
																																				TCONS_00002938.p3	RLN78783.1	AOFI03000149.1:27041-27442	1.53295	5.75075	1.77088	3.2474	0.00116465	0.0139616	0	0	0	0	0
																																				TCONS_00002943.p2		AOFI03000149.1:58855-59154	3.62404	4.5101	1.08108	4.17186	3.02129e-05	0.000823415	44.4135	0	0	0	0.305341
																																				TCONS_00002945.p1		AOFI03000151.1:12710-14542	3.51006	4.23543	1.33738	3.16697	0.00154036	0.0172578	0	19.436	0	0	0.183204
																																				TCONS_00002945.p5		AOFI03000151.1:19966-20964	4.53358	4.52489	1.66136	2.7236	0.0064575	0.0454061	0	0	0	0	0
																																				TCONS_00002952.p3	KAF4320508.1		11.1026	1.57449	0.582396	2.70347	0.00686193	0.0472658	22.2068	19.436	33.5409	24.3974	10.5648
																																				TCONS_00002961.p5		AOFI03000152.1:32691-33941	22.0422	1.44948	0.509518	2.8448	0.00444395	0.0360615	22.2068	38.872	33.5409	24.3974	12.519
																																				TCONS_00002961.p8		AOFI03000152.1:31713-32192	0.803631	4.28756	1.42818	3.00211	0.00268112	0.0254954	0	0	0	0	0.183204
																																				TCONS_00002964.p13		AOFI03000152.1:23452-24225	2.46139	3.99262	1.09467	3.64733	0.000264975	0.00460589	0	19.436	0	0	0.488545
																																				TCONS_00002964.p3		AOFI03000152.1:19063-20793	12.0376	5.12018	1.07021	4.78427	1.71612e-06	7.21137e-05	0	0	0	48.7949	0.244273
																																				TCONS_00002964.p5		AOFI03000152.1:16993-18615	12.3448	3.75972	1.12835	3.33204	0.000862104	0.0112597	22.2068	0	0	0	0.366409
																																				TCONS_00002964.p9		AOFI03000152.1:5394-6446	2.78768	6.4237	1.70099	3.77645	0.00015908	0.00305248	0	0	0	0	0
																																				TCONS_00002965.p3		AOFI03000153.1:639-1853	7.82852	3.72867	1.12949	3.30121	0.000962705	0.0121384	0	0	0	0	0.183204
																																				TCONS_00002971.p1		AOFI03000153.1:16304-16870	1.08875	4.03118	1.20789	3.33736	0.000845777	0.0111202	0	0	0	0	0.122136
																																				TCONS_00002983.p3	RLN82209.1		13.114	5.67331	0.660158	8.59387	8.40846e-18	1.34308e-15	66.6203	19.436	33.5409	0	0.793886
																																				TCONS_00002984.p17		AOFI03000155.1:23157-23504	1.08764	3.72905	1.36141	2.73911	0.00616056	0.0440964	0	0	0	0	0.0610681
																																				TCONS_00002984.p3		AOFI03000155.1:27732-28529	2.76462	3.81024	1.1549	3.2992	0.000969598	0.0121881	0	0	0	0	0.122136
																																				TCONS_00003003.p3		AOFI03000156.1:53854-54408	0.84037	4.29348	1.3933	3.08152	0.00205948	0.0212047	0	0	0	0	0.122136
																																				TCONS_00003004.p1	KAF4320385.1	AOFI03000157.1:53071-54546	117.44	9.45	1.34914	7.00447	2.47919e-12	2.22e-10	66.6203	19.436	0	0	0
																																				TCONS_00003005.p1		AOFI03000157.1:48522-50501	10.0571	4.91608	1.63914	2.99918	0.00270709	0.0256393	0	0	0	0	0
																																				TCONS_00003037.p5		AOFI03000159.1:34228-34995	15.0411	6.49547	0.775422	8.3767	5.44339e-17	7.65962e-15	44.4135	19.436	0	24.3974	0.244273
																																				TCONS_00003038.p10		AOFI03000159.1:41169-41645	2.01072	5.7287	1.93194	2.96526	0.00302427	0.0275824	0	0	0	0	0.122136
																																				TCONS_00003038.p13		AOFI03000159.1:50431-50847	0.952163	4.91653	1.36392	3.6047	0.000312511	0.00525445	0	0	0	0	0.0610681
																																				TCONS_00003038.p5		AOFI03000159.1:49014-50234	2.99235	3.70485	1.3034	2.84246	0.00447675	0.0362185	0	0	0	0	0.244273
																																				TCONS_00003039.p1		AOFI03000159.1:56551-57429	2.4501	5.11491	1.34966	3.78979	0.000150777	0.00292162	0	0	0	0	0.0610681
																																				TCONS_00003055.p1	RLN79141.1	AOFI03000162.1:40162-40575	70.1148	1.07051	0.338219	3.16513	0.00155011	0.0173179	177.654	136.052	134.164	24.3974	63.5109
																																				TCONS_00003058.p1		AOFI03000163.1:767-1939	9.40145	4.13999	1.24131	3.33518	0.000852451	0.0111707	0	0	0	0	0.0610681
																																				TCONS_00003081.p3		AOFI03000164.1:28927-29598	110.87	5.07789	1.14216	4.44586	8.7542e-06	0.000286633	0	58.308	0	0	0.488545
																																				TCONS_00003087.p1	KAF4320256.1	AOFI03000165.1:4774-6021	4.46124	6.42214	1.67625	3.83126	0.000127491	0.00258407	0	0	0	0	0
																																				TCONS_00003089.p1		AOFI03000165.1:13402-17193	29.463	3.5883	0.859515	4.1748	2.9825e-05	0.000819901	0	0	0	48.7949	0.610681
																																				TCONS_00003089.p4		AOFI03000165.1:12340-13311	6.26702	6.39521	1.39198	4.59432	4.34154e-06	0.000161374	0	0	0	0	0
																																				TCONS_00003089.p7		AOFI03000165.1:11765-12289	0.545409	5.72596	1.76043	3.2526	0.00114355	0.0138067	0	0	0	0	0.0610681
																																				TCONS_00003091.p2		AOFI03000165.1:25204-26367	1.73593	5.30986	1.57028	3.38148	0.000720969	0.0098867	0	0	0	0	0.0610681
																																				TCONS_00003091.p8		AOFI03000165.1:31593-31937	1.78251	5.09238	1.70518	2.98643	0.00282258	0.0262658	22.2068	0	0	0	0.0610681
																																				TCONS_00003113.p6	RLN80775.1	AOFI03000167.1:35590-35943	14.9914	6.5231	0.778672	8.37721	5.41962e-17	7.65962e-15	66.6203	0	0	73.1923	0.854954
																																				TCONS_00003115.p1		AOFI03000167.1:56413-57273	5.02277	5.61682	1.37144	4.09556	4.21147e-05	0.00107284	0	0	0	0	0.0610681
																																				TCONS_00003119.p3		AOFI03000167.1:6305-7216	15.8095	4.41685	1.02074	4.32711	1.51082e-05	0.000466263	0	0	33.5409	24.3974	0.488545
																																				TCONS_00003124.p2		AOFI03000167.1:41632-42201	1.20661	3.69946	1.28846	2.87123	0.00408878	0.0338916	0	0	0	0	0.244273
																																				TCONS_00003125.p3		AOFI03000167.1:46884-47246	1.2021	9.02524	2.11548	4.26629	1.98754e-05	0.000575801	0	19.436	0	0	0
																																				TCONS_00003127.p2		AOFI03000169.1:26255-27313	5.34947	4.13835	1.16174	3.56219	0.000367778	0.00594684	0	19.436	0	0	0.244273
																																				TCONS_00003127.p8		AOFI03000169.1:27295-27657	0.768692	4.07346	1.35324	3.01016	0.00261113	0.0250012	0	0	0	0	0.122136
																																				TCONS_00003129.p6		AOFI03000169.1:37596-38042	1.43989	4.21971	1.45702	2.89613	0.00377799	0.0321019	0	19.436	0	0	0.122136
																																				TCONS_00003135.p1	KAF4320142.1		1.61793	3.63604	1.30489	2.78647	0.0053286	0.0403486	0	0	0	24.3974	0.549613
																																				TCONS_00003142.p1	KAF4320145.1	AOFI03000171.1:32308-34668	13.6963	2.40294	0.897366	2.67778	0.00741127	0.0496605	0	0	67.0818	0	1.64884
																																				TCONS_00003149.p15		AOFI03000173.1:9082-9846	5.00242	3.56494	1.28224	2.78023	0.00543203	0.0406152	0	0	0	0	0.183204
																																				TCONS_00003149.p2		AOFI03000173.1:16281-21152	7.19949	5.0815	1.29606	3.92072	8.82837e-05	0.00194685	0	0	0	0	0.0610681
																																				TCONS_00003149.p22		AOFI03000173.1:15762-16244	0.771165	6.44515	2.28166	2.82476	0.0047316	0.0374874	0	0	0	0	0
																																				TCONS_00003149.p48		AOFI03000173.1:10552-10854	2.44465	4.27336	1.2179	3.5088	0.000450126	0.00693675	0	0	0	0	0.0610681
																																				TCONS_00003174.p12	KAF4320051.1	AOFI03000176.1:53033-53872	0.32654	4.87411	1.7943	2.71643	0.00659899	0.0461539	0	0	0	0	0.0610681
																																				TCONS_00003174.p3		AOFI03000176.1:35793-38327	1.3842	6.43383	1.90268	3.38146	0.00072101	0.0098867	0	0	0	0	0
																																				TCONS_00003174.p9		AOFI03000176.1:49432-50397	1.11021	4.53306	1.44696	3.13281	0.00173141	0.0186727	0	0	0	0	0.122136
																																				TCONS_00003189.p3		AOFI03000178.1:32741-33697	4.60841	5.60506	1.34396	4.17055	3.03867e-05	0.000825466	0	0	0	0	0.0610681
																																				TCONS_00003191.p1		AOFI03000178.1:6648-9455	7.31516	3.27062	0.842413	3.88244	0.000103413	0.00221039	22.2068	19.436	0	0	1.09923
																																				TCONS_00003191.p10		AOFI03000178.1:14982-15452	0.357729	6.40591	2.38404	2.687	0.00720974	0.0486688	0	0	0	0	0.0610681
																																				TCONS_00003191.p5		AOFI03000178.1:4292-5341	3.75729	4.10264	1.07139	3.82925	0.000128532	0.002597	0	0	33.5409	0	0.488545
																																				TCONS_00003191.p7		AOFI03000178.1:17052-17837	7.40046	2.63638	0.679226	3.88145	0.000103835	0.00221185	0	0	0	73.1923	2.38166
																																				TCONS_00003194.p1		AOFI03000178.1:1945-2886	5.10026	9.36231	1.10862	8.445	3.04042e-17	4.54908e-15	0	38.872	0	24.3974	0.0610681
																																				TCONS_00003202.p4		AOFI03000180.1:35937-36203	2.39771	4.02223	1.31881	3.04989	0.00228929	0.0228349	0	0	0	24.3974	0.244273
																																				TCONS_00003205.p4		AOFI03000180.1:56004-57077	9.34912	9.1061	1.68582	5.4016	6.60496e-08	3.43923e-06	22.2068	0	0	0	0
																																				TCONS_00003205.p5		AOFI03000180.1:57167-57697	3.04547	4.59237	1.39691	3.28751	0.00101078	0.0124973	0	0	0	24.3974	0.305341
																																				TCONS_00003209.p1		AOFI03000181.1:40676-44776	3.06962	4.15416	1.50357	2.76287	0.00572964	0.0421171	0	0	0	0	0.0610681
																																				TCONS_00003209.p3		AOFI03000181.1:39633-40271	0.830355	6.42872	1.79059	3.59028	0.000330328	0.00548835	0	0	0	0	0
																																				TCONS_00003219.p5		AOFI03000182.1:9235-9909	0.793022	4.37645	1.60208	2.73173	0.00630033	0.0447162	0	0	0	0	0.122136
																																				TCONS_00003230.p3	KAF4319959.1	AOFI03000182.1:19189-19533	16.5928	5.18532	0.797891	6.49879	8.09693e-11	6.29643e-09	44.4135	0	33.5409	24.3974	0.305341
																																				TCONS_00003243.p2		AOFI03000183.1:32518-34032	2.78931	6.40319	2.1436	2.98712	0.00281618	0.0262517	0	0	0	0	0.0610681
																																				TCONS_00003252.p3		AOFI03000184.1:495-1325	1.71533	7.89795	1.98956	3.96969	7.19654e-05	0.00164851	0	0	0	24.3974	0.0610681
																																				TCONS_00003252.p6		AOFI03000184.1:3740-4297	7.96529	2.52278	0.675223	3.73621	0.000186813	0.00348285	0	38.872	0	24.3974	2.13738
																																				TCONS_00003252.p9	KAF4319925.1	AOFI03000184.1:3046-3504	8.58749	2.76431	0.716866	3.8561	0.000115211	0.00238912	22.2068	19.436	33.5409	0	2.25952
																																				TCONS_00003253.p1		AOFI03000184.1:18148-26079	13.9531	3.38894	1.1266	3.0081	0.00262885	0.0251196	0	0	0	0	0.183204
																																				TCONS_00003253.p14			93.2555	11.048	1.24483	8.87505	6.99008e-19	1.25186e-16	66.6203	38.872	100.623	24.3974	0.0610681
																																				TCONS_00003254.p2		AOFI03000185.1:25681-27948	4.26615	3.86157	1.34183	2.87785	0.00400401	0.0333762	0	0	0	0	0.366409
																																				TCONS_00003262.p1		AOFI03000185.1:737-1309	7.58641	4.21314	0.89743	4.69467	2.6704e-06	0.000106997	0	58.308	0	0	1.16029
																																				TCONS_00003286.p1	RLN66500.1		7.09846	5.84621	1.1825	4.94395	7.6556e-07	3.44065e-05	44.4135	19.436	0	48.7949	0.732818
																																				TCONS_00003301.p1		AOFI03000188.1:9639-9995	0.712434	4.91953	1.80384	2.72726	0.00638628	0.0450877	0	0	0	0	0.183204
																																				TCONS_00003319.p1		AOFI03000192.1:1961-3655	4.22336	3.43323	1.2807	2.68075	0.00734581	0.0492778	0	0	0	0	0.244273
																																				TCONS_00003326.p1		AOFI03000193.1:30384-34277	2.63793	5.89776	1.88321	3.13176	0.00173763	0.0187226	0	0	0	0	0
																																				TCONS_00003326.p3		AOFI03000193.1:26458-29649	3.24249	5.18668	1.46071	3.5508	0.000384067	0.00615131	0	0	0	0	0
																																				TCONS_00003335.p1		AOFI03000194.1:33406-35286	7.93562	4.7137	1.28325	3.67326	0.000239479	0.00426944	0	0	0	0	0.0610681
																																				TCONS_00003338.p6		AOFI03000194.1:49618-50076	1.98216	4.19739	1.27732	3.2861	0.00101586	0.0125358	0	0	0	0	0.122136
																																				TCONS_00003342.p5		AOFI03000194.1:7357-7704	5.4326	4.49687	1.30101	3.45645	0.000547341	0.00807686	0	0	0	0	0.0610681
																																				TCONS_00003347.p1		AOFI03000195.1:5112-7679	6.9404	4.33012	0.913335	4.741	2.12669e-06	8.69807e-05	0	19.436	33.5409	0	0.610681
																																				TCONS_00003349.p2		AOFI03000195.1:49762-50808	31.6881	5.00883	1.20039	4.17268	3.01035e-05	0.000823415	0	0	0	0	0.0610681
																																				TCONS_00003349.p6	KAF4319717.1	AOFI03000195.1:49407-49760	10.5311	5.42623	1.34643	4.0301	5.57538e-05	0.001344	0	0	0	0	0.0610681
																																				TCONS_00003379.p2	RLN67766.1	AOFI03000198.1:35869-36363	1.17643	6.43435	1.91538	3.35931	0.000781367	0.0104958	0	0	0	0	0
																																				TCONS_00003382.p1	RLN67769.1		5.8497	4.08832	1.44034	2.83845	0.00453339	0.0365267	0	0	0	0	0
																																				TCONS_00003383.p1	KAF4319676.1	AOFI03000198.1:33203-34576	1.45692	4.56503	1.27042	3.59332	0.000326493	0.00545077	0	0	0	0	0.0610681
																																				TCONS_00003385.p5		AOFI03000198.1:7909-8217	0.395074	5.75434	1.94297	2.96163	0.00306018	0.0277813	0	0	0	0	0.0610681
																																				TCONS_00003391.p1		AOFI03000199.1:32809-39024	23.8652	1.44686	0.503796	2.87192	0.00407992	0.0338419	44.4135	38.872	0	48.7949	10.5037
																																				TCONS_00003405.p4		AOFI03000200.1:1-486	23.0189	8.86299	1.23751	7.16196	7.95304e-13	7.46071e-11	0	0	33.5409	24.3974	0.0610681
																																				TCONS_00003409.p11	KAF4319646.1	AOFI03000200.1:35332-35724	2.14143	5.06829	1.27673	3.96974	7.19507e-05	0.00164851	0	0	0	0	0.0610681
																																				TCONS_00003409.p7		AOFI03000200.1:34679-35101	2.31581	3.91094	1.23006	3.17948	0.00147539	0.0167929	0	0	0	0	0.122136
																																				TCONS_00003430.p11		AOFI03000202.1:8672-9001	0.639833	5.2215	1.58543	3.29343	0.000989715	0.0123404	0	0	0	0	0.0610681
																																				TCONS_00003430.p4		AOFI03000202.1:10923-11687	1.59919	3.67273	1.21708	3.01766	0.00254734	0.0245192	0	0	0	0	0.183204
																																				TCONS_00003448.p2		AOFI03000204.1:21687-23261	2.51786	5.48336	1.27387	4.30447	1.67386e-05	0.000504719	0	0	33.5409	0	0.183204
																																				TCONS_00003456.p1	KAF4319596.1	AOFI03000204.1:29869-32220	2.85264	4.66258	1.30034	3.58567	0.000336215	0.00555036	0	0	0	24.3974	0.0610681
																																				TCONS_00003457.p10		AOFI03000204.1:32878-33216	3.74278	3.41752	1.26568	2.70013	0.00693117	0.0476317	0	0	0	24.3974	0.0610681
																																				TCONS_00003464.p1		AOFI03000205.1:599-2359	2.81543	4.8742	1.31235	3.71409	0.000203937	0.00371997	0	0	0	0	0.0610681
																																				TCONS_00003466.p2		AOFI03000205.1:10643-12937	1.47147	5.62937	1.40256	4.01365	5.97879e-05	0.00141622	0	0	0	0	0.0610681
																																				TCONS_00003473.p2		AOFI03000206.1:586-2367	39.3833	5.12625	1.39371	3.67813	0.000234954	0.00420782	0	0	0	0	0.122136
																																				TCONS_00003478.p15	KAF4319555.1	AOFI03000207.1:25480-26004	3.01768	4.56789	1.19894	3.80994	0.000139002	0.00273379	0	0	0	0	0.0610681
																																				TCONS_00003478.p2		AOFI03000207.1:29054-31384	2.76397	5.66841	1.46527	3.86852	0.000109499	0.00229481	0	0	0	0	0
																																				TCONS_00003478.p4		AOFI03000207.1:44390-46462	2.95008	3.53592	1.22738	2.88088	0.0039657	0.0331738	0	0	0	0	0.183204
																																				TCONS_00003478.p6		AOFI03000207.1:23501-25051	1.26559	4.29103	1.31333	3.26728	0.00108584	0.013218	0	0	0	0	0.0610681
																																				TCONS_00003487.p5		AOFI03000209.1:40069-40947	17.9607	1.50972	0.557226	2.70936	0.00674141	0.0467626	0	0	67.0818	48.7949	6.65643
																																				TCONS_00003490.p1	KAF4319528.1	AOFI03000209.1:76407-77813	22.7289	5.82647	1.51299	3.85097	0.000117652	0.00242695	0	0	0	24.3974	0.0610681
																																				TCONS_00003490.p2		AOFI03000209.1:78142-79107	2.04814	6.67053	1.59805	4.17416	2.99091e-05	0.000820244	0	19.436	0	0	0.0610681
																																				TCONS_00003491.p1	KAF4319527.1	AOFI03000209.1:15592-16215	750.155	0.423521	0.121953	3.47283	0.000514994	0.00769561	866.063	991.236	704.359	878.308	671.2
																																				TCONS_00003497.p2			0.587966	5.23645	1.69036	3.09784	0.00194938	0.0202831	0	0	0	0	0.122136
																																				TCONS_00003519.p4		AOFI03000212.1:38384-39610	2.31121	6.38778	1.38839	4.60084	4.20781e-06	0.000157393	0	0	0	0	0.0610681
																																				TCONS_00003519.p5		AOFI03000212.1:40099-40803	1.49188	6.38955	1.45932	4.37845	1.19527e-05	0.000376748	0	0	0	0	0.0610681
																																				TCONS_00003532.p2		AOFI03000214.1:36018-37616	1.11919	4.55851	1.53131	2.97688	0.00291202	0.0268488	0	0	0	0	0.122136
																																				TCONS_00003536.p2		AOFI03000214.1:3028-4473	1.07627	4.69849	1.56779	2.99688	0.00272757	0.0257919	0	0	0	0	0.0610681
																																				TCONS_00003541.p1		AOFI03000214.1:16639-18693	89.0574	4.49518	0.734312	6.12162	9.2629e-10	6.32876e-08	22.2068	174.924	33.5409	97.5898	1.3435
																																				TCONS_00003541.p2		AOFI03000214.1:27394-30258	2.68691	4.33618	1.53828	2.81886	0.00481951	0.0379778	0	0	0	0	0
																																				TCONS_00003541.p5		AOFI03000214.1:21277-22269	1.19078	3.53814	1.22495	2.88841	0.00387198	0.0325974	0	0	0	0	0.122136
																																				TCONS_00003551.p1		AOFI03000216.1:30173-34327	12.8263	4.83201	1.12688	4.28795	1.8033e-05	0.000534211	0	19.436	0	0	0.122136
																																				TCONS_00003554.p2		AOFI03000217.1:5112-6383	0.920435	4.59369	1.61258	2.84866	0.00439043	0.0357461	0	0	0	0	0.183204
																																				TCONS_00003557.p4		AOFI03000217.1:26533-27138	122.759	4.27767	1.29039	3.31503	0.000916323	0.011691	0	0	0	0	0.122136
																																				TCONS_00003561.p2		AOFI03000217.1:1423-2343	7.14787	5.62738	0.890841	6.31693	2.66803e-10	1.95877e-08	22.2068	0	67.0818	0	0.183204
																																				TCONS_00003564.p2		AOFI03000217.1:21812-22435	4.315	2.70807	0.956086	2.83246	0.00461915	0.0370747	0	19.436	0	24.3974	1.95418
																																				TCONS_00003581.p2		AOFI03000219.1:8624-10702	19.6483	4.29027	1.30414	3.28973	0.00100285	0.0124504	0	0	0	0	0.0610681
																																				TCONS_00003581.p9		AOFI03000219.1:10982-11290	207.77	6.79038	0.766677	8.85689	8.22747e-19	1.45147e-16	0	0	0	73.1923	0.122136
																																				TCONS_00003588.p4			7.51457	8.93577	1.47238	6.06893	1.28764e-09	8.64764e-08	22.2068	0	33.5409	0	0
																																				TCONS_00003611.p1	KAF4319348.1	AOFI03000221.1:40214-41743	36.8367	8.24523	0.777621	10.6031	2.88135e-26	9.46043e-24	88.827	0	67.0818	48.7949	0.366409
																																				TCONS_00003612.p1		AOFI03000221.1:47190-48266	3.63799	3.37735	1.18171	2.85802	0.00426291	0.0349671	0	0	0	0	0.183204
																																				TCONS_00003617.p16		AOFI03000223.1:19308-19673	0.636136	4.55816	1.52341	2.99207	0.00277091	0.0260443	0	0	0	0	0.122136
																																				TCONS_00003651.p7		AOFI03000227.1:34001-34477	0.398487	5.75942	1.98294	2.90449	0.00367849	0.0315071	0	0	0	0	0.0610681
																																				TCONS_00003657.p5		AOFI03000228.1:6792-7199	8.64935	2.81822	0.842539	3.34491	0.000823103	0.0109438	0	19.436	0	24.3974	2.01525
																																				TCONS_00003667.p5		AOFI03000228.1:386-712	1.52769	5.34599	1.53578	3.48095	0.000499634	0.00757138	0	0	0	0	0
																																				TCONS_00003669.p2		AOFI03000229.1:9705-11501	3.51078	4.56307	1.19099	3.83132	0.000127458	0.00258407	0	0	0	0	0.122136
																																				TCONS_00003672.p1			2.57543	3.07879	1.09051	2.82325	0.00475397	0.0375866	0	0	0	24.3974	0.488545
																																				TCONS_00003676.p3		AOFI03000229.1:825-1943	12.1293	8.02137	1.11435	7.19823	6.1001e-13	5.9101e-11	22.2068	0	0	24.3974	0
																																				TCONS_00003677.p1		AOFI03000229.1:28155-30113	6.50072	3.74428	1.1007	3.40173	0.000669617	0.00937781	0	0	0	24.3974	0.366409
																																				TCONS_00003679.p2	KAF4319219.1	AOFI03000229.1:44365-44850	1.92586	4.11787	1.38971	2.96312	0.00304537	0.0276895	22.2068	0	0	0	0.305341
																																				TCONS_00003680.p1	KAF4319189.1		6.09033	6.96731	1.0795	6.45421	1.08783e-10	8.34944e-09	44.4135	0	33.5409	24.3974	0.122136
																																				TCONS_00003695.p5		AOFI03000233.1:18598-19314	2.3532	5.94977	1.46473	4.06203	4.86486e-05	0.00120298	0	19.436	0	0	0.0610681
																																				TCONS_00003706.p1		AOFI03000233.1:26959-28806	0.678047	6.44529	2.288	2.81699	0.00484758	0.0380511	0	0	0	0	0
																																				TCONS_00003707.p2		AOFI03000233.1:32833-35094	2.05872	4.54592	1.55182	2.92942	0.00339598	0.0297116	0	0	0	0	0.0610681
																																				TCONS_00003708.p1		AOFI03000234.1:643-2070	7.4704	3.37466	1.07046	3.15254	0.00161859	0.0178135	0	0	0	24.3974	0.488545
																																				TCONS_00003715.p17		AOFI03000234.1:39922-40332	9.04781	4.33319	1.13645	3.81291	0.00013734	0.0027192	0	19.436	0	0	0.366409
																																				TCONS_00003715.p28		AOFI03000234.1:32361-32672	5.86665	3.74434	1.22416	3.05871	0.00222295	0.0224027	0	0	33.5409	0	0.305341
																																				TCONS_00003715.p9	KAF4319146.1	AOFI03000234.1:40473-40886	8.98122	4.03909	1.12025	3.60551	0.00031154	0.0052541	0	19.436	0	0	0.366409
																																				TCONS_00003724.p2	KAF4319121.1	AOFI03000236.1:17840-18511	1.54686	5.76975	2.07342	2.78273	0.00539045	0.0405004	0	0	0	0	0.0610681
																																				TCONS_00003741.p1	KAF4319092.1		7.6826	1.87994	0.628076	2.99317	0.00276097	0.0259842	22.2068	19.436	33.5409	0	5.61827
																																				TCONS_00003743.p5		AOFI03000238.1:19671-20015	1.90992	3.57967	1.15066	3.11097	0.00186474	0.0196838	0	19.436	0	0	0.183204
																																				TCONS_00003745.p1	KAF4319090.1	AOFI03000238.1:29090-29386	52.7792	1.03864	0.383825	2.70602	0.0068094	0.0470446	88.827	97.18	67.0818	0	33.16
																																				TCONS_00003747.p1		AOFI03000238.1:34834-38001	183.628	4.40594	0.3613	12.1947	3.31829e-34	2.17901e-31	244.274	213.796	201.246	121.987	6.10681
																																				TCONS_00003752.p3		AOFI03000239.1:1109-1552	366.702	10.1172	3.38198	2.9915	0.0027761	0.0260443	0	0	0	48.7949	0
																																				TCONS_00003757.p1		AOFI03000239.1:10936-12597	1.14636	5.31108	1.62659	3.26516	0.00109401	0.01329	0	0	0	0	0
																																				TCONS_00003771.p4		AOFI03000240.1:7092-7472	1.26079	9.02282	2.16843	4.16099	3.16878e-05	0.000853188	0	19.436	0	0	0
																																				TCONS_00003799.p2		AOFI03000242.1:10819-11304	0.989184	6.43862	2.03465	3.16449	0.00155354	0.0173397	0	0	0	0	0
																																				TCONS_00003811.p1		AOFI03000243.1:45445-47052	2.02486	5.78164	1.96359	2.94442	0.00323556	0.0287768	0	0	0	0	0
																																				TCONS_00003811.p2		AOFI03000243.1:43509-45122	1.31829	5.69879	1.39872	4.0743	4.61531e-05	0.00115334	0	19.436	0	0	0.0610681
																																				TCONS_00003813.p3		AOFI03000244.1:26256-29390	1.27392	3.43002	1.2789	2.68202	0.00731793	0.0491187	0	0	0	0	0.122136
																																				TCONS_00003829.p1		AOFI03000245.1:24813-27992	1.49191	4.1211	1.47189	2.79987	0.00511227	0.0392894	0	0	0	0	0.183204
																																				TCONS_00003830.p1		AOFI03000246.1:2477-4153	4.56789	6.54305	1.67703	3.90157	9.55721e-05	0.00208041	22.2068	0	33.5409	0	0.122136
																																				TCONS_00003833.p11		AOFI03000246.1:30480-30902	1.67288	5.79332	1.52893	3.78915	0.000151166	0.00292436	22.2068	0	0	0	0
																																				TCONS_00003833.p14		AOFI03000246.1:30943-31263	0.682354	4.55939	1.55059	2.94042	0.00327764	0.0289983	0	0	0	0	0.122136
																																				TCONS_00003833.p4		AOFI03000246.1:29702-30292	1.04238	3.68188	1.23474	2.98191	0.00286461	0.026569	0	0	0	0	0.183204
																																				TCONS_00003836.p6		AOFI03000247.1:23441-23863	3.04381	3.65953	0.917968	3.98655	6.70404e-05	0.00155681	0	38.872	0	0	0.610681
																																				TCONS_00003841.p1	KAF4318985.1		71.4973	2.052	0.530386	3.86887	0.00010934	0.00229481	66.6203	58.308	134.164	292.769	35.6638
																																				TCONS_00003845.p1		AOFI03000247.1:9976-10302	11.5661	10.4501	1.32933	7.86114	3.80661e-15	4.68689e-13	44.4135	97.18	0	0	0.0610681
																																				TCONS_00003848.p4		AOFI03000249.1:39972-40820	7.30091	5.87984	1.31429	4.47378	7.68475e-06	0.00025732	0	19.436	0	0	0.0610681
																																				TCONS_00003856.p1		AOFI03000249.1:21163-25128	2.45382	4.08837	1.39284	2.93528	0.0033325	0.0293394	0	0	0	0	0.122136
																																				TCONS_00003877.p1	KAF4318914.1	AOFI03000252.1:28038-29396	127.329	3.70568	0.452174	8.19524	2.501e-16	3.3593e-14	44.4135	97.18	33.5409	73.1923	6.41215
																																				TCONS_00003880.p5		AOFI03000252.1:23994-25274	2.9152	5.10115	1.32671	3.84496	0.000120571	0.00247852	0	0	0	0	0.0610681
																																				TCONS_00003882.p1	RLN38262.1	AOFI03000252.1:186-656	6.85695	8.51232	1.35764	6.26993	3.61202e-10	2.58752e-08	0	38.872	0	0	0
																																				TCONS_00003883.p1		AOFI03000252.1:2148-3200	1.81503	3.22108	1.18854	2.71011	0.00672611	0.0467113	0	0	0	0	0.244273
																																				TCONS_00003886.p3		AOFI03000254.1:24003-26141	1.15431	4.50598	1.41715	3.17961	0.00147474	0.0167929	0	0	0	0	0.183204
																																				TCONS_00003895.p1		AOFI03000254.1:10411-12366	12.5216	4.55091	1.18877	3.82825	0.000129056	0.00260315	0	0	0	0	0.0610681
																																				TCONS_00003895.p3		AOFI03000254.1:12711-13277	3.42905	5.42414	1.36952	3.96063	7.47531e-05	0.00170247	0	0	0	0	0.0610681
																																				TCONS_00003910.p1		AOFI03000256.1:3-9083	3.38762	6.39616	1.39901	4.57192	4.83284e-06	0.00017411	0	0	0	0	0
																																				TCONS_00003913.p1	KAF4318864.1	AOFI03000257.1:16853-17812	15.0527	4.91076	0.789648	6.21893	5.00557e-10	3.56421e-08	0	0	67.0818	24.3974	0.305341
																																				TCONS_00003949.p6		AOFI03000260.1:17802-18224	2.03658	5.20381	1.71451	3.03516	0.00240411	0.0236608	22.2068	0	0	0	0.122136
																																				TCONS_00003950.p1		AOFI03000260.1:32918-34384	74.325	11.0511	1.21978	9.05985	1.30634e-19	2.70893e-17	22.2068	38.872	0	24.3974	0
																																				TCONS_00003950.p2		AOFI03000260.1:36449-37348	41.4904	11.4019	1.40533	8.11332	4.92564e-16	6.54169e-14	22.2068	38.872	33.5409	24.3974	0
																																				TCONS_00003954.p3		AOFI03000261.1:35621-36712	7.51336	7.34302	1.4349	5.11745	3.097e-07	1.45264e-05	0	0	0	48.7949	0
																																				TCONS_00003954.p7		AOFI03000261.1:33970-34647	22.5428	5.11286	1.19116	4.29235	1.76795e-05	0.000527707	0	0	33.5409	0	0.183204
																																				TCONS_00003959.p3			10.8238	7.96518	1.0911	7.30014	2.87468e-13	2.83156e-11	44.4135	38.872	0	24.3974	0
																																				TCONS_00003959.p6			5.64974	3.75391	1.00689	3.72821	0.000192846	0.0035728	0	19.436	0	24.3974	0.183204
																																				TCONS_00003962.p1		AOFI03000261.1:40361-41089	0.531317	3.72322	1.37625	2.70533	0.00682368	0.0471121	0	0	0	0	0.305341
																																				TCONS_00003965.p2		AOFI03000262.1:12224-16147	1.0277	6.43239	1.86846	3.44261	0.000576133	0.00840919	0	0	0	0	0
																																				TCONS_00003965.p4		AOFI03000262.1:17043-18851	27.3784	4.56492	1.32983	3.43272	0.00059756	0.00859265	0	0	0	0	0.0610681
																																				TCONS_00003981.p3		AOFI03000265.1:19842-21089	4.65145	3.97261	1.20622	3.29343	0.000989736	0.0123404	0	19.436	0	0	0.427477
																																				TCONS_00003984.p5		AOFI03000265.1:1964-2695	7.39204	2.75424	0.888104	3.10126	0.00192702	0.0201569	22.2068	0	0	24.3974	0.916022
																																				TCONS_00003987.p1		AOFI03000266.1:5725-7905	1.74521	4.2605	1.36369	3.12424	0.00178264	0.0190859	0	0	0	0	0.122136
																																				TCONS_00003987.p2		AOFI03000266.1:4564-5496	10.2737	3.68294	0.887418	4.15017	3.32226e-05	0.000882451	22.2068	0	0	24.3974	0.793886
																																				TCONS_00004003.p2	KAF4318733.1	AOFI03000268.1:17836-20457	26.8808	1.5731	0.474381	3.31611	0.000912814	0.011673	66.6203	0	67.0818	48.7949	12.1526
																																				TCONS_00004009.p2		AOFI03000269.1:3466-4815	2.93101	3.65116	0.903497	4.04114	5.31921e-05	0.00129369	44.4135	0	0	0	0.916022
																																				TCONS_00004013.p2	KAF4318722.1	AOFI03000269.1:24429-25391	4.06405	4.17906	1.13381	3.68585	0.000227941	0.00410711	0	19.436	0	0	0.244273
																																				TCONS_00004022.p10		AOFI03000270.1:8780-9154	0.745214	3.65909	1.23456	2.96389	0.00303775	0.0276627	0	0	0	0	0.183204
																																				TCONS_00004022.p11		AOFI03000270.1:9709-10065	0.733306	5.17866	1.51334	3.42201	0.000621593	0.0088842	0	0	0	0	0.122136
																																				TCONS_00004022.p6		AOFI03000270.1:7910-8413	1.31234	3.69443	1.18386	3.12067	0.00180438	0.0192613	0	0	0	0	0.122136
																																				TCONS_00004027.p1	KAF4318694.1	AOFI03000271.1:39491-41572	131.515	3.58715	0.726792	4.93559	7.99081e-07	3.5642e-05	244.274	116.616	268.327	195.18	1.3435
																																				TCONS_00004028.p1	RLN84912.1	AOFI03000271.1:50-469	1.4532	6.29973	1.59254	3.95576	7.62912e-05	0.00172491	22.2068	0	0	0	0.183204
																																				TCONS_00004034.p1	KAF4318680.1		94.633	2.08363	0.512424	4.06622	4.77822e-05	0.00118653	22.2068	58.308	134.164	97.5898	14.5342
																																				TCONS_00004035.p2		AOFI03000272.1:19618-19923	165.636	7.78445	0.704581	11.0483	2.23319e-28	1.01524e-25	44.4135	58.308	67.0818	24.3974	0.305341
																																				TCONS_00004042.p3		AOFI03000272.1:27765-29081	1.11701	4.26902	1.23645	3.45264	0.000555119	0.00816108	0	0	0	0	0.122136
																																				TCONS_00004051.p9		AOFI03000273.1:23074-23457	1.73723	5.74481	2.07367	2.77035	0.00559957	0.0415696	0	0	0	0	0.122136
																																				TCONS_00004065.p1	KAF4318646.1	AOFI03000274.1:27929-29533	11.5118	3.78878	1.13425	3.34033	0.000836787	0.0110143	0	0	0	24.3974	0.183204
																																				TCONS_00004067.p2		AOFI03000274.1:1796-2260	12.4292	2.74299	0.594792	4.61168	3.99422e-06	0.000151806	66.6203	19.436	33.5409	24.3974	4.45797
																																				TCONS_00004068.p1		AOFI03000274.1:30537-31409	1.06254	6.40264	2.102	3.04597	0.00231933	0.0229987	0	0	0	0	0.0610681
																																				TCONS_00004069.p1		AOFI03000274.1:31814-34762	7.09977	7.81692	1.33049	5.87521	4.2232e-09	2.65522e-07	0	19.436	0	0	0
																																				TCONS_00004070.p1	KAF4318649.1	AOFI03000274.1:37398-37964	4.57088	7.85118	1.41309	5.55602	2.75988e-08	1.51729e-06	0	0	33.5409	0	0
																																				TCONS_00004080.p1		AOFI03000276.1:13445-14761	6.57709	3.56119	1.12339	3.17005	0.00152412	0.0171848	0	19.436	0	0	0.183204
																																				TCONS_00004080.p13			585.769	7.78167	0.997596	7.80043	6.16976e-15	7.29265e-13	111.034	58.308	33.5409	195.18	0.183204
																																				TCONS_00004080.p16		AOFI03000276.1:10983-11312	1.75529	5.32489	1.58777	3.3537	0.000797396	0.01065	0	0	0	0	0
																																				TCONS_00004080.p2		AOFI03000276.1:19172-19918	2.61799	3.03243	1.09717	2.76385	0.00571236	0.0420706	0	19.436	0	0	0.671749
																																				TCONS_00004080.p5	KAF4318627.1	AOFI03000276.1:18290-18919	40.2809	7.32281	1.13543	6.44939	1.12303e-10	8.564e-09	44.4135	38.872	0	0	0.0610681
																																				TCONS_00004107.p10		AOFI03000278.1:23491-24087	5.99971	6.41051	1.52746	4.19685	2.70647e-05	0.000761678	0	0	0	0	0
																																				TCONS_00004107.p3		AOFI03000278.1:24755-25684	1.16711	3.99447	1.28896	3.09899	0.00194182	0.0202427	0	0	0	0	0.305341
																																				TCONS_00004107.p5		AOFI03000278.1:21809-22627	2.41261	5.2765	1.70316	3.09806	0.00194791	0.0202831	0	0	0	0	0
																																				TCONS_00004107.p9		AOFI03000278.1:18101-18775	2.67729	3.50974	1.20243	2.91889	0.00351282	0.030441	0	0	0	0	0.305341
																																				TCONS_00004110.p4		AOFI03000279.1:8442-9686	4.61893	6.3938	1.62793	3.92758	8.58065e-05	0.00191365	0	0	0	0	0.0610681
																																				TCONS_00004110.p5			0.543232	5.75929	1.98187	2.90599	0.00366096	0.0313797	0	0	0	0	0.0610681
																																				TCONS_00004120.p1			8.82825	2.81527	0.909694	3.09475	0.00196981	0.0204423	0	19.436	33.5409	24.3974	1.09923
																																				TCONS_00004121.p1		AOFI03000280.1:6756-8285	3.86898	3.27562	1.09325	2.99622	0.00273345	0.0258037	0	19.436	0	0	0.549613
																																				TCONS_00004125.p1		AOFI03000280.1:32775-33113	1.04797	4.91485	1.45369	3.38096	0.000722328	0.0098933	0	0	0	0	0
																																				TCONS_00004129.p1		AOFI03000282.1:9669-13253	6.07171	5.5823	1.29479	4.31135	1.62259e-05	0.000494305	0	0	0	0	0.0610681
																																				TCONS_00004136.p17		AOFI03000283.1:12167-12529	3.88003	3.48815	0.864405	4.03532	5.45283e-05	0.00132346	22.2068	0	33.5409	0	1.03816
																																				TCONS_00004137.p3		AOFI03000283.1:24367-25119	21.4223	1.3509	0.495413	2.72682	0.00639484	0.0450996	44.4135	38.872	33.5409	24.3974	15.3281
																																				TCONS_00004142.p3		AOFI03000284.1:9385-9777	1.91487	3.88565	1.37379	2.82841	0.004678	0.0372852	0	0	0	0	0.122136
																																				TCONS_00004165.p1		AOFI03000285.1:30960-32114	1.49903	5.77923	1.8291	3.1596	0.00157987	0.0175179	22.2068	0	0	0	0.122136
																																				TCONS_00004184.p2		AOFI03000288.1:17899-18897	8.37911	4.65395	1.221	3.8116	0.000138071	0.0027291	0	0	0	0	0.122136
																																				TCONS_00004192.p6		AOFI03000288.1:31998-32312	0.696561	6.44645	2.34467	2.74941	0.00597032	0.0431962	0	0	0	0	0
																																				TCONS_00004196.p9		AOFI03000289.1:20932-21444	3.18574	3.99495	1.27691	3.12861	0.00175637	0.0188387	0	0	0	0	0.0610681
																																				TCONS_00004201.p4		AOFI03000290.1:16167-16619	7.93976	3.68735	0.903274	4.08221	4.46102e-05	0.0011219	0	0	33.5409	48.7949	1.22136
																																				TCONS_00004213.p1	KAF4318448.1	AOFI03000291.1:8313-11396	4.21105	5.14361	1.402	3.66876	0.000243726	0.00431538	0	0	0	0	0.0610681
																																				TCONS_00004213.p5		AOFI03000291.1:3131-3769	27.4374	3.82209	0.805435	4.74538	2.08116e-06	8.54142e-05	22.2068	19.436	0	0	0.610681
																																				TCONS_00004217.p1		AOFI03000291.1:20630-21598	11.1864	7.94275	1.06204	7.47878	7.50165e-14	7.98824e-12	0	19.436	0	73.1923	0.183204
																																				TCONS_00004219.p1		AOFI03000291.1:27723-28973	2.77347	8.83226	1.54368	5.72158	1.05538e-08	5.99741e-07	22.2068	0	0	24.3974	0
																																				TCONS_00004220.p1		AOFI03000291.1:30518-31582	4.39652	3.78694	1.12276	3.37288	0.000743871	0.010118	0	0	0	0	0.183204
																																				TCONS_00004220.p2		AOFI03000291.1:32582-33412	1.05655	5.26456	1.80099	2.92314	0.00346519	0.030161	0	0	0	0	0
																																				TCONS_00004234.p1	KAF4318425.1	AOFI03000293.1:11578-12153	6.71827	2.47306	0.881901	2.80424	0.00504356	0.0389725	0	19.436	0	24.3974	1.77098
																																				TCONS_00004243.p3		AOFI03000295.1:25786-26466	11.2672	2.90059	0.692424	4.18903	2.80143e-05	0.000780966	22.2068	19.436	0	24.3974	2.44273
																																				TCONS_00004244.p6	KAF4318399.1	AOFI03000295.1:26791-27201	15.6497	1.93471	0.630384	3.0691	0.00214707	0.0218219	22.2068	58.308	0	0	5.19079
																																				TCONS_00004251.p13		AOFI03000297.1:6410-6742	5.03569	3.47691	1.17877	2.9496	0.00318187	0.0284539	0	0	0	0	0.244273
																																				TCONS_00004251.p2		AOFI03000297.1:3805-5769	6.09101	3.99895	1.07369	3.72451	0.000195698	0.00361996	22.2068	0	0	0	0.427477
																																				TCONS_00004284.p1		AOFI03000300.1:8883-9506	32.7351	1.86721	0.446371	4.1831	2.87555e-05	0.000797865	44.4135	58.308	134.164	24.3974	20.2746
																																				TCONS_00004327.p3		AOFI03000304.1:742-1134	0.883052	4.31701	1.53262	2.81674	0.00485135	0.0380511	0	0	0	0	0.305341
																																				TCONS_00004329.p19		AOFI03000305.1:33450-33830	1.04714	4.37121	1.61844	2.70088	0.00691572	0.0475808	0	0	0	0	0.183204
																																				TCONS_00004329.p23		AOFI03000305.1:32381-32731	0.701497	4.56764	1.43132	3.1912	0.00141681	0.0163542	0	0	0	0	0.0610681
																																				TCONS_00004329.p25		AOFI03000305.1:32965-33300	1.90369	6.52957	2.16766	3.01226	0.0025931	0.0248786	0	0	0	24.3974	0.0610681
																																				TCONS_00004333.p2			1.1177	4.91026	1.66529	2.9486	0.00319221	0.0284984	0	0	0	0	0.0610681
																																				TCONS_00004346.p1		AOFI03000306.1:30315-32540	19.8087	11.576	1.32935	8.70798	3.09329e-18	5.07816e-16	44.4135	58.308	0	24.3974	0
																																				TCONS_00004348.p1		AOFI03000307.1:5340-10877	67.9104	3.70772	0.802009	4.62304	3.78165e-06	0.000144657	0	38.872	0	24.3974	1.16029
																																				TCONS_00004350.p1	KAF4318267.1		17.616	11.0135	1.36413	8.07366	6.8223e-16	8.86149e-14	22.2068	38.872	0	24.3974	0
																																				TCONS_00004354.p1	KAF4318262.1	AOFI03000307.1:30872-32065	2.23161	7.53484	1.70583	4.41712	1.00025e-05	0.000323032	22.2068	19.436	0	0	0.0610681
																																				TCONS_00004355.p1			1.55093	3.57256	1.31562	2.7155	0.00661767	0.0462571	0	0	0	0	0.244273
																																				TCONS_00004356.p1		AOFI03000307.1:2618-3901	13.879	4.44904	1.26212	3.52505	0.000423403	0.00664625	22.2068	0	0	0	0.183204
																																				TCONS_00004386.p1		AOFI03000311.1:4012-7077	1.61941	3.22247	1.19382	2.69929	0.0069487	0.0476711	0	0	0	0	0.122136
																																				TCONS_00004387.p4		AOFI03000312.1:8295-9344	4.50856	4.52524	1.41271	3.20324	0.00135893	0.015794	0	0	0	0	0.0610681
																																				TCONS_00004387.p7		AOFI03000312.1:11432-11929	0.539169	3.88132	1.31499	2.9516	0.00316129	0.0284255	0	0	0	0	0.122136
																																				TCONS_00004388.p4	RLN77516.1	AOFI03000312.1:29224-29718	1.40291	4.44535	1.41743	3.1362	0.00171154	0.018543	0	0	0	0	0.0610681
																																				TCONS_00004388.p8		AOFI03000312.1:30892-31146	95.0957	6.49566	0.720437	9.01627	1.94603e-19	3.83368e-17	88.827	38.872	33.5409	97.5898	0.549613
																																				TCONS_00004389.p3		AOFI03000313.1:5598-6260	28.0309	4.57186	1.15289	3.96555	7.32255e-05	0.00167413	0	0	0	0	0.0610681
																																				TCONS_00004395.p1		AOFI03000314.1:18637-20859	1.0047	5.25098	1.67789	3.12952	0.00175091	0.0188143	0	0	0	0	0.0610681
																																				TCONS_00004397.p4		AOFI03000314.1:32997-33749	2.13871	4.7837	1.38397	3.45651	0.000547217	0.00807686	0	0	0	0	0.0610681
																																				TCONS_00004401.p2		AOFI03000315.1:14876-15844	1.94465	5.78116	1.96002	2.94955	0.0031824	0.0284539	0	0	0	0	0
																																				TCONS_00004401.p9		AOFI03000315.1:20557-20961	2.24636	4.09075	1.13196	3.61387	0.000301664	0.00510841	0	19.436	0	0	0.305341
																																				TCONS_00004405.p2		AOFI03000315.1:27583-29130	1.32078	6.43425	1.91295	3.36352	0.000769541	0.0103954	0	0	0	0	0
																																				TCONS_00004408.p2	RLN21365.1	AOFI03000317.1:7231-8217	2.44868	3.85207	1.22525	3.1439	0.00166712	0.0181952	0	0	0	0	0.183204
																																				TCONS_00004408.p4		AOFI03000317.1:5166-5510	2.28109	3.82107	1.17229	3.25951	0.00111606	0.0135163	22.2068	19.436	0	0	0.854954
																																				TCONS_00004420.p1		AOFI03000319.1:25728-28199	1.87221	6.39213	1.5598	4.09804	4.16655e-05	0.00106369	0	0	0	0	0.0610681
																																				TCONS_00004433.p1		AOFI03000322.1:153-5702	3.94387	5.68371	1.5083	3.76829	0.000164369	0.00313868	0	0	0	0	0
																																				TCONS_00004435.p1		AOFI03000322.1:30357-31172	20.0638	6.38845	1.41617	4.51108	6.44988e-06	0.000221774	0	0	0	0	0.0610681
																																				TCONS_00004437.p1		AOFI03000322.1:35197-35991	1.66247	7.05151	1.45384	4.85028	1.23286e-06	5.27986e-05	0	19.436	0	0	0.0610681
																																				TCONS_00004440.p3		AOFI03000324.1:7295-8149	26.0246	4.91703	0.8552	5.74957	8.94698e-09	5.18399e-07	0	0	33.5409	24.3974	0.244273
																																				TCONS_00004443.p1		AOFI03000324.1:3772-6264	0.521311	5.75524	1.94983	2.95167	0.00316062	0.0284255	0	0	0	0	0.0610681
																																				TCONS_00004444.p2		AOFI03000324.1:24429-25688	0.509296	3.88526	1.37863	2.81821	0.00482921	0.0379854	0	0	0	0	0.122136
																																				TCONS_00004456.p4		AOFI03000327.1:903-1346	5.09011	5.03608	1.23337	4.08318	4.44233e-05	0.00111958	0	0	0	0	0.0610681
																																				TCONS_00004457.p1	KAF4318068.1	AOFI03000327.1:18840-19442	3.03496	5.43966	1.36955	3.97186	7.13146e-05	0.00163996	0	0	0	0	0
																																				TCONS_00004459.p1		AOFI03000328.1:20437-22809	5.15683	5.66581	1.4584	3.88495	0.00010235	0.00219161	0	0	0	0	0
																																				TCONS_00004471.p1		AOFI03000328.1:4496-4978	104.77	7.20731	0.771253	9.34494	9.19409e-21	2.08989e-18	66.6203	77.744	33.5409	24.3974	0.305341
																																				TCONS_00004473.p1		AOFI03000328.1:9949-10755	2.21094	5.63202	1.40938	3.99608	6.43988e-05	0.00151331	0	0	0	0	0.0610681
																																				TCONS_00004503.p1		AOFI03000332.1:2248-3555	2.46399	5.44809	1.26348	4.31196	1.61814e-05	0.000494305	0	0	0	24.3974	0.0610681
																																				TCONS_00004505.p10		AOFI03000333.1:5115-5423	726.304	9.39983	0.683808	13.7463	5.35997e-43	9.0507e-40	177.654	136.052	167.705	243.974	0.244273
																																				TCONS_00004508.p1		AOFI03000333.1:28280-29101	68.7965	6.62899	0.967748	6.84992	7.38915e-12	6.37517e-10	66.6203	0	0	0	0.0610681
																																				TCONS_00004514.p1		AOFI03000334.1:29932-32538	12.6945	3.51983	1.20006	2.93306	0.00335643	0.0295186	0	0	0	0	0.122136
																																				TCONS_00004534.p1	KAF4317993.1		46.355	9.25328	1.07191	8.63248	6.00336e-18	9.72051e-16	0	97.18	33.5409	48.7949	0.0610681
																																				TCONS_00004540.p1		AOFI03000337.1:13279-19734	48.1526	5.40045	1.17719	4.58756	4.48452e-06	0.00016527	0	19.436	0	0	0.183204
																																				TCONS_00004540.p3		AOFI03000337.1:22875-24392	9.45174	10.0836	1.49323	6.75287	1.44953e-11	1.21514e-09	22.2068	0	0	24.3974	0
																																				TCONS_00004550.p3		AOFI03000338.1:25301-26455	0.971835	5.26791	1.78528	2.95074	0.00317012	0.0284516	0	0	0	0	0
																																				TCONS_00004550.p4		AOFI03000338.1:16576-17604	2.8717	4.16934	1.18873	3.50738	0.000452541	0.00696489	0	0	0	0	0.122136
																																				TCONS_00004576.p1		AOFI03000340.1:9734-15613	2.79586	6.41487	1.57709	4.06754	4.7513e-05	0.00118232	0	0	0	0	0
																																				TCONS_00004576.p2		AOFI03000340.1:15706-17988	1.47447	6.42873	1.7907	3.59006	0.000330601	0.00548835	0	0	0	0	0
																																				TCONS_00004578.p1	KAF4317913.1	AOFI03000343.1:4055-5026	9.71811	6.58182	1.01005	6.51631	7.20584e-11	5.64059e-09	0	0	67.0818	24.3974	0.122136
																																				TCONS_00004580.p2		AOFI03000343.1:11895-12953	7.66182	2.00326	0.629658	3.18151	0.00146508	0.016727	22.2068	38.872	0	0	4.15263
																																				TCONS_00004581.p1		AOFI03000343.1:13869-15824	0.642911	3.72097	1.33992	2.77701	0.0054861	0.0409897	0	0	0	0	0.122136
																																				TCONS_00004595.p3		AOFI03000345.1:7557-8627	1.30625	6.43467	1.92343	3.34542	0.000821593	0.0109361	0	0	0	0	0
																																				TCONS_00004597.p14	KAF4317894.1	AOFI03000345.1:16077-16454	0.616893	4.90609	1.75171	2.80074	0.00509857	0.0392351	0	0	0	0	0.183204
																																				TCONS_00004597.p16	KAF4317888.1	AOFI03000345.1:28313-28684	6.63857	4.18578	1.17746	3.55492	0.000378097	0.00606832	0	0	0	0	0.0610681
																																				TCONS_00004597.p6		AOFI03000345.1:28836-29738	11.0345	5.19429	1.43014	3.63202	0.000281216	0.00478959	0	19.436	0	0	0
																																				TCONS_00004597.p9		AOFI03000345.1:30441-31019	0.80272	6.42665	1.75144	3.66936	0.000243161	0.00431538	0	0	0	0	0
																																				TCONS_00004604.p4		AOFI03000346.1:11674-12354	1.96826	3.72881	1.29748	2.87388	0.00405464	0.0336794	0	0	0	0	0.0610681
																																				TCONS_00004610.p4		AOFI03000347.1:5766-6674	1.22381	5.79603	2.08237	2.78338	0.00537959	0.0405004	0	0	0	0	0
																																				TCONS_00004624.p1		AOFI03000349.1:14626-17241	4.02113	3.99347	1.18717	3.36385	0.000768638	0.0103951	0	0	0	0	0.122136
																																				TCONS_00004625.p1		AOFI03000349.1:27734-29965	0.561786	3.88788	1.39111	2.79481	0.00519308	0.0396782	0	0	0	0	0.244273
																																				TCONS_00004631.p7		AOFI03000351.1:10487-10837	0.776131	5.24352	1.91699	2.7353	0.00623243	0.0444226	0	0	0	0	0
																																				TCONS_00004647.p3		AOFI03000355.1:48568-49767	0.796604	4.2899	1.44585	2.96705	0.0030067	0.0274646	0	0	0	0	0.183204
																																				TCONS_00004649.p2	KAF4317786.1	AOFI03000355.1:3-968	4.75505	4.88805	0.904091	5.40659	6.42357e-08	3.37428e-06	0	19.436	33.5409	0	0.427477
																																				TCONS_00004668.p1		AOFI03000359.1:12714-18998	3.63784	4.27404	1.40754	3.03654	0.00239312	0.0235919	0	0	0	0	0.244273
																																				TCONS_00004670.p1		AOFI03000359.1:23787-25418	0.668807	4.90493	1.42008	3.45399	0.000552359	0.00813061	0	0	0	0	0.0610681
																																				TCONS_00004670.p2		AOFI03000359.1:26084-27574	26.3303	3.46702	0.679442	5.10274	3.34765e-07	1.55173e-05	66.6203	77.744	67.0818	0	3.60302
																																				TCONS_00004700.p2		AOFI03000363.1:2915-3742	2.19881	4.1213	1.35651	3.03816	0.00238024	0.0235042	22.2068	0	0	0	0.427477
																																				TCONS_00004702.p7		AOFI03000364.1:9023-9535	61.1358	3.72927	1.27668	2.92108	0.0034882	0.0303146	0	0	0	0	0.0610681
																																				TCONS_00004706.p2		AOFI03000364.1:15983-17293	3.18539	5.08805	1.30602	3.89584	9.7859e-05	0.00212237	0	0	0	0	0.0610681
																																				TCONS_00004706.p6		AOFI03000364.1:13891-14397	2.62178	5.13232	1.71108	2.99947	0.00270451	0.0256393	0	0	0	0	0
																																				TCONS_00004714.p1		AOFI03000366.1:3574-4812	3.05805	5.70749	1.58525	3.60038	0.000317753	0.005335	0	0	0	0	0
																																				TCONS_00004719.p2		AOFI03000366.1:19664-20587	10.5732	4.26467	1.20923	3.52678	0.000420649	0.0066118	0	0	0	0	0.122136
																																				TCONS_00004757.p1		AOFI03000370.1:2566-4590	4.59961	3.46983	1.17518	2.95261	0.00315104	0.0283882	0	0	0	0	0.122136
																																				TCONS_00004780.p1		AOFI03000375.1:8392-8811	5.80613	4.28798	1.5624	2.74448	0.00606076	0.0437352	0	0	0	0	0
																																				TCONS_00004786.p1	KAF4317557.1	AOFI03000376.1:24485-25375	12.582	5.96604	1.24301	4.79967	1.5893e-06	6.73317e-05	0	19.436	0	0	0.122136
																																				TCONS_00004792.p2		AOFI03000377.1:5044-6396	2.67774	4.56496	1.27472	3.58115	0.000342086	0.00561592	0	0	0	0	0.0610681
																																				TCONS_00004798.p2		AOFI03000378.1:25683-27506	12.6231	5.36564	0.952749	5.63174	1.78402e-08	9.94677e-07	0	19.436	0	24.3974	0.305341
																																				TCONS_00004798.p8		AOFI03000378.1:25182-25664	2.52953	5.65444	1.47216	3.84091	0.000122581	0.00251547	0	0	0	0	0.0610681
																																				TCONS_00004803.p5		AOFI03000379.1:17467-18420	15.7939	3.25103	1.20142	2.706	0.00680992	0.0470446	0	0	0	0	0.122136
																																				TCONS_00004806.p4		AOFI03000379.1:14952-15620	21.9233	2.46484	0.557969	4.41752	9.98412e-06	0.000323032	0	19.436	67.0818	48.7949	4.27477
																																				TCONS_00004806.p5	KAF4317533.1	AOFI03000379.1:14119-14772	19.4387	2.06452	0.639314	3.22928	0.00124101	0.0146687	22.2068	38.872	0	24.3974	4.88545
																																				TCONS_00004810.p4		AOFI03000380.1:8901-9887	0.609763	6.4474	2.39425	2.69287	0.00708409	0.0482691	0	0	0	0	0
																																				TCONS_00004811.p1		AOFI03000380.1:15881-16564	9.24073	6.39033	1.48984	4.28927	1.79263e-05	0.000533725	0	0	0	0	0.0610681
																																				TCONS_00004813.p1		AOFI03000380.1:23379-23693	1.72912	4.89921	1.30823	3.7449	0.000180464	0.00338485	22.2068	0	0	0	0.183204
																																				TCONS_00004814.p1		AOFI03000380.1:25866-26588	10.2734	9.07649	1.54621	5.87015	4.35397e-09	2.72296e-07	0	19.436	0	0	0
																																				TCONS_00004828.p1	KAF4317494.1	AOFI03000382.1:12321-14429	47.8984	3.93093	0.632937	6.21062	5.27762e-10	3.73542e-08	0	38.872	67.0818	48.7949	3.05341
																																				TCONS_00004839.p5		AOFI03000383.1:5891-6448	2.95126	5.24284	1.56864	3.34229	0.000830904	0.0109858	0	0	0	0	0
																																				TCONS_00004847.p1	RLN76402.1	AOFI03000384.1:3437-4447	25.6819	4.24107	1.11289	3.81087	0.000138477	0.00272935	0	0	33.5409	0	0.183204
																																				TCONS_00004849.p6		AOFI03000384.1:18580-19431	7.96837	4.93223	1.24152	3.97273	7.1053e-05	0.00163713	0	0	0	0	0.0610681
																																				TCONS_00004849.p8	KAF4317482.1	AOFI03000384.1:14559-15023	2.60154	4.35617	1.55016	2.81014	0.00495193	0.0386349	0	0	0	0	0.122136
																																				TCONS_00004854.p1		AOFI03000385.1:18600-18908	10.3507	10.6554	1.42075	7.49988	6.38741e-14	6.92653e-12	44.4135	0	0	24.3974	0
																																				TCONS_00004856.p1	RLN75922.1	AOFI03000385.1:21958-22476	13.3587	8.56172	0.978559	8.74931	2.1466e-18	3.57364e-16	0	38.872	0	24.3974	0
																																				TCONS_00004864.p4	KAF4317463.1	AOFI03000386.1:21438-22283 AOFI03000386.1:23115-23681	6.09096	2.19451	0.815331	2.69156	0.00711182	0.0482931	0	19.436	0	24.3974	2.25952
																																				TCONS_00004870.p2	KAF4317455.1	AOFI03000387.1:1-1032	32.71	1.62216	0.591489	2.7425	0.00609733	0.0439722	22.2068	19.436	0	48.7949	6.77856
																																				TCONS_00004878.p1		AOFI03000388.1:24128-25858	3.88016	4.86894	1.06138	4.58739	4.48828e-06	0.00016527	22.2068	0	0	24.3974	0.244273
																																				TCONS_00004880.p1		AOFI03000389.1:9852-11237	1.76534	5.14055	1.73192	2.96813	0.00299619	0.0273972	22.2068	0	0	0	0
																																				TCONS_00004880.p7		AOFI03000389.1:16848-17207	9.2429	6.4213	1.66359	3.8599	0.000113432	0.00236467	0	0	0	0	0
																																				TCONS_00004883.p3		AOFI03000389.1:4846-5280	4.19058	6.39609	1.39844	4.57372	4.7913e-06	0.0001734	0	0	0	0	0
																																				TCONS_00004883.p4		AOFI03000389.1:6837-7208	3.03113	5.17149	1.6197	3.19286	0.0014087	0.0163076	0	0	0	0	0.0610681
																																				TCONS_00004886.p1	KAF4317440.1	AOFI03000390.1:7363-8328	11.376	7.36677	1.25147	5.88648	3.945e-09	2.50698e-07	0	19.436	33.5409	24.3974	0.122136
																																				TCONS_00004890.p1		AOFI03000390.1:19736-20725	316.965	5.95171	0.434801	13.6884	1.19162e-42	1.76062e-39	421.928	641.388	368.95	292.769	6.04574
																																				TCONS_00004890.p5		AOFI03000390.1:17211-17783	1.63011	5.74397	2.06547	2.78095	0.00541993	0.0405979	0	0	0	0	0.122136
																																				TCONS_00004891.p1		AOFI03000390.1:24785-26287	2.56066	9.03377	1.96038	4.60817	4.0623e-06	0.000153407	0	19.436	0	0	0
																																				TCONS_00004894.p1		AOFI03000391.1:30411-32393	1.87976	4.4842	1.30367	3.43968	0.000582409	0.0084419	0	0	0	0	0.122136
																																				TCONS_00004895.p2		AOFI03000391.1:32486-34825	3.42541	4.80329	1.46588	3.27673	0.00105017	0.0128366	0	0	0	0	0.183204
																																				TCONS_00004901.p1		AOFI03000391.1:46442-48262	4.11834	4.00268	0.989684	4.04441	5.24561e-05	0.00127842	22.2068	0	0	24.3974	0.244273
																																				TCONS_00004912.p2	KAF4317414.1	AOFI03000393.1:15535-16167	10.9167	2.26182	0.589096	3.83948	0.000123296	0.00252576	0	58.308	0	24.3974	5.31293
																																				TCONS_00004926.p10		AOFI03000396.1:9469-10161	6.6626	7.08671	1.53994	4.60195	4.18555e-06	0.000157058	0	19.436	0	0	0
																																				TCONS_00004926.p3		AOFI03000396.1:11113-12492	2.75905	5.16102	1.46966	3.51171	0.000445227	0.00692444	0	0	0	0	0.122136
																																				TCONS_00004926.p4		AOFI03000396.1:6711-8162	30.6472	9.1058	3.08197	2.95454	0.00313135	0.0282729	22.2068	0	0	0	0
																																				TCONS_00004929.p6	KAF4317381.1	AOFI03000397.1:4167-4538	299.013	3.45739	1.23331	2.80334	0.0050576	0.0390214	0	0	0	48.7949	1.28243
																																				TCONS_00004935.p4		AOFI03000398.1:18939-19541	11.139	1.98437	0.666771	2.97608	0.00291958	0.0268975	22.2068	0	33.5409	24.3974	3.60302
																																				TCONS_00004946.p1		AOFI03000400.1:1566-5900	0.768328	4.88723	1.64033	2.97942	0.00288796	0.0266893	0	0	0	0	0.122136
																																				TCONS_00004948.p2		AOFI03000400.1:11939-12958	6.82294	5.60683	1.348	4.15937	3.1912e-05	0.000857273	0	0	0	0	0.0610681
																																				TCONS_00004950.p2		AOFI03000400.1:24969-25457	2.32054	4.64393	1.64393	2.82489	0.00472965	0.0374874	0	0	0	0	0
																																				TCONS_00004956.p4		AOFI03000401.1:27945-28367	3.71472	6.38877	1.42914	4.47037	7.8083e-06	0.000260718	0	0	0	0	0.0610681
																																				TCONS_00004962.p3		AOFI03000403.1:11699-12844	0.655681	4.89467	1.48674	3.29223	0.000993979	0.0123802	0	0	0	0	0.0610681
																																				TCONS_00004972.p1	KAF4317341.1	AOFI03000404.1:1780-3273	323.025	11.6012	0.875393	13.2525	4.36185e-40	5.72856e-37	288.688	194.36	368.95	195.18	0.122136
																																				TCONS_00004992.p1		AOFI03000409.1:2343-3281	1.03636	6.43812	2.01925	3.18837	0.00143079	0.0164673	0	0	0	0	0
																																				TCONS_00004994.p2		AOFI03000409.1:19044-19829	11.7133	5.83068	1.98822	2.93261	0.00336123	0.0295355	0	0	0	0	0
																																				TCONS_00004994.p4		AOFI03000409.1:23345-24061	5.83125	4.56926	1.18047	3.87073	0.00010851	0.00228218	0	0	0	0	0.0610681
																																				TCONS_00005014.p13		AOFI03000413.1:10830-11174	2.84882	4.90075	1.32569	3.69677	0.000218364	0.00395263	0	19.436	0	0	0.122136
																																				TCONS_00005014.p4		AOFI03000413.1:13590-14432	4.60712	5.236	0.901298	5.8094	6.26974e-09	3.76184e-07	0	0	33.5409	24.3974	0.488545
																																				TCONS_00005017.p1		AOFI03000414.1:5430-6710	3.60786	9.07705	1.54285	5.88329	4.02186e-09	2.54216e-07	0	19.436	0	0	0
																																				TCONS_00005017.p2		AOFI03000414.1:7010-7819	4.76298	6.39917	1.42231	4.49915	6.82256e-06	0.000231068	0	0	0	0	0
																																				TCONS_00005034.p1		AOFI03000415.1:8996-10747	1.14606	6.43994	2.07733	3.10011	0.0019345	0.0201994	0	0	0	0	0
																																				TCONS_00005046.p1	KAF4317244.1	AOFI03000416.1:27507-28100	26.8286	3.09337	0.812114	3.80903	0.000139512	0.00273472	22.2068	77.744	100.623	73.1923	4.09156
																																				TCONS_00005052.p2		AOFI03000417.1:22433-24043	6.09513	3.18864	1.09327	2.9166	0.00353866	0.0305976	0	19.436	0	0	0.549613
																																				TCONS_00005052.p3		AOFI03000417.1:25319-26851	2.13221	3.99362	1.18151	3.38008	0.000724642	0.00990204	0	0	0	0	0.122136
																																				TCONS_00005052.p5		AOFI03000417.1:17885-18751	0.565667	5.71102	1.68461	3.39012	0.000698625	0.009715	0	0	0	0	0.0610681
																																				TCONS_00005052.p9		AOFI03000417.1:26987-27571	0.758085	5.23227	1.61733	3.23513	0.00121586	0.0144147	0	0	0	0	0.0610681
																																				TCONS_00005057.p1		AOFI03000417.1:30312-31304	2.19287	9.10654	2.11388	4.30797	1.64762e-05	0.000499357	22.2068	0	0	0	0
																																				TCONS_00005074.p5		AOFI03000420.1:12522-13166	0.612532	3.91148	1.4174	2.75961	0.00578699	0.0424594	0	0	0	0	0.122136
																																				TCONS_00005085.p2		AOFI03000423.1:8840-12775	17.4104	3.98862	1.41184	2.82512	0.00472635	0.0374874	0	0	0	0	0
																																				TCONS_00005095.p2		AOFI03000425.1:8922-11162	2.23092	3.77354	1.40025	2.6949	0.007041	0.0480789	0	0	0	0	0.183204
																																				TCONS_00005109.p1		AOFI03000427.1:1188-2627	0.359213	5.76822	2.05902	2.80143	0.00508763	0.0391764	0	0	0	0	0.0610681
																																				TCONS_00005110.p1		AOFI03000427.1:8022-9665	6.54885	4.91666	1.27165	3.86638	0.000110464	0.00230882	0	0	33.5409	0	0
																																				TCONS_00005117.p3		AOFI03000428.1:16002-17312	87.4368	7.77595	1.22132	6.36685	1.92948e-10	1.43436e-08	0	19.436	0	24.3974	0.0610681
																																				TCONS_00005118.p17		AOFI03000429.1:18928-19260	1.64779	5.16602	1.44774	3.56832	0.000359278	0.00582534	0	0	0	0	0.0610681
																																				TCONS_00005120.p1		AOFI03000429.1:3011-4267	2.00793	6.40148	2.02228	3.16548	0.0015483	0.017314	0	0	0	0	0.0610681
																																				TCONS_00005142.p3		AOFI03000431.1:5147-6142	1.10133	5.22438	1.59376	3.27801	0.00104541	0.0127917	0	0	0	0	0.0610681
																																				TCONS_00005148.p1		AOFI03000432.1:12076-14265	25.2725	3.68292	1.21369	3.03448	0.00240947	0.0236615	0	0	0	0	0.0610681
																																				TCONS_00005148.p12		AOFI03000432.1:10433-10816	4.52066	2.19613	0.808375	2.71672	0.00659329	0.0461539	0	19.436	0	24.3974	1.95418
																																				TCONS_00005153.p1		AOFI03000433.1:17895-19679	1.24825	4.91011	1.39308	3.52465	0.000424037	0.00664736	0	0	0	0	0.0610681
																																				TCONS_00005164.p5		AOFI03000435.1:4125-4520	1.05092	6.44242	2.16625	2.974	0.00293949	0.0270264	0	0	0	0	0
																																				TCONS_00005177.p5		AOFI03000437.1:19225-20166	0.996182	4.28735	1.35231	3.1704	0.00152231	0.0171848	0	0	0	0	0.122136
																																				TCONS_00005190.p2		AOFI03000440.1:10404-12131	7.48552	3.17859	1.13398	2.80304	0.00506228	0.039032	0	0	0	0	0.244273
																																				TCONS_00005194.p3		AOFI03000440.1:21114-22334	9.30151	7.78878	1.50348	5.18049	2.21303e-07	1.07646e-05	0	19.436	0	0	0.0610681
																																				TCONS_00005197.p2		AOFI03000441.1:9798-10475	3.08598	5.43671	1.32443	4.10495	4.04409e-05	0.0010369	0	0	0	24.3974	0.122136
																																				TCONS_00005200.p2		AOFI03000441.1:23416-25257	1.63212	3.56249	1.26326	2.82008	0.00480117	0.0379091	0	0	0	0	0.183204
																																				TCONS_00005200.p3	KAF4317068.1	AOFI03000441.1:16214-17587	6.2689	5.67942	1.31373	4.32311	1.53847e-05	0.000473559	22.2068	0	0	0	0.0610681
																																				TCONS_00005201.p2		AOFI03000442.1:1786-2943	13.2903	4.01189	1.12184	3.57617	0.000348663	0.00569226	0	0	33.5409	0	0.244273
																																				TCONS_00005201.p3	RLN85951.1	AOFI03000442.1:1-780	37.313	7.5361	0.758014	9.94191	2.7354e-23	8.0831e-21	44.4135	38.872	134.164	73.1923	0.244273
																																				TCONS_00005202.p1		AOFI03000442.1:18739-21168	3.29179	6.40038	1.43218	4.46899	7.85904e-06	0.000261673	0	0	0	0	0
																																				TCONS_00005202.p3	KAF4317063.1	AOFI03000442.1:17451-18209	4.4038	3.53253	1.15512	3.05816	0.002227	0.0224027	0	0	0	0	0.183204
																																				TCONS_00005208.p1	RLN63857.1	AOFI03000443.1:11810-12673	3.37926	3.68148	1.20577	3.05322	0.00226396	0.0226588	0	0	0	0	0.122136
																																				TCONS_00005214.p1		AOFI03000445.1:1825-3282	0.781566	4.30137	1.53746	2.79771	0.00514667	0.0394681	0	0	0	0	0.183204
																																				TCONS_00005217.p7		AOFI03000445.1:22053-22382	0.884777	4.89256	1.74272	2.80744	0.00499373	0.0387818	0	0	0	0	0
																																				TCONS_00005220.p2		AOFI03000446.1:1603-2649	3.80558	5.02916	1.12611	4.46596	7.971e-06	0.00026387	0	19.436	33.5409	0	0.366409
																																				TCONS_00005220.p3		AOFI03000446.1:3611-4210	31.4449	1.92586	0.477779	4.03085	5.55751e-05	0.00134335	66.6203	77.744	0	0	9.46556
																																				TCONS_00005239.p2		AOFI03000451.1:2785-3912	3.49008	6.21171	1.50013	4.14079	3.46108e-05	0.000911135	0	19.436	0	0	0.183204
																																				TCONS_00005243.p2		AOFI03000451.1:9967-11598	33.6226	8.00351	0.88552	9.03821	1.5926e-19	3.19061e-17	66.6203	77.744	100.623	73.1923	0
																																				TCONS_00005245.p1		AOFI03000451.1:14258-15463	212.848	9.04426	0.624698	14.4778	1.67356e-47	3.95631e-44	111.034	369.284	570.196	414.757	0.488545
																																				TCONS_00005250.p1	KAF4316996.1		636.647	4.41684	0.982335	4.49627	6.91569e-06	0.000233553	0	19.436	0	24.3974	0.488545
																																				TCONS_00005261.p2		AOFI03000454.1:868-1257	7.90492	6.63417	0.849504	7.80946	5.74321e-15	6.85705e-13	22.2068	19.436	0	24.3974	0.183204
																																				TCONS_00005262.p3		AOFI03000454.1:7658-8503	0.979626	4.86002	1.71822	2.82853	0.0046763	0.0372852	0	0	0	0	0.122136
																																				TCONS_00005272.p1		AOFI03000456.1:1881-2750	9.96901	3.88967	1.33848	2.90604	0.00366039	0.0313797	0	0	0	0	0.0610681
																																				TCONS_00005272.p8		AOFI03000456.1:1544-1861	3.03673	6.39041	1.49268	4.28116	1.85919e-05	0.0005453	0	0	0	0	0.0610681
																																				TCONS_00005284.p1		AOFI03000458.1:1490-1990	0.848638	4.82655	1.4877	3.24429	0.00117744	0.0140546	0	0	0	0	0.122136
																																				TCONS_00005284.p3		AOFI03000458.1:2107-2388	0.685417	5.66968	1.52062	3.72853	0.000192602	0.0035728	0	0	0	0	0.0610681
																																				TCONS_00005286.p1		AOFI03000459.1:5559-10304	8.20849	4.04439	1.14603	3.52906	0.000417035	0.00656373	22.2068	0	0	0	0.183204
																																				TCONS_00005286.p2		AOFI03000459.1:10910-12517	1.65037	3.53045	1.30658	2.70205	0.00689136	0.0474408	0	0	0	0	0.122136
																																				TCONS_00005289.p5	KAF4316943.1	AOFI03000461.1:1877-2413	314.449	1.65926	0.464238	3.57417	0.000351346	0.00572025	66.6203	252.668	134.164	341.564	70.4116
																																				TCONS_00005291.p2		AOFI03000461.1:13331-13789	0.38751	5.75335	1.93553	2.9725	0.00295389	0.0271079	0	0	0	0	0.0610681
																																				TCONS_00005304.p2		AOFI03000464.1:878-1867	44.9907	4.98128	1.3015	3.82733	0.000129543	0.00260851	0	0	33.5409	0	0.183204
																																				TCONS_00005306.p1		AOFI03000464.1:12859-14700	2.26308	5.33844	1.9735	2.70507	0.00682902	0.0471214	0	0	0	0	0
																																				TCONS_00005332.p4	RLN75358.1	AOFI03000468.1:117-731	12.5314	1.85372	0.544336	3.40547	0.000660497	0.00928308	22.2068	0	33.5409	48.7949	6.10681
																																				TCONS_00005344.p2		AOFI03000470.1:11007-11963	5.36217	3.41868	1.20721	2.83189	0.00462736	0.0370949	0	0	0	24.3974	0.671749
																																				TCONS_00005357.p1	KAF4316880.1	AOFI03000471.1:10560-12149	18.114	4.57378	1.19557	3.8256	0.000130455	0.00262242	0	0	0	0	0
																																				TCONS_00005359.p3		AOFI03000472.1:19317-20957	109.56	1.91228	0.67184	2.84633	0.00442262	0.0359281	22.2068	19.436	0	24.3974	4.88545
																																				TCONS_00005362.p1		AOFI03000472.1:2361-3500	74.5924	10.585	0.814415	12.9971	1.27075e-38	1.15541e-35	88.827	38.872	134.164	195.18	0.0610681
																																				TCONS_00005363.p1		AOFI03000472.1:6276-7517	95.7335	11.6021	0.976713	11.8787	1.52673e-32	8.5933e-30	199.861	116.616	268.327	73.1923	0
																																				TCONS_00005367.p1		AOFI03000473.1:15486-16655	1.68458	5.73113	1.67768	3.4161	0.000635238	0.00901713	0	0	0	0	0
																																				TCONS_00005367.p14		AOFI03000473.1:17920-18300	0.604848	5.70009	1.74194	3.27227	0.00106686	0.0130138	0	0	0	0	0.122136
																																				TCONS_00005367.p6		AOFI03000473.1:16910-17572	0.569849	5.7807	1.95659	2.95448	0.00313197	0.0282729	0	0	0	0	0
																																				TCONS_00005373.p1		AOFI03000475.1:11446-15414	54.5872	8.54212	1.14014	7.49219	6.77329e-14	7.27821e-12	22.2068	38.872	0	0	0.122136
																																				TCONS_00005373.p2		AOFI03000475.1:15760-18465	11.7771	4.006	1.1416	3.50911	0.000449615	0.00693675	0	0	0	0	0.122136
																																				TCONS_00005379.p1		AOFI03000478.1:2778-4274	29.3438	5.11711	0.465765	10.9865	4.43979e-28	1.87423e-25	88.827	38.872	0	121.987	1.5267
																																				TCONS_00005393.p1	KAF4316815.1	AOFI03000480.1:5888-7408	9.71506	4.42007	1.25081	3.53377	0.000409683	0.00647387	0	0	0	0	0.0610681
																																				TCONS_00005411.p11		AOFI03000483.1:5343-6074	2.16157	4.44783	1.38083	3.22113	0.00127688	0.0149729	0	0	0	0	0.122136
																																				TCONS_00005411.p12		AOFI03000483.1:4684-5268	2.07626	4.59424	1.67684	2.73982	0.0061472	0.0440964	0	0	0	0	0
																																				TCONS_00005411.p4		AOFI03000483.1:16290-17396	2.1121	4.50099	1.38973	3.23875	0.00120054	0.0142617	0	0	0	0	0.122136
																																				TCONS_00005411.p9		AOFI03000483.1:19212-19958	0.80461	4.55432	1.41619	3.21589	0.00130038	0.0152334	0	0	0	0	0.122136
																																				TCONS_00005433.p4		AOFI03000487.1:3654-4613	31.4459	7.04525	1.3669	5.15418	2.54742e-07	1.21905e-05	0	19.436	0	0	0
																																				TCONS_00005446.p1		AOFI03000491.1:18671-20419	1.45385	3.4998	1.27241	2.75052	0.00594999	0.0431731	0	19.436	0	0	0.671749
																																				TCONS_00005449.p2	KAF4316735.1	AOFI03000492.1:7294-8106	111.399	5.37609	0.700998	7.6692	1.73072e-14	1.98613e-12	22.2068	38.872	33.5409	24.3974	0.366409
																																				TCONS_00005449.p9		AOFI03000492.1:10721-11134	52.6924	4.03109	0.851889	4.73194	2.22381e-06	9.06394e-05	0	0	33.5409	24.3974	0.854954
																																				TCONS_00005465.p3		AOFI03000495.1:9798-11672	3.74721	3.20563	1.17051	2.73865	0.00616912	0.0440964	0	0	0	24.3974	0.305341
																																				TCONS_00005473.p1		AOFI03000497.1:28985-30160	11.265	5.39244	1.39812	3.85692	0.000114825	0.00238892	0	0	0	0	0
																																				TCONS_00005479.p6		AOFI03000499.1:17060-18223	140.434	5.91961	1.32536	4.4664	7.95475e-06	0.00026387	0	0	33.5409	0	0.122136
																																				TCONS_00005483.p1		AOFI03000500.1:1674-3875	1.67006	5.17633	1.47049	3.52014	0.00043132	0.00675259	0	0	0	0	0.0610681
																																				TCONS_00005485.p2		AOFI03000500.1:13524-15689	1.32387	4.22266	1.27283	3.31754	0.000908136	0.011662	0	0	0	0	0.0610681
																																				TCONS_00005506.p1		AOFI03000504.1:18688-21339	2.97863	3.27456	1.14146	2.86875	0.00412092	0.0340259	0	0	0	24.3974	0.244273
																																				TCONS_00005506.p2		AOFI03000504.1:21462-24059	4.74915	4.26772	1.22833	3.47439	0.000512009	0.00768014	0	0	0	0	0.122136
																																				TCONS_00005525.p3		AOFI03000506.1:11849-12973	8.25104	7.01871	1.31639	5.33177	9.72583e-08	4.9766e-06	0	19.436	0	0	0.0610681
																																				TCONS_00005546.p1		AOFI03000511.1:8394-10370	1.24729	3.62825	1.12553	3.22359	0.00126595	0.0148595	0	19.436	0	0	0.549613
																																				TCONS_00005546.p11		AOFI03000511.1:1166-1474	0.810749	6.44427	2.242	2.87434	0.0040487	0.0336538	0	0	0	0	0
																																				TCONS_00005554.p1		AOFI03000512.1:16704-21029	301.105	2.59063	0.743435	3.48467	0.000492747	0.0074766	133.241	233.232	335.409	97.5898	2.99234
																																				TCONS_00005556.p3		AOFI03000513.1:2421-3683	5.55256	7.80296	1.64288	4.74955	2.0387e-06	8.39633e-05	0	19.436	0	0	0
																																				TCONS_00005557.p1		AOFI03000513.1:10457-11812	14.344	2.92918	0.797139	3.67462	0.000238203	0.00425312	22.2068	0	33.5409	48.7949	5.31293
																																				TCONS_00005579.p1		AOFI03000518.1:525-983	35.9946	4.24074	0.571881	7.41542	1.21236e-13	1.24609e-11	44.4135	136.052	167.705	24.3974	3.41982
																																				TCONS_00005580.p2		AOFI03000518.1:13706-15304	0.784497	3.48658	1.26192	2.76293	0.00572857	0.0421171	0	0	0	0	0.244273
																																				TCONS_00005580.p3		AOFI03000518.1:12602-13279	0.595384	4.91092	1.38915	3.53519	0.000407485	0.00644775	0	0	0	0	0.0610681
																																				TCONS_00005588.p6		AOFI03000520.1:11222-11614	0.336751	5.77322	2.10692	2.74012	0.00614168	0.0440964	0	0	0	0	0.0610681
																																				TCONS_00005599.p4		AOFI03000523.1:365-970	1.682	4.30298	1.43624	2.99601	0.00273536	0.0258037	0	0	0	0	0.122136
																																				TCONS_00005620.p1	KAF4316528.1	AOFI03000526.1:17196-17795	5.90771	3.49766	0.953802	3.66707	0.000245341	0.00431538	22.2068	0	0	24.3974	0.793886
																																				TCONS_00005635.p1		AOFI03000529.1:2785-4959	44.4882	4.69077	0.907697	5.16777	2.36902e-07	1.14293e-05	22.2068	38.872	0	48.7949	1.09923
																																				TCONS_00005643.p2		AOFI03000530.1:14642-15229	9.71031	6.26467	1.4731	4.25273	2.11184e-05	0.000610317	0	19.436	0	0	0.122136
																																				TCONS_00005648.p2		AOFI03000532.1:7377-9416	0.803185	6.44426	2.24162	2.87482	0.00404259	0.0336266	0	0	0	0	0
																																				TCONS_00005648.p3		AOFI03000532.1:11566-13452	3.24511	3.38117	1.06913	3.16254	0.00156397	0.0174234	0	19.436	0	0	0.427477
																																				TCONS_00005653.p1		AOFI03000534.1:4750-6966	89.213	5.9427	0.499856	11.8888	1.35298e-32	7.99613e-30	66.6203	194.36	33.5409	97.5898	1.28243
																																				TCONS_00005660.p1		AOFI03000535.1:2572-4077	4.28313	2.55346	0.809675	3.15369	0.00161221	0.0177764	0	19.436	0	24.3974	2.01525
																																				TCONS_00005661.p2		AOFI03000536.1:7631-8140	4.77744	5.63907	1.47649	3.81924	0.000133861	0.00267722	0	0	0	0	0.122136
																																				TCONS_00005683.p1	KAF4316449.1	AOFI03000540.1:72-746	67.3315	8.78421	1.22333	7.18056	6.94269e-13	6.56501e-11	22.2068	19.436	0	0	0
																																				TCONS_00005701.p1		AOFI03000543.1:59-961	50.7028	6.97213	0.780348	8.93465	4.08483e-19	7.66393e-17	66.6203	97.18	67.0818	48.7949	0.305341
																																				TCONS_00005704.p4		AOFI03000543.1:14213-14533	0.979245	6.40585	2.37866	2.69305	0.00708015	0.0482691	0	0	0	0	0.0610681
																																				TCONS_00005715.p1		AOFI03000546.1:11398-16503	2.20979	6.40317	1.45596	4.3979	1.09303e-05	0.000348237	0	0	0	0	0
																																				TCONS_00005715.p6		AOFI03000546.1:8770-9042	0.368048	4.87465	1.7753	2.74582	0.00603604	0.0436101	0	0	0	0	0.0610681
																																				TCONS_00005728.p1		AOFI03000550.1:2726-3751	1.12782	5.18882	1.54037	3.36855	0.000755651	0.0102664	0	0	0	0	0.122136
																																				TCONS_00005728.p2		AOFI03000550.1:1991-2569	11.5364	3.00251	0.662635	4.53117	5.86576e-06	0.000205128	22.2068	0	33.5409	24.3974	2.19845
																																				TCONS_00005734.p7		AOFI03000552.1:8486-9031	34.0885	8.91244	1.00303	8.88554	6.36133e-19	1.15678e-16	44.4135	0	33.5409	24.3974	0
																																				TCONS_00005739.p1		AOFI03000553.1:12361-13899	6.06775	6.50448	1.07513	6.04997	1.44874e-09	9.56652e-08	0	0	33.5409	24.3974	0.305341
																																				TCONS_00005740.p3		AOFI03000553.1:10164-11096	4.71562	9.14075	1.67195	5.46712	4.57399e-08	2.42442e-06	0	0	0	24.3974	0
																																				TCONS_00005745.p1		AOFI03000555.1:1486-2745	4.80683	5.57464	1.466	3.80262	0.000143172	0.00279152	22.2068	0	0	0	0.122136
																																				TCONS_00005747.p2		AOFI03000555.1:8760-9638	9.08605	11.0945	1.6461	6.73983	1.58569e-11	1.31069e-09	0	38.872	33.5409	24.3974	0
																																				TCONS_00005747.p3		AOFI03000555.1:10343-10747	4.80073	5.0279	0.987417	5.09197	3.54368e-07	1.63618e-05	22.2068	19.436	0	0	0.427477
																																				TCONS_00005747.p5	KAF4316378.1	AOFI03000555.1:10820-11167	2.46285	5.61757	1.64566	3.41356	0.00064121	0.00907806	0	19.436	0	0	0.122136
																																				TCONS_00005748.p1		AOFI03000555.1:13711-14589	18.3786	3.54257	1.2603	2.81089	0.00494053	0.0385746	0	0	0	0	0.366409
																																				TCONS_00005749.p1		AOFI03000555.1:16154-16750	20.8298	3.30426	0.515346	6.41173	1.43881e-10	1.08323e-08	44.4135	58.308	33.5409	24.3974	5.12972
																																				TCONS_00005750.p2		AOFI03000556.1:7889-10030	0.672671	3.71322	1.3407	2.76961	0.00561232	0.041591	0	0	0	0	0.183204
																																				TCONS_00005761.p3	KAF4316361.1	AOFI03000559.1:8852-9901	22.1083	2.40131	0.873383	2.74944	0.00596973	0.0431962	0	0	0	48.7949	3.11447
																																				TCONS_00005774.p1		AOFI03000561.1:13465-14688	0.930128	6.44591	2.3178	2.78104	0.00541847	0.0405979	0	0	0	0	0
																																				TCONS_00005779.p6	KAF4316339.1	AOFI03000563.1:15402-15899	1.75746	3.33147	1.14935	2.89856	0.00374878	0.031947	0	19.436	0	0	0.488545
																																				TCONS_00005785.p6		AOFI03000564.1:11335-11664	3.03832	5.14787	1.41033	3.65011	0.000262128	0.00456985	0	0	0	0	0.0610681
																																				TCONS_00005788.p1		AOFI03000566.1:12594-18248	7.17318	3.33027	1.16618	2.8557	0.00429424	0.0351753	0	0	0	0	0.122136
																																				TCONS_00005810.p1		AOFI03000571.1:13811-15436	1.31053	3.90125	1.31183	2.9739	0.00294044	0.0270264	0	0	0	0	0.0610681
																																				TCONS_00005817.p1		AOFI03000573.1:1097-2035	1.00667	5.24957	1.67308	3.13767	0.00170295	0.0184888	0	0	0	0	0.0610681
																																				TCONS_00005822.p1		AOFI03000574.1:11225-13624	4.788	2.26702	0.808134	2.80525	0.00502779	0.0389247	0	0	0	48.7949	2.80913
																																				TCONS_00005824.p2		AOFI03000576.1:6786-8972	70.3176	4.1538	0.57809	7.18538	6.7021e-13	6.38862e-11	22.2068	77.744	0	121.987	2.01525
																																				TCONS_00005824.p3	KAF4316281.1	AOFI03000576.1:2534-2959	1.74928	5.093	1.31371	3.8768	0.000105839	0.00224598	0	0	0	0	0.0610681
																																				TCONS_00005825.p1		AOFI03000576.1:9277-11286	11.8918	3.22039	1.14646	2.80899	0.00496976	0.0387133	0	0	0	0	0.305341
																																				TCONS_00005825.p2		AOFI03000576.1:13953-15140	143.271	4.83192	1.05797	4.56717	4.94355e-06	0.000177069	22.2068	0	0	0	0.122136
																																				TCONS_00005847.p2		AOFI03000584.1:4452-5126	22.3726	6.35477	1.31608	4.82856	1.37521e-06	5.84712e-05	22.2068	0	0	0	0.0610681
																																				TCONS_00005850.p1		AOFI03000587.1:3169-5208	3.71712	3.83412	1.19271	3.21463	0.00130611	0.0152854	0	19.436	0	0	0.122136
																																				TCONS_00005852.p1		AOFI03000587.1:10847-12721	1.95701	4.2694	1.23883	3.44631	0.000568298	0.0083341	0	0	0	0	0.122136
																																				TCONS_00005856.p1	KAF4316211.1	AOFI03000590.1:2365-5082	1.81934	6.44182	2.14367	3.00504	0.00265545	0.0252924	0	0	0	0	0
																																				TCONS_00005859.p1		AOFI03000590.1:14098-15960	1.28366	4.47015	1.33247	3.35478	0.00079428	0.0106444	0	0	0	0	0.122136
																																				TCONS_00005864.p1		AOFI03000591.1:1-1137	7.29035	9.11352	1.47006	6.19941	5.66755e-10	3.95314e-08	0	0	0	24.3974	0
																																				TCONS_00005868.p2		AOFI03000592.1:12377-12979	3.54928	7.82108	1.32254	5.91369	3.34532e-09	2.14901e-07	0	19.436	33.5409	0	0
																																				TCONS_00005873.p3		AOFI03000594.1:3279-4013	4.21181	4.33456	1.56592	2.76806	0.00563915	0.0417375	0	0	0	0	0.0610681
																																				TCONS_00005878.p3		AOFI03000595.1:5176-5742	0.572281	5.32082	1.98893	2.67522	0.00746795	0.0499281	0	0	0	0	0.0610681
																																				TCONS_00005879.p4		AOFI03000595.1:11161-11679	3.64176	3.25556	1.1924	2.73025	0.00632857	0.0448194	0	0	0	0	0.366409
																																				TCONS_00005884.p8	RLN32477.1	AOFI03000597.1:12766-13242	0.745057	4.91074	1.39004	3.53281	0.000411163	0.00647993	0	0	0	0	0.0610681
																																				TCONS_00005888.p1		AOFI03000598.1:8052-9761	6.53521	10.0487	1.46851	6.84283	7.76464e-12	6.60274e-10	0	19.436	0	24.3974	0
																																				TCONS_00005889.p2		AOFI03000598.1:13999-15135	3.23622	7.92843	1.89883	4.17543	2.9742e-05	0.000819901	0	0	33.5409	0	0.0610681
																																				TCONS_00005890.p3		AOFI03000599.1:8957-9811	2.33984	4.0316	1.1884	3.39246	0.00069268	0.00965504	22.2068	0	0	0	0.244273
																																				TCONS_00005892.p3	RLN54664.1	AOFI03000600.1:2672-3352	72.6038	2.76537	0.673767	4.10434	4.05462e-05	0.00103735	22.2068	19.436	0	97.5898	4.64118
																																				TCONS_00005894.p11	KAF4316153.1	AOFI03000602.1:4020-4319	0.700877	6.44552	2.29872	2.80396	0.00504797	0.0389725	0	0	0	0	0
																																				TCONS_00005894.p2		AOFI03000602.1:14386-16089	19.5271	7.0453	1.3016	5.41279	6.205e-08	3.27425e-06	0	0	0	24.3974	0.0610681
																																				TCONS_00005914.p1		AOFI03000610.1:5184-7148	9.21329	3.34014	0.764915	4.36668	1.26148e-05	0.000392387	0	19.436	0	24.3974	1.22136
																																				TCONS_00005928.p1	KAF4316106.1	AOFI03000613.1:12-665	1.29559	4.61232	1.63899	2.81412	0.00489105	0.0382862	22.2068	0	0	0	0.183204
																																				TCONS_00005962.p2		AOFI03000618.1:14062-15375	0.464049	5.31045	1.93119	2.74983	0.00596262	0.0431962	0	0	0	0	0.0610681
																																				TCONS_00005966.p2		AOFI03000619.1:9925-11460	0.936171	6.44078	2.10577	3.05863	0.00222351	0.0224027	0	0	0	0	0
																																				TCONS_00005969.p1		AOFI03000619.1:14500-15372	0.944554	4.30471	1.3968	3.08184	0.00205722	0.0212	0	0	0	0	0.0610681
																																				TCONS_00005974.p1		AOFI03000621.1:2583-5159	9.03809	5.64226	1.40091	4.02756	5.63595e-05	0.001354	0	0	0	0	0
																																				TCONS_00005982.p1		AOFI03000623.1:6956-9196	0.587634	6.40158	2.02836	3.15604	0.00159925	0.0176996	0	0	0	0	0.0610681
																																				TCONS_00005987.p4		AOFI03000625.1:3-1001	3.02106	5.73853	1.71078	3.35434	0.000795549	0.0106494	0	0	0	0	0
																																				TCONS_00005989.p1		AOFI03000625.1:13687-14016	0.67681	5.25121	1.87064	2.80717	0.00499788	0.0387886	0	0	0	0	0
																																				TCONS_00005991.p1	KAF4316054.1	AOFI03000626.1:13636-14070	227.304	7.77117	1.7157	4.52944	5.91398e-06	0.000206204	0	19.436	0	0	0.0610681
																																				TCONS_00005994.p1		AOFI03000627.1:1507-3843	13.3862	1.92272	0.624005	3.08125	0.00206133	0.0212053	44.4135	19.436	33.5409	24.3974	10.0152
																																				TCONS_00005994.p2		AOFI03000627.1:3996-4715	2.19569	4.4746	1.32322	3.3816	0.000720655	0.0098867	0	0	0	0	0.122136
																																				TCONS_00006003.p1	KAF4316037.1		4.67928	3.50771	1.09185	3.21263	0.00131525	0.0153316	0	0	0	24.3974	0.305341
																																				TCONS_00006024.p1		AOFI03000637.1:242-4201	1.6141	5.17793	1.47411	3.51259	0.000443762	0.00691988	0	0	0	0	0.0610681
																																				TCONS_00006031.p1		AOFI03000639.1:9669-12245	4.65212	3.8525	1.22415	3.14709	0.00164905	0.0180575	0	0	0	0	0.0610681
																																				TCONS_00006031.p4		AOFI03000639.1:2160-2711	3.04691	7.57551	1.555	4.8717	1.10644e-06	4.79054e-05	22.2068	0	0	0	0
																																				TCONS_00006031.p6		AOFI03000639.1:6696-7223	0.939364	4.91137	1.38703	3.54091	0.000398744	0.00634341	0	0	0	0	0.0610681
																																				TCONS_00006031.p7		AOFI03000639.1:4499-4966	12.6831	2.62717	0.899729	2.91996	0.00350076	0.0303588	0	19.436	33.5409	0	2.8702
																																				TCONS_00006031.p9		AOFI03000639.1:8323-8751	2.19998	6.40642	1.48588	4.31155	1.62116e-05	0.000494305	0	0	0	0	0
																																				TCONS_00006034.p3		AOFI03000640.1:9373-9915	5.37431	6.75718	1.66703	4.05342	5.04751e-05	0.00124037	0	0	0	24.3974	0
																																				TCONS_00006034.p8		AOFI03000640.1:13050-13355	0.630294	4.06137	1.30629	3.10909	0.00187667	0.0197351	0	0	0	0	0.122136
																																				TCONS_00006037.p1		AOFI03000644.1:6463-8925	18.4212	2.49803	0.907549	2.7525	0.00591414	0.043045	22.2068	19.436	0	0	1.3435
																																				TCONS_00006038.p1		AOFI03000644.1:9754-10125	14.136	11.6658	1.15057	10.1392	3.70154e-24	1.15137e-21	44.4135	38.872	33.5409	24.3974	0
																																				TCONS_00006041.p1		AOFI03000645.1:142-3561	26.8312	2.70869	0.774562	3.49706	0.000470412	0.00721176	22.2068	0	33.5409	24.3974	1.77098
																																				TCONS_00006044.p1		AOFI03000645.1:12828-13463	2.22985	5.13822	1.32182	3.88722	0.0001014	0.00217917	0	19.436	0	0	0.0610681
																																				TCONS_00006048.p1		AOFI03000646.1:4690-5112	1.7741	6.27629	1.52856	4.10601	4.02558e-05	0.00103665	22.2068	0	0	0	0.183204
																																				TCONS_00006051.p1		AOFI03000647.1:4206-4829	5.07371	5.74828	0.949299	6.05529	1.40168e-09	9.36038e-08	22.2068	19.436	33.5409	0	0.305341
																																				TCONS_00006090.p4		AOFI03000657.1:2995-3585	0.673426	5.70077	1.6385	3.47926	0.000502793	0.00759976	0	0	0	0	0.0610681
																																				TCONS_00006091.p1		AOFI03000657.1:11009-12370	11.115	3.29319	1.11448	2.95491	0.0031276	0.0282729	0	0	0	0	0.305341
																																				TCONS_00006102.p1		AOFI03000660.1:3-335 AOFI03000660.1:12136-12456	0.653498	4.56433	1.6506	2.76525	0.00568794	0.0420197	0	0	0	0	0.122136
																																				TCONS_00006103.p2		AOFI03000660.1:5004-5801	3.75853	5.59386	1.31914	4.24054	2.22978e-05	0.000636619	0	0	0	0	0.0610681
																																				TCONS_00006103.p3		AOFI03000660.1:3404-4117	7.19165	5.34364	1.42703	3.74458	0.000180697	0.00338485	0	0	0	0	0.0610681
																																				TCONS_00006103.p4		AOFI03000660.1:5922-6542	3.94957	5.65408	1.42872	3.95744	7.57586e-05	0.00172205	0	0	0	0	0
																																				TCONS_00006103.p5		AOFI03000660.1:4495-4929	4.07869	5.91368	1.86007	3.17927	0.00147645	0.0167929	0	0	0	0	0
																																				TCONS_00006103.p6		AOFI03000660.1:4105-4470	3.11686	6.10364	1.62124	3.76481	0.000166677	0.0031725	0	0	0	0	0
																																				TCONS_00006104.p7		AOFI03000660.1:12103-12450	3.21363	8.94554	1.51373	5.90962	3.42908e-09	2.19091e-07	22.2068	0	33.5409	0	0
																																				TCONS_00006113.p1		AOFI03000664.1:6272-6832	12.6539	8.17429	1.601	5.10573	3.29516e-07	1.53948e-05	44.4135	19.436	0	0	0.0610681
																																				TCONS_00006114.p2		AOFI03000664.1:11507-11833	1.52233	5.62778	1.3985	4.02415	5.71813e-05	0.00136783	0	0	0	0	0.0610681
																																				TCONS_00006125.p1		AOFI03000668.1:5879-10699	9.70385	1.88748	0.622867	3.03032	0.00244296	0.0238377	22.2068	38.872	0	0	5.374
																																				TCONS_00006130.p2		AOFI03000672.1:10507-10980	20.7375	10.3259	1.2326	8.37733	5.41407e-17	7.65962e-15	111.034	19.436	0	24.3974	0
																																				TCONS_00006136.p5		AOFI03000674.1:8334-9632	32.3384	3.5445	1.15064	3.08046	0.00206683	0.0212142	0	0	0	0	0.0610681
																																				TCONS_00006137.p3		AOFI03000674.1:16348-16809	4.62178	7.92674	1.10289	7.18724	6.61118e-13	6.35319e-11	0	0	33.5409	24.3974	0.0610681
																																				TCONS_00006144.p1		AOFI03000677.1:7097-8695	51.6061	7.95843	2.40083	3.31486	0.000916886	0.011691	0	0	0	24.3974	0
																																				TCONS_00006156.p1		AOFI03000681.1:3131-3889	3.05522	5.65636	1.55164	3.6454	0.000266972	0.00462022	0	0	0	24.3974	0.122136
																																				TCONS_00006156.p3		AOFI03000681.1:981-1718	2.44621	3.51209	1.22244	2.87302	0.00406568	0.0337474	0	0	0	0	0.122136
																																				TCONS_00006156.p8		AOFI03000681.1:616-993	2.50519	5.84659	1.4787	3.95388	7.68946e-05	0.00173094	22.2068	0	0	0	0.0610681
																																				TCONS_00006157.p1		AOFI03000681.1:9854-11650	0.792702	5.17382	1.50095	3.44703	0.00056678	0.00832216	0	0	0	0	0.122136
																																				TCONS_00006161.p2		AOFI03000683.1:2-325	3.7206	2.95886	0.957142	3.09134	0.00199253	0.0206232	0	38.872	0	0	0.97709
																																				TCONS_00006163.p1		AOFI03000683.1:7579-9042	15.9657	6.73336	0.964033	6.98458	2.85719e-12	2.53925e-10	22.2068	19.436	67.0818	48.7949	0.488545
																																				TCONS_00006177.p2		AOFI03000688.1:3590-4849	27.1703	4.09335	1.38687	2.95149	0.0031624	0.0284255	0	0	0	0	0.0610681
																																				TCONS_00006181.p2	KAF4315826.1	AOFI03000689.1:3469-4608	2.21586	4.81666	1.44188	3.34053	0.000836178	0.0110143	0	0	0	0	0.0610681
																																				TCONS_00006183.p3		AOFI03000690.1:5478-6698	12.8315	3.62119	0.828282	4.37194	1.2315e-05	0.00038611	0	19.436	0	24.3974	0.793886
																																				TCONS_00006185.p3	RLN73855.1	AOFI03000691.1:944-1513	28.4292	2.80525	0.535603	5.23754	1.62728e-07	8.0817e-06	22.2068	77.744	0	73.1923	7.99992
																																				TCONS_00006186.p5		AOFI03000691.1:18471-19517 AOFI03000691.1:21472-22197	1.27048	4.55706	1.49742	3.04327	0.00234019	0.0231862	0	0	0	0	0.122136
																																				TCONS_00006188.p2		AOFI03000691.1:22444-22836	0.925108	5.25791	1.73187	3.03597	0.00239767	0.023617	0	0	0	0	0.0610681
																																				TCONS_00006189.p2		AOFI03000692.1:7-414	1.08005	4.85995	1.71994	2.82565	0.0047185	0.0374874	0	0	0	0	0.122136
																																				TCONS_00006197.p1		AOFI03000695.1:4794-6620	55.7732	8.56804	0.601901	14.235	5.5594e-46	1.0952e-42	66.6203	136.052	134.164	170.782	0.305341
																																				TCONS_00006198.p1		AOFI03000695.1:7790-9364	1.04116	5.25394	1.85535	2.83178	0.00462902	0.0370949	0	0	0	0	0
																																				TCONS_00006202.p1		AOFI03000697.1:1401-2585	0.71502	4.89649	1.47326	3.32357	0.000888729	0.0115386	0	0	0	0	0.0610681
																																				TCONS_00006204.p1		AOFI03000697.1:9134-10603	5.6673	5.56084	1.12577	4.93958	7.82901e-07	3.50526e-05	0	19.436	0	24.3974	0.0610681
																																				TCONS_00006204.p3		AOFI03000697.1:7627-8955	5.6713	5.20001	1.52732	3.40467	0.000662452	0.00928847	0	0	0	0	0.0610681
																																				TCONS_00006205.p1		AOFI03000699.1:9399-11366	1.57829	4.28167	1.53156	2.79563	0.00517986	0.0396028	0	0	0	0	0.0610681
																																				TCONS_00006213.p3	KAF4315785.1	AOFI03000702.1:3-1445	9.84316	9.13009	1.58033	5.77733	7.58948e-09	4.44097e-07	0	0	0	24.3974	0
																																				TCONS_00006215.p5		AOFI03000703.1:4327-4884	0.804844	4.57686	1.62047	2.8244	0.00473685	0.0375014	0	0	0	0	0.0610681
																																				TCONS_00006215.p6		AOFI03000703.1:3801-4256	0.514721	4.55489	1.437	3.16973	0.00152581	0.0171848	0	0	0	0	0.122136
																																				TCONS_00006215.p7		AOFI03000703.1:2430-2879	15.571	3.30087	0.81912	4.02978	5.58295e-05	0.001344	0	38.872	0	0	0.610681
																																				TCONS_00006216.p1	KAF4315777.1	AOFI03000704.1:1-633	2.08223	5.7697	2.09679	2.75169	0.00592889	0.0430892	0	0	0	0	0
																																				TCONS_00006221.p2		AOFI03000705.1:8080-10026	1.42406	6.43708	1.98872	3.2368	0.00120877	0.0143451	0	0	0	0	0
																																				TCONS_00006221.p5		AOFI03000705.1:6749-8011	2.1736	7.08181	1.84653	3.83521	0.000125458	0.00256116	0	19.436	0	0	0.122136
																																				TCONS_00006246.p2		AOFI03000716.1:5039-5497	2.75529	4.54277	1.55957	2.91284	0.00358157	0.0308783	0	0	0	0	0.0610681
																																				TCONS_00006254.p2		AOFI03000718.1:9562-10131	2.92813	6.39531	1.69257	3.77847	0.000157797	0.00303773	0	0	0	0	0.0610681
																																				TCONS_00006267.p5		AOFI03000723.1:6827-7168	2.39958	3.59926	1.10273	3.26395	0.00109872	0.0133198	0	0	33.5409	0	0.732818
																																				TCONS_00006269.p1		AOFI03000723.1:8758-9420	2.02822	5.31773	1.75588	3.02853	0.00245747	0.0238875	0	19.436	0	0	0.0610681
																																				TCONS_00006273.p1	KAF4315716.1	AOFI03000724.1:506-1648	106.446	1.52682	0.336217	4.54117	5.59421e-06	0.000196212	111.034	116.616	33.5409	121.987	37.7401
																																				TCONS_00006288.p1		AOFI03000729.1:8414-10156	0.563319	6.44755	2.40256	2.68361	0.00728317	0.0489966	0	0	0	0	0
																																				TCONS_00006300.p1		AOFI03000733.1:4948-7629	17.7224	4.49839	0.99648	4.51428	6.35325e-06	0.000219577	22.2068	19.436	0	0	0.854954
																																				TCONS_00006310.p1	KAF4315671.1	AOFI03000738.1:9355-9900	51.7782	2.30166	0.385788	5.96614	2.42938e-09	1.57776e-07	133.241	0	67.0818	48.7949	13.0075
																																				TCONS_00006311.p12		AOFI03000738.1:13633-13962	6.05293	6.397	1.7658	3.62273	0.000291511	0.00495067	22.2068	0	0	0	0
																																				TCONS_00006311.p2		AOFI03000738.1:14973-16067	13.7901	3.71151	1.1156	3.32693	0.000878084	0.0114306	0	0	33.5409	0	0.305341
																																				TCONS_00006311.p4		AOFI03000738.1:16584-17333	6.43253	3.45347	1.28598	2.68549	0.00724239	0.0488335	0	0	0	0	0.0610681
																																				TCONS_00006313.p1		AOFI03000738.1:299-1042	4.38369	6.39591	1.39717	4.57776	4.6999e-06	0.000170932	0	0	0	0	0
																																				TCONS_00006319.p1	KAF4315668.1	AOFI03000740.1:2571-3629	20.4024	4.52279	0.606599	7.45599	8.9195e-14	9.41326e-12	22.2068	19.436	67.0818	24.3974	1.46564
																																				TCONS_00006328.p5		AOFI03000742.1:45-491	2.61334	3.73848	1.12525	3.32235	0.000892627	0.0115689	22.2068	0	0	0	0.183204
																																				TCONS_00006333.p12		AOFI03000743.1:804-1109	5.27386	5.18947	1.63539	3.17324	0.0015075	0.0170514	0	0	0	0	0
																																				TCONS_00006333.p2		AOFI03000743.1:3096-5093	1.90691	3.91991	1.4313	2.7387	0.00616827	0.0440964	0	0	0	0	0.305341
																																				TCONS_00006348.p2	KAF4315644.1	AOFI03000748.1:7400-8212	3.81381	6.39891	1.42026	4.50546	6.62298e-06	0.000225601	0	0	0	0	0
																																				TCONS_00006348.p4		AOFI03000748.1:8583-8948	1.65687	4.92188	1.34234	3.66664	0.000245757	0.00431626	0	0	0	0	0.0610681
																																				TCONS_00006349.p2		AOFI03000749.1:3-455	74.3577	1.60849	0.447273	3.5962	0.000322897	0.00539836	177.654	77.744	100.623	121.987	55.5109
																																				TCONS_00006351.p2		AOFI03000749.1:6891-7967	9.74803	4.74619	1.15155	4.12155	3.76328e-05	0.000977626	0	0	33.5409	0	0.0610681
																																				TCONS_00006354.p1		AOFI03000751.1:7559-8515	1.41621	5.29928	1.66353	3.18555	0.00144477	0.0165637	0	0	0	0	0
																																				TCONS_00006356.p1		AOFI03000754.1:776-2731	3.90792	6.40745	1.49593	4.28324	1.84188e-05	0.000541566	0	0	0	0	0
																																				TCONS_00006360.p2		AOFI03000755.1:6053-6730	2.15056	6.52407	1.62966	4.00332	6.24586e-05	0.00147064	0	19.436	0	0	0.0610681
																																				TCONS_00006360.p3		AOFI03000755.1:4116-4646	1.72018	4.71315	1.29457	3.64071	0.000271883	0.00467781	0	0	0	0	0.122136
																																				TCONS_00006362.p1		AOFI03000756.1:5762-9340	1.65099	3.98481	1.36568	2.91782	0.00352487	0.030523	0	0	0	0	0.0610681
																																				TCONS_00006363.p2		AOFI03000757.1:2824-4068	1.11642	4.55872	1.52511	2.9891	0.00279799	0.0261855	0	0	0	0	0.183204
																																				TCONS_00006363.p5		AOFI03000757.1:2099-2602	0.616186	6.44184	2.14433	3.00413	0.00266338	0.0253472	0	0	0	0	0
																																				TCONS_00006375.p4		AOFI03000761.1:6997-7644	1.4378	4.56495	1.27569	3.57842	0.000345674	0.00566292	0	0	0	0	0.0610681
																																				TCONS_00006377.p1		AOFI03000762.1:3134-3490	0.530494	6.40468	2.26667	2.82559	0.00471935	0.0374874	0	0	0	0	0.0610681
																																				TCONS_00006382.p1		AOFI03000763.1:3430-5181	3.38801	5.72534	1.90125	3.01136	0.00260081	0.0249324	22.2068	0	0	0	0
																																				TCONS_00006386.p7		AOFI03000766.1:5311-5880	3.17967	7.01765	1.36307	5.14841	2.62705e-07	1.25209e-05	0	19.436	0	0	0.122136
																																				TCONS_00006404.p1		AOFI03000772.1:4888-6486	15.6054	8.80275	0.893994	9.84653	7.0948e-23	2.04538e-20	22.2068	19.436	0	73.1923	0
																																				TCONS_00006409.p4	RLN05894.1	AOFI03000774.1:8921-10195	63.7002	6.4944	0.991294	6.55143	5.6987e-11	4.55126e-09	0	77.744	0	170.782	0.610681
																																				TCONS_00006411.p1	KAF4315572.1	AOFI03000775.1:6117-8111	81.3529	4.00617	0.82163	4.87588	1.08325e-06	4.70736e-05	0	19.436	0	97.5898	1.40457
																																				TCONS_00006411.p9		AOFI03000775.1:8141-8455	9.4716	5.32022	1.45334	3.66069	0.000251536	0.00440467	0	0	0	24.3974	0
																																				TCONS_00006413.p1		AOFI03000776.1:769-1113	2.15726	3.92162	1.35687	2.89019	0.00385003	0.0325053	0	0	33.5409	0	0.488545
																																				TCONS_00006424.p2		AOFI03000783.1:4759-6057	66.0798	8.10755	1.05924	7.65411	1.9465e-14	2.21228e-12	22.2068	0	0	48.7949	0.122136
																																				TCONS_00006431.p2		AOFI03000787.1:1169-1825	5.39852	2.96719	0.773763	3.83475	0.000125693	0.00256154	0	0	33.5409	24.3974	1.46564
																																				TCONS_00006434.p1		AOFI03000788.1:7162-8655	0.648141	3.77588	1.35046	2.79599	0.00517416	0.0395848	0	0	0	0	0.183204
																																				TCONS_00006434.p3		AOFI03000788.1:8737-9915	0.53666	4.08164	1.4835	2.75136	0.00593479	0.0430892	0	0	0	0	0.244273
																																				TCONS_00006435.p1		AOFI03000789.1:5394-7262	79.7747	9.91477	1.35223	7.33215	2.26494e-13	2.24971e-11	22.2068	19.436	67.0818	0	0.0610681
																																				TCONS_00006443.p4		AOFI03000791.1:2109-2552	0.574395	4.14807	1.45817	2.84471	0.00444514	0.0360615	0	0	0	0	0.0610681
																																				TCONS_00006459.p4		AOFI03000798.1:8534-9076	105.645	11.4783	0.977054	11.7479	7.24073e-32	3.72111e-29	133.241	97.18	234.786	146.385	0.0610681
																																				TCONS_00006459.p5		AOFI03000798.1:6128-6562	1.35914	3.26019	1.19574	2.7265	0.00640096	0.0451159	0	0	0	0	0.244273
																																				TCONS_00006459.p6		AOFI03000798.1:7835-8236	0.58515	6.40179	2.04272	3.13395	0.00172469	0.0186342	0	0	0	0	0.0610681
																																				TCONS_00006463.p5		AOFI03000801.1:2388-2726	1.17481	4.6181	1.72625	2.67522	0.0074681	0.0499281	0	0	0	0	0.244273
																																				TCONS_00006463.p9		AOFI03000801.1:1771-2073	1.97541	3.00998	1.11031	2.71094	0.00670925	0.046649	0	0	0	0	0.244273
																																				TCONS_00006469.p1		AOFI03000804.1:4517-6052	1.10368	6.40184	2.04597	3.129	0.00175401	0.0188305	0	0	0	0	0.0610681
																																				TCONS_00006475.p1	KAF4315508.1	AOFI03000806.1:17-2437	229.539	6.21921	0.65042	9.56183	1.15689e-21	2.9727e-19	88.827	272.104	167.705	195.18	0.305341
																																				TCONS_00006476.p1		AOFI03000806.1:5936-8920	49.2558	5.51462	0.946601	5.82571	5.68706e-09	3.48927e-07	0	19.436	33.5409	0	0
																																				TCONS_00006476.p2		AOFI03000806.1:8815-10125	178.4	6.15816	0.733033	8.40094	4.42937e-17	6.54217e-15	0	194.36	67.0818	243.974	0.549613
																																				TCONS_00006478.p2	RLN36832.1	AOFI03002176.1:2-364 AOFI03000806.1:12210-12581 AOFI03000806.1:8531-8809	2.89742	9.02598	2.09999	4.2981	1.7227e-05	0.000516809	0	19.436	0	0	0
																																				TCONS_00006508.p1		AOFI03000817.1:1109-4201	12.0453	3.46866	0.835481	4.15169	3.30027e-05	0.000880568	0	0	33.5409	24.3974	1.03816
																																				TCONS_00006508.p2		AOFI03000817.1:1-711	3.2272	4.45203	1.31539	3.38457	0.000712906	0.00985561	0	0	0	0	0.122136
																																				TCONS_00006511.p2	KAF4315475.1	AOFI03000818.1:7593-8183	4.6267	3.82259	1.34289	2.84654	0.00441971	0.0359281	0	19.436	0	0	0.366409
																																				TCONS_00006518.p1		AOFI03000823.1:7433-7756	19.9426	4.33336	0.700072	6.18988	6.02119e-10	4.16202e-08	0	38.872	0	24.3974	0.488545
																																				TCONS_00006524.p1		AOFI03000827.1:417-1382	39.9743	8.5638	1.20982	7.07858	1.45637e-12	1.33444e-10	0	38.872	0	24.3974	0.122136
																																				TCONS_00006524.p2	RLN73534.1	AOFI03000827.1:7127-7768	6.40462	2.38264	0.781355	3.04937	0.00229323	0.0228549	22.2068	0	0	24.3974	2.07632
																																				TCONS_00006524.p3	KAF4315451.1	AOFI03000827.1:2847-3545	18.7806	2.76734	0.889323	3.11174	0.00185988	0.0196838	0	19.436	0	24.3974	0.854954
																																				TCONS_00006524.p8		AOFI03000827.1:1817-2182	1.69622	5.79834	1.47118	3.94127	8.10503e-05	0.00181786	0	0	0	24.3974	0.183204
																																				TCONS_00006532.p6		AOFI03000831.1:5336-5683	1.92065	6.40123	2.00582	3.19133	0.0014162	0.0163542	0	0	0	0	0.0610681
																																				TCONS_00006545.p1		AOFI03000838.1:4726-6855	2.96755	3.49208	1.27514	2.73858	0.00617051	0.0440964	0	0	0	0	0.183204
																																				TCONS_00006547.p1		AOFI03000839.1:7663-8787	74.2636	9.19345	3.14186	2.92612	0.0034322	0.0299399	0	0	0	24.3974	0
																																				TCONS_00006548.p1		AOFI03000840.1:5330-7090	2.01337	3.89974	1.24126	3.14174	0.00167945	0.0183128	0	0	0	0	0.183204
																																				TCONS_00006559.p1		AOFI03000844.1:3233-4234	1.32862	6.39771	1.80564	3.54318	0.000395327	0.00630602	0	0	0	0	0.0610681
																																				TCONS_00006570.p1		AOFI03000849.1:3-533	6.51153	2.74986	0.813058	3.38212	0.000719293	0.0098867	44.4135	0	0	0	1.83204
																																				TCONS_00006572.p1		AOFI03000849.1:5078-6721	4.18645	6.46393	1.21073	5.33888	9.35229e-08	4.82405e-06	0	19.436	0	0	0.0610681
																																				TCONS_00006573.p2		AOFI03000850.1:3015-4655	0.828104	5.27023	1.77477	2.96953	0.00298257	0.0273075	0	0	0	0	0
																																				TCONS_00006575.p1		AOFI03000851.1:710-1480	32.7006	8.37448	0.866353	9.66636	4.1903e-22	1.17927e-19	0	0	67.0818	121.987	0.183204
																																				TCONS_00006591.p4		AOFI03000863.1:1899-2393	0.562428	4.30561	1.40263	3.06967	0.00214297	0.0218173	0	0	0	0	0.0610681
																																				TCONS_00006594.p1		AOFI03000864.1:3178-4755	1.77724	4.08139	1.36895	2.9814	0.0028693	0.026569	0	0	0	0	0.122136
																																				TCONS_00006596.p2		AOFI03000865.1:1422-2720	36.0589	3.49194	1.26669	2.75675	0.00583797	0.042701	0	0	0	0	0.183204
																																				TCONS_00006596.p6		AOFI03000865.1:4123-4473	1.49153	3.54861	1.27521	2.78277	0.00538975	0.0405004	0	0	0	0	0.305341
																																				TCONS_00006598.p1		AOFI03000866.1:5660-6652	10.7644	4.74896	0.996602	4.76515	1.8871e-06	7.85404e-05	66.6203	0	0	24.3974	1.58777
																																				TCONS_00006604.p1		AOFI03000869.1:2621-3844	2.93037	4.95941	1.23254	4.02374	5.72821e-05	0.00136783	0	0	0	0	0.0610681
																																				TCONS_00006604.p2		AOFI03000869.1:6456-7586	3.35558	4.11243	1.20304	3.41837	0.000629976	0.00896852	0	0	0	24.3974	0.305341
																																				TCONS_00006606.p5		AOFI03000870.1:2584-3018	0.329066	4.57797	1.64098	2.78978	0.00527435	0.0400404	0	0	0	0	0.0610681
																																				TCONS_00006617.p2		AOFI03000878.1:2404-2931	1.6454	6.06536	1.54305	3.93076	8.46783e-05	0.00189206	0	0	0	24.3974	0
																																				TCONS_00006621.p3		AOFI03000880.1:59-1318	13.1635	2.44683	0.547954	4.4654	7.99201e-06	0.00026387	44.4135	38.872	0	24.3974	4.70225
																																				TCONS_00006623.p1	KAF4315339.1	AOFI03000881.1:4678-5703	8.75378	2.77524	0.843678	3.28945	0.00100383	0.0124504	0	0	33.5409	24.3974	1.16029
																																				TCONS_00006629.p2		AOFI03000886.1:5672-6727	73.7243	3.33927	0.861909	3.87427	0.000106944	0.00226132	0	77.744	0	24.3974	2.19845
																																				TCONS_00006631.p2			3.34194	7.25622	1.27366	5.69715	1.21829e-08	6.89003e-07	0	19.436	0	24.3974	0.122136
																																				TCONS_00006647.p1	KAF4315307.1	AOFI03000897.1:1569-2477	107.14	4.45592	1.34965	3.30153	0.000961585	0.0121384	0	0	0	0	0.244273
																																				TCONS_00006650.p1		AOFI03000899.1:3223-4413	0.709657	5.70518	1.65783	3.44136	0.000578802	0.00842541	0	0	0	0	0.0610681
																																				TCONS_00006657.p1		AOFI03000901.1:3642-5327	4.36125	2.86857	0.883046	3.2485	0.00116015	0.013936	44.4135	0	0	0	1.03816
																																				TCONS_00006664.p1	KAF4315289.1	AOFI03000906.1:2833-3942	1.72448	6.42878	1.79185	3.58779	0.000333487	0.0055285	0	0	0	0	0
																																				TCONS_00006672.p1		AOFI03000912.1:392-1264	9.04186	3.61037	1.1426	3.15978	0.00157886	0.0175179	0	0	0	0	0.122136
																																				TCONS_00006677.p1		AOFI03000914.1:6-1490	2.69113	9.15381	1.81911	5.03204	4.85282e-07	2.21469e-05	0	0	0	24.3974	0
																																				TCONS_00006679.p1		AOFI03000914.1:6687-7646	19.4053	4.38821	0.992326	4.42215	9.77231e-06	0.000317332	0	0	0	73.1923	0.732818
																																				TCONS_00006681.p1		AOFI03000915.1:1363-3957	3.83107	5.05271	1.25513	4.02566	5.68159e-05	0.0013622	0	0	0	0	0.0610681
																																				TCONS_00006688.p1		AOFI03000921.1:1120-2100	0.682302	6.40584	2.377	2.69493	0.00704038	0.0480789	0	0	0	0	0.0610681
																																				TCONS_00006691.p1		AOFI03000922.1:3601-4722	9.35771	8.11656	0.896205	9.05659	1.34596e-19	2.74297e-17	22.2068	19.436	33.5409	24.3974	0.122136
																																				TCONS_00006693.p2		AOFI03000923.1:1206-2108	9.58854	8.78157	1.24133	7.0743	1.50205e-12	1.36571e-10	22.2068	19.436	0	0	0
																																				TCONS_00006693.p3	KAF4315263.1	AOFI03000923.1:2380-3153	9.76481	2.4534	0.895519	2.73964	0.0061506	0.0440964	22.2068	0	0	24.3974	1.22136
																																				TCONS_00006700.p2		AOFI03000926.1:4086-4550	27.2268	3.09753	0.694824	4.458	8.27283e-06	0.000272381	66.6203	58.308	33.5409	0	2.93127
																																				TCONS_00006701.p1		AOFI03000927.1:513-1643	1.16729	4.59647	1.58665	2.89696	0.00376796	0.0320643	0	0	0	0	0.122136
																																				TCONS_00006711.p1	KAF4315243.1	AOFI03000933.1:1114-2637	2.85069	4.7525	1.336	3.55726	0.000374741	0.00602645	0	0	0	0	0.0610681
																																				TCONS_00006715.p5		AOFI03000936.1:1286-1657	6.30726	4.76938	1.40001	3.40668	0.000657584	0.00925619	0	0	0	0	0.183204
																																				TCONS_00006716.p1	KAF4315238.1	AOFI03000937.1:3190-5040	61.2853	6.39226	1.22357	5.22428	1.74837e-07	8.64677e-06	0	0	0	24.3974	0.0610681
																																				TCONS_00006725.p2		AOFI03000941.1:6185-6676	3.19751	5.97014	1.44013	4.14555	3.38994e-05	0.00089841	0	19.436	0	0	0
																																				TCONS_00006725.p3		AOFI03000941.1:5601-6017	7.10454	6.16975	1.07755	5.72573	1.0299e-08	5.90945e-07	0	19.436	33.5409	0	0.122136
																																				TCONS_00006728.p1	KAF4315229.1	AOFI03000943.1:2080-3138	122.152	11.0884	0.848106	13.0744	4.61437e-39	4.54516e-36	88.827	136.052	234.786	219.577	0.122136
																																				TCONS_00006734.p5		AOFI03000946.1:4942-5265	1.88348	5.70861	1.6413	3.47809	0.000504993	0.00762327	0	19.436	0	0	0.0610681
																																				TCONS_00006736.p4		AOFI03000947.1:4344-4697	9.19359	2.08653	0.761082	2.74153	0.00611531	0.044075	0	19.436	67.0818	0	3.23661
																																				TCONS_00006737.p1		AOFI03000947.1:6120-7307	0.926847	6.40279	2.11358	3.02936	0.00245072	0.0238613	0	0	0	0	0.0610681
																																				TCONS_00006766.p1	KAF4315194.1	AOFI03000966.1:4999-6042	2.75721	4.61161	1.2326	3.74137	0.000183018	0.00341749	0	0	0	24.3974	0.122136
																																				TCONS_00006787.p1		AOFI03000979.1:121-1722	5.51125	7.89743	1.98136	3.98585	6.72378e-05	0.00155833	0	0	0	24.3974	0.0610681
																																				TCONS_00006789.p1		AOFI03000980.1:3212-4897	31.4432	1.5815	0.551306	2.86865	0.00412225	0.0340259	22.2068	58.308	0	24.3974	7.38924
																																				TCONS_00006789.p2		AOFI03000980.1:3-1055	4.27911	4.2125	1.29603	3.25031	0.00115279	0.0138899	0	0	0	0	0.122136
																																				TCONS_00006790.p1		AOFI03000981.1:2625-3263	13.8128	12.0833	1.27747	9.45879	3.1152e-21	7.51462e-19	44.4135	38.872	33.5409	73.1923	0
																																				TCONS_00006796.p1		AOFI03000983.1:675-1751	32.872	5.1869	0.695856	7.45398	9.05643e-14	9.47319e-12	22.2068	19.436	33.5409	48.7949	0.244273
																																				TCONS_00006830.p9		AOFI03001007.1:3975-4319	2.20408	3.02942	1.07993	2.8052	0.0050286	0.0389247	22.2068	0	0	0	0.793886
																																				TCONS_00006840.p1		AOFI03001014.1:3-485	32.2725	12.6169	1.14961	10.975	5.04256e-28	2.05528e-25	44.4135	97.18	0	121.987	0
																																				TCONS_00006842.p1		AOFI03001015.1:411-2162	3.20159	6.40352	1.45911	4.38865	1.14059e-05	0.000361442	0	0	0	0	0
																																				TCONS_00006856.p1		AOFI03001022.1:1934-3472	64.4288	6.29747	0.57477	10.9565	6.18435e-28	2.35803e-25	22.2068	77.744	67.0818	73.1923	0.793886
																																				TCONS_00006859.p1	KAF4315110.1	AOFI03001026.1:4490-5362	128.301	2.91753	0.584756	4.98931	6.05941e-07	2.74415e-05	0	116.616	67.0818	121.987	9.70983
																																				TCONS_00006860.p1	RLN72921.1	AOFI03001026.1:2-412	0.897697	5.2468	1.72934	3.03399	0.00241344	0.0236615	0	0	0	0	0.122136
																																				TCONS_00006870.p1		AOFI03001032.1:3585-4148	4.71738	7.8558	1.53169	5.12886	2.91503e-07	1.37822e-05	0	0	0	24.3974	0.0610681
																																				TCONS_00006874.p2	KAF4315097.1	AOFI03001036.1:2-1720	12.5884	4.81731	1.36337	3.53339	0.000410272	0.00647452	0	0	0	0	0.122136
																																				TCONS_00006875.p3	KAF4315096.1	AOFI03001037.1:2419-2832	40.6157	1.44341	0.526736	2.74029	0.00613842	0.0440964	22.2068	58.308	33.5409	24.3974	10.6259
																																				TCONS_00006888.p1	RLN82874.1	AOFI03001051.1:1495-2586	1.46228	6.40036	1.95127	3.2801	0.00103769	0.0127236	0	0	0	0	0.0610681
																																				TCONS_00006904.p1	KAF4315072.1	AOFI03001062.1:3788-4444	9.8381	2.76404	0.811381	3.40659	0.0006578	0.00925619	0	38.872	0	0	2.25952
																																				TCONS_00006912.p2		AOFI03001066.1:1736-2236	1.6237	4.56987	1.48355	3.08035	0.00206757	0.0212142	0	0	0	0	0.0610681
																																				TCONS_00006938.p1		AOFI03001085.1:8120-8815	11.8234	10.9766	1.52442	7.2005	5.99916e-13	5.86033e-11	0	0	100.623	0	0
																																				TCONS_00006939.p1		AOFI03001086.1:1892-3691	6.39166	6.1188	1.60438	3.81381	0.000136839	0.00271886	0	0	0	0	0
																																				TCONS_00006940.p1	KAF4315042.1	AOFI03001087.1:1794-4229	8.61827	5.21558	1.56686	3.32869	0.000872563	0.0113712	0	0	0	0	0.0610681
																																				TCONS_00006941.p2		AOFI03001088.1:401-1186	4.54233	2.49277	0.825743	3.01882	0.0025376	0.0244454	22.2068	0	0	24.3974	1.83204
																																				TCONS_00006946.p1		AOFI03001093.1:3568-4104	4.10706	6.38963	1.46246	4.36909	1.24764e-05	0.000389107	0	0	0	0	0.0610681
																																				TCONS_00006950.p1		AOFI03001097.1:499-1410	1.25708	5.28191	1.72593	3.06033	0.00221094	0.0223362	0	0	0	0	0
																																				TCONS_00006951.p1		AOFI03001097.1:4216-5037	14.1801	8.76331	1.37786	6.36007	2.01662e-10	1.48978e-08	44.4135	0	33.5409	0	0.0610681
																																				TCONS_00006968.p1	KAF4315013.1	AOFI03001111.1:1872-3422	38.4019	4.78783	0.704381	6.79722	1.06659e-11	9.00503e-10	22.2068	38.872	67.0818	24.3974	0.488545
																																				TCONS_00006974.p1	KAF4315008.1	AOFI03001119.1:14-3949	46.826	1.49492	0.539681	2.77	0.00560561	0.0415696	88.827	0	33.5409	24.3974	11.5419
																																				TCONS_00006981.p1		AOFI03001124.1:16-792	2.89758	5.19439	1.47726	3.51623	0.000437725	0.00684379	0	0	0	0	0
																																				TCONS_00006995.p2		AOFI03001137.1:2279-2761	0.497455	5.74653	1.88649	3.04614	0.00231798	0.0229987	0	0	0	0	0.0610681
																																				TCONS_00006998.p1	KAF4314993.1	AOFI03001140.1:3-680	5.15282	6.20537	0.839961	7.38769	1.49398e-13	1.5093e-11	0	38.872	0	24.3974	0.366409
																																				TCONS_00006999.p1	KAF4314992.1	AOFI03001140.1:2887-3795	24.7582	3.61636	0.554333	6.5238	6.855e-11	5.40174e-09	22.2068	58.308	134.164	73.1923	5.31293
																																				TCONS_00007001.p4		AOFI03001142.1:1370-1756	0.913143	4.55573	1.46276	3.11447	0.00184273	0.0195697	0	0	0	0	0.122136
																																				TCONS_00007005.p1	KAF4314986.1	AOFI03001145.1:349-3075	2.29397	5.68336	1.65492	3.43421	0.000594284	0.00857413	0	0	0	0	0.122136
																																				TCONS_00007011.p1		AOFI03001151.1:3162-4544	7.02978	9.36531	1.35772	6.89784	5.2799e-12	4.65735e-10	0	19.436	0	48.7949	0.0610681
																																				TCONS_00007014.p2		AOFI03001156.1:3-1799	6.93385	2.76654	0.834326	3.3159	0.000913498	0.011673	22.2068	0	33.5409	0	1.28243
																																				TCONS_00007019.p1		AOFI03001162.1:1403-2161	19.6922	4.75245	1.33593	3.55741	0.000374532	0.00602645	0	0	0	0	0.0610681
																																				TCONS_00007019.p2		AOFI03001162.1:2636-3307	16.8152	5.01976	1.2966	3.87148	0.000108176	0.00228081	0	19.436	0	0	0.183204
																																				TCONS_00007031.p1		AOFI03001174.1:1014-1967	43.4843	6.26813	0.667736	9.38714	6.16495e-21	1.4319e-18	111.034	97.18	100.623	97.5898	2.44273
																																				TCONS_00007055.p1		AOFI03001190.1:1757-2830	1.59261	5.94624	1.40172	4.24209	2.21448e-05	0.000633781	0	19.436	0	0	0.122136
																																				TCONS_00007056.p2	KAF4314943.1	AOFI03001191.1:380-1012	71.3525	3.38942	0.750507	4.51618	6.29662e-06	0.0002189	22.2068	38.872	0	0	2.8702
																																				TCONS_00007058.p1		AOFI03001192.1:1824-2159	1.2152	6.03214	1.70446	3.53903	0.000401604	0.00636321	0	0	0	0	0
																																				TCONS_00007059.p1		AOFI03001193.1:2-1183	1.19459	4.77585	1.43973	3.31718	0.000909295	0.011662	0	0	0	0	0.0610681
																																				TCONS_00007088.p1	RLN72809.1	AOFI03001220.1:2-2605	6.63766	6.41558	1.58581	4.04562	5.21841e-05	0.00127441	0	0	0	0	0
																																				TCONS_00007092.p1		AOFI03001223.1:3-452	0.749493	4.56771	1.54623	2.9541	0.00313586	0.0282729	0	0	0	0	0.183204
																																				TCONS_00007097.p1	KAF4314916.1	AOFI03001228.1:971-5056	176.305	6.78439	0.638184	10.6308	2.14331e-26	7.23827e-24	199.861	233.232	436.032	390.359	0.610681
																																				TCONS_00007106.p1		AOFI03001238.1:3064-4629	137.247	14.1927	1.07592	13.1913	9.84843e-40	1.05826e-36	133.241	310.976	201.246	170.782	0
																																				TCONS_00007112.p1	KAF4314899.1	AOFI03001245.1:901-3216	33.8259	7.42806	1.00487	7.39203	1.44603e-13	1.47346e-11	22.2068	0	67.0818	24.3974	0.0610681
																																				TCONS_00007114.p1		AOFI03001247.1:400-2121	1.94075	3.38968	1.19817	2.82904	0.00466872	0.0372615	0	0	0	0	0.183204
																																				TCONS_00007118.p1		AOFI03001251.1:1297-2049	35.9671	8.06129	1.33243	6.05007	1.44784e-09	9.56652e-08	22.2068	0	0	24.3974	0.122136
																																				TCONS_00007123.p1		AOFI03001258.1:3235-3741	2.9492	5.18167	1.45028	3.57288	0.00035307	0.00573254	0	0	0	0	0
																																				TCONS_00007124.p1	RLN76873.1	AOFI03001259.1:2100-3389	138.523	4.01801	0.562573	7.1422	9.18493e-13	8.54849e-11	0	58.308	100.623	97.5898	3.72516
																																				TCONS_00007125.p1	KAF4314888.1	AOFI03001259.1:24-1031	65.0464	4.30029	0.740878	5.80432	6.46287e-09	3.84672e-07	0	19.436	0	73.1923	0.916022
																																				TCONS_00007131.p1		AOFI03001264.1:586-2178	34.7288	1.96407	0.500164	3.92685	8.60642e-05	0.00191578	66.6203	0	67.0818	73.1923	11.6029
																																				TCONS_00007155.p1	RLN32495.1	AOFI03001287.1:3090-4007	0.72115	4.04944	1.26454	3.20229	0.00136338	0.0158302	0	0	0	0	0.122136
																																				TCONS_00007162.p1		AOFI03001294.1:2-508	139.998	2.89264	0.384826	7.51677	5.61471e-14	6.20242e-12	111.034	174.924	234.786	170.782	25.6486
																																				TCONS_00007164.p2	KAF4314851.1		4.90215	9.10637	1.77882	5.11933	3.0662e-07	1.44392e-05	22.2068	0	0	0	0
																																				TCONS_00007166.p1	KAF4314848.1	AOFI03001296.1:3-746	66.3397	5.51782	0.598201	9.22402	2.86162e-20	6.26378e-18	0	58.308	67.0818	73.1923	1.58777
																																				TCONS_00007168.p4		AOFI03001297.1:594-896	1.39347	4.53032	1.46388	3.09474	0.00196986	0.0204423	0	0	0	0	0.183204
																																				TCONS_00007170.p1		AOFI03001298.1:2961-3476	1.86293	3.90556	1.20011	3.25432	0.00113663	0.0137372	22.2068	0	0	0	0.366409
																																				TCONS_00007182.p1	KAF4314839.1		0.590208	6.44741	2.3952	2.69181	0.00710664	0.0482931	0	0	0	0	0
																																				TCONS_00007194.p1		AOFI03001329.1:1071-1391	6.9322	6.85692	1.26844	5.40581	6.45168e-08	3.37428e-06	22.2068	0	0	48.7949	0
																																				TCONS_00007203.p1		AOFI03001340.1:2-1864	8.47836	5.18578	0.798201	6.49683	8.20274e-11	6.33702e-09	0	0	33.5409	24.3974	0.366409
																																				TCONS_00007265.p1	KAF4314765.1	AOFI03001424.1:3-1445	6.48563	4.26748	1.28408	3.32339	0.000889314	0.0115386	0	0	0	0	0.183204
																																				TCONS_00007268.p2		AOFI03001428.1:864-1571	24.4078	6.1458	0.70195	8.75534	2.03494e-18	3.43614e-16	44.4135	19.436	33.5409	73.1923	0.244273
																																				TCONS_00007269.p1		AOFI03001429.1:471-2180	1.24496	6.43583	1.95394	3.29378	0.000988503	0.0123404	0	0	0	0	0
																																				TCONS_00007280.p1		AOFI03001443.1:13-666	2.70675	9.15014	1.77273	5.16161	2.44831e-07	1.17638e-05	0	0	0	24.3974	0
																																				TCONS_00007286.p1		AOFI03001447.1:993-2102	6.49108	3.78795	1.23756	3.06081	0.00220736	0.0223349	0	0	0	0	0.122136
																																				TCONS_00007296.p1	KAF4314748.1	AOFI03001460.1:18-968	13.4396	11.1235	1.26012	8.82728	1.0725e-18	1.86425e-16	44.4135	0	33.5409	24.3974	0
																																				TCONS_00007301.p2		AOFI03001465.1:6-1022	0.606458	4.87639	1.60933	3.03007	0.00244493	0.0238377	0	0	0	0	0.122136
																																				TCONS_00007303.p1		AOFI03001468.1:271-1806	38.9258	5.37691	0.784743	6.8518	7.29241e-12	6.33796e-10	22.2068	19.436	67.0818	73.1923	0.610681
																																				TCONS_00007306.p2		AOFI03001471.1:1507-1821	23.3685	3.41544	1.25724	2.71663	0.0065951	0.0461539	0	0	0	0	0.305341
																																				TCONS_00007306.p3	RLN78826.1	AOFI03001471.1:412-774	294.655	10.8115	0.98619	10.9629	5.76307e-28	2.27065e-25	177.654	155.488	268.327	146.385	0.122136
																																				TCONS_00007345.p2		AOFI03001520.1:2-766	0.898102	6.44091	2.11032	3.0521	0.0022725	0.0227057	0	0	0	0	0
																																				TCONS_00007351.p1		AOFI03001532.1:1515-1817	1.58793	6.40316	1.4559	4.39808	1.09214e-05	0.000348237	0	0	0	0	0
																																				TCONS_00007357.p1		AOFI03001539.1:1546-1932	3.99763	4.28738	1.27416	3.36488	0.000765769	0.01038	22.2068	0	0	48.7949	0.671749
																																				TCONS_00007358.p1		AOFI03001540.1:3-1931	4.50839	4.28142	1.25991	3.3982	0.000678313	0.00947714	0	0	0	0	0.0610681
																																				TCONS_00007366.p1	KAF4314714.1	AOFI03001553.1:4250-5494	57.4744	6.91759	0.465236	14.869	5.23966e-50	1.54832e-46	88.827	155.488	100.623	24.3974	0.671749
																																				TCONS_00007370.p3		AOFI03001558.1:649-984	1.96535	5.22589	1.65326	3.16095	0.00157254	0.0174858	0	0	0	0	0.122136
																																				TCONS_00007374.p3		AOFI03001565.1:15-347	0.608744	5.2418	1.80238	2.90827	0.00363433	0.031242	0	0	0	0	0.0610681
																																				TCONS_00007384.p1		AOFI03001585.1:583-1845	24.0228	6.38811	1.40229	4.5555	5.2262e-06	0.000184951	0	0	0	0	0.0610681
																																				TCONS_00007393.p2		AOFI03001604.1:1-354	0.360588	6.44718	2.38253	2.70602	0.00680949	0.0470446	0	0	0	0	0
																																				TCONS_00007403.p1		AOFI03001618.1:229-4323	41.8711	5.3519	1.28176	4.17542	2.97438e-05	0.000819901	0	38.872	0	24.3974	0
																																				TCONS_00007404.p1		AOFI03001620.1:1-1002	1.20952	6.39046	1.49492	4.27477	1.91331e-05	0.000559785	0	0	0	0	0.0610681
																																				TCONS_00007410.p1		AOFI03001630.1:339-1397	0.440661	6.44727	2.38728	2.70067	0.00691996	0.0475823	0	0	0	0	0
																																				TCONS_00007414.p2		AOFI03001633.1:721-1032	2.5992	3.50351	1.06799	3.28047	0.00103633	0.0127236	0	19.436	0	0	0.671749
																																				TCONS_00007419.p1		AOFI03001639.1:157-933	3.2547	2.9779	1.07545	2.76898	0.00562325	0.0416459	22.2068	0	0	0	0.97709
																																				TCONS_00007424.p1	RLN72360.1	AOFI03001647.1:1323-1712	1.69187	6.63539	1.5484	4.28531	1.82483e-05	0.000537892	22.2068	0	0	0	0.122136
																																				TCONS_00007441.p1		AOFI03001670.1:62-1675	57.2934	5.42375	0.410803	13.2028	8.45529e-40	9.99415e-37	66.6203	58.308	134.164	170.782	2.25952
																																				TCONS_00007467.p1		AOFI03001704.1:375-1595	0.966288	3.83076	1.27984	2.99315	0.0027611	0.0259842	0	0	0	0	0.0610681
																																				TCONS_00007476.p1			3.68225	9.1704	2.10695	4.35244	1.34629e-05	0.000417669	0	0	0	24.3974	0
																																				TCONS_00007481.p1	RLN74846.1	AOFI03001721.1:1146-1550	1.22402	3.86802	1.32224	2.92537	0.0034405	0.0299902	0	0	0	0	0.244273
																																				TCONS_00007482.p1	RLN85953.1	AOFI03001722.1:2-853	33.0006	5.96773	1.78582	3.34174	0.00083255	0.0109877	0	0	0	0	0
																																				TCONS_00007503.p1		AOFI03001746.1:145-2397	2.91121	5.06245	1.28051	3.95346	7.70283e-05	0.00173094	0	0	0	0	0.122136
																																				TCONS_00007512.p1		AOFI03001764.1:1494-2285	7.82927	7.79973	1.41491	5.51251	3.53744e-08	1.90925e-06	0	19.436	0	0	0.0610681
																																				TCONS_00007514.p1		AOFI03001768.1:6-1064	0.747796	6.44573	2.30895	2.79162	0.00524444	0.039993	0	0	0	0	0
																																				TCONS_00007515.p1		AOFI03001771.1:4-1590	1.14621	5.27935	1.73611	3.04091	0.00235866	0.0233496	0	0	0	0	0
																																				TCONS_00007528.p1	RLN80700.1	AOFI03001786.1:120-1469	6.54296	5.7735	1.42645	4.04748	5.17731e-05	0.00126962	0	0	33.5409	0	0.244273
																																				TCONS_00007541.p1		AOFI03001799.1:328-1446	5.72965	9.05131	1.74072	5.19975	1.99559e-07	9.7875e-06	0	19.436	0	0	0
																																				TCONS_00007545.p1		AOFI03001809.1:4-1356	21.9772	10.1677	1.05368	9.64972	4.92919e-22	1.35495e-19	66.6203	0	67.0818	0	0.0610681
																																				TCONS_00007546.p3	RLN26834.1	AOFI03001810.1:2-373	27.9927	3.20209	0.870303	3.67928	0.000233889	0.00420148	0	58.308	0	0	1.09923
																																				TCONS_00007562.p2			10.9029	9.34518	1.21144	7.71409	1.21844e-14	1.41196e-12	44.4135	38.872	0	73.1923	0.122136
																																				TCONS_00007570.p1		AOFI03001842.1:2-1348	30.9745	6.39387	1.38235	4.62536	3.73955e-06	0.000143979	0	0	0	0	0
																																				TCONS_00007578.p1		AOFI03001857.1:657-1334	0.675977	6.40418	2.22361	2.88008	0.00397569	0.0332339	0	0	0	0	0.0610681
																																				TCONS_00007584.p1	RLN85952.1	AOFI03001866.1:955-1326	12.8538	7.76399	1.2966	5.98798	2.12462e-09	1.39517e-07	22.2068	0	0	24.3974	0.0610681
																																				TCONS_00007584.p2	RLN50208.1	AOFI03001866.1:3-332	7.60724	5.00586	1.16355	4.30224	1.69081e-05	0.000508535	0	0	0	24.3974	0.183204
																																				TCONS_00007589.p1	RLN32398.1	AOFI03001878.1:4-1506	108.738	2.14036	0.501344	4.26924	1.96136e-05	0.000569614	44.4135	58.308	167.705	24.3974	11.0533
																																				TCONS_00007595.p2		AOFI03001887.1:261-1349 AOFI03000802.1:48-1007 AOFI03001952.1:3-962	3.67432	4.42641	1.32463	3.34162	0.000832911	0.0109877	0	0	33.5409	0	0.244273
																																				TCONS_00007612.p1	KAF4314660.1	AOFI03001921.1:3-413	0.820063	6.40015	1.93843	3.30172	0.000960944	0.0121384	0	0	0	0	0.0610681
																																				TCONS_00007615.p5		AOFI03001925.1:1842-2123	2.05988	6.39853	1.84827	3.46191	0.000536363	0.00794463	0	0	0	0	0.0610681
																																				TCONS_00007629.p1		AOFI03001955.1:445-972	2.24167	3.53671	1.22875	2.8783	0.00399829	0.0333691	0	0	0	0	0.183204
																																				TCONS_00007629.p2		AOFI03001955.1:3-392	1.70783	4.3588	1.55383	2.8052	0.00502852	0.0389247	0	0	0	0	0
																																				TCONS_00007634.p1		AOFI03001963.1:603-1229	4.2564	8.80989	1.18515	7.43354	1.05728e-13	1.09623e-11	22.2068	0	0	24.3974	0
																																				TCONS_00007653.p1	RLN73965.1	AOFI03001998.1:270-1169	1.14261	4.09433	1.4999	2.72974	0.00633835	0.044835	0	0	0	0	0.183204
																																				TCONS_00007654.p1		AOFI03001999.1:3-1154	39.806	8.54658	0.891091	9.59114	8.71134e-22	2.28818e-19	133.241	19.436	100.623	24.3974	0.244273
																																				TCONS_00007655.p1			24.3535	7.43043	0.940194	7.90308	2.72103e-15	3.42155e-13	44.4135	97.18	33.5409	121.987	0.305341
																																				TCONS_00007662.p1		AOFI03002013.1:2-616	0.99368	4.77629	1.3912	3.43322	0.00059646	0.00858729	0	0	0	0	0.122136
																																				TCONS_00007666.p1	RLN20897.1	AOFI03002029.1:3-617 AOFI03000340.1:3-617 AOFI03000986.1:3-617	13.5572	1.84331	0.638471	2.88707	0.00388845	0.0327128	22.2068	38.872	0	0	3.84729
																																				TCONS_00007675.p1		AOFI03002051.1:1-1116	41.6029	5.65056	0.591707	9.54959	1.30204e-21	3.2745e-19	44.4135	136.052	201.246	97.5898	1.46564
																																				TCONS_00007696.p2		AOFI03002085.1:2-466	0.878888	6.44155	2.13364	3.01904	0.00253577	0.0244454	0	0	0	0	0
																																				TCONS_00007703.p1		AOFI03002095.1:795-1196	1.96398	6.39145	1.5335	4.16788	3.07446e-05	0.000829683	0	0	0	0	0.0610681
																																				TCONS_00007706.p1	KAF4314654.1	AOFI03002098.1:1525-2118	6.59862	4.50412	1.36546	3.29861	0.000971657	0.0121921	0	19.436	0	0	0.427477
																																				TCONS_00007708.p1		AOFI03002103.1:1-1044	2.1334	3.47676	1.22455	2.83922	0.00452233	0.0364718	0	0	0	0	0.244273
																																				TCONS_00007709.p1		AOFI03002104.1:3-527	125.449	7.03928	0.703159	10.0109	1.36457e-23	4.13569e-21	111.034	116.616	100.623	97.5898	0.671749
																																				TCONS_00007711.p1		AOFI03002107.1:3-410	2.48887	6.39882	1.4195	4.50781	6.54999e-06	0.000224316	0	0	0	0	0
																																				TCONS_00007714.p1		AOFI03002115.1:3-1040	2.69899	5.69056	1.52911	3.72149	0.000198054	0.00364315	0	0	0	0	0
																																				TCONS_00007715.p1		AOFI03002116.1:2-376	8.29718	10.6516	1.35748	7.84657	4.27554e-15	5.20999e-13	0	19.436	0	48.7949	0
																																				TCONS_00007721.p1		AOFI03002124.1:5-1042	0.505385	5.30749	1.91564	2.77061	0.00559522	0.0415696	0	0	0	0	0.0610681
																																				TCONS_00007725.p1		AOFI03002128.1:238-747	3.59766	6.3896	1.4613	4.37255	1.22803e-05	0.000386045	0	0	0	0	0.0610681
																																				TCONS_00007734.p1			11.5282	4.72453	1.0222	4.62192	3.80198e-06	0.000144966	0	0	0	48.7949	0.854954
																																				TCONS_00007742.p2			2.12121	4.52954	1.20836	3.74851	0.000177887	0.00334281	0	19.436	0	0	0.305341
																																				TCONS_00007746.p1		AOFI03002163.1:467-1012 AOFI03002113.1:1340-1690	0.329439	4.30338	1.46366	2.94015	0.00328053	0.0290021	0	0	0	0	0.122136
																																				TCONS_00007754.p1		AOFI03002175.1:791-1255	201.925	4.25914	0.892164	4.77394	1.80655e-06	7.54539e-05	22.2068	0	100.623	73.1923	2.13738
																																				TCONS_00007755.p1		AOFI03002176.1:2-1495	1.41479	5.61754	1.37318	4.09091	4.29687e-05	0.00108989	0	0	0	0	0.0610681
																																				TCONS_00007756.p2		AOFI03002180.1:771-1106	79.1891	4.33148	0.947087	4.57347	4.79711e-06	0.0001734	44.4135	19.436	0	0	1.09923
																																				TCONS_00007780.p1		AOFI03002226.1:614-1066	11.9662	3.81145	1.16976	3.25831	0.00112077	0.0135593	0	0	33.5409	0	0.488545
																																				TCONS_00007786.p1		AOFI03002247.1:151-1353	86.1525	6.02336	0.545749	11.0369	2.53714e-28	1.11071e-25	133.241	77.744	268.327	195.18	1.3435
																																				TCONS_00007852.p1	KAF4324442.1		1.1515	5.57343	1.64655	3.38492	0.000711993	0.00985561	0	19.436	0	0	0.122136
																																				TCONS_00007855.p1	KAF4324443.1	AOFI03000018.1:53616-55319	33.7591	4.28884	0.472638	9.07426	1.14451e-19	2.41573e-17	44.4135	116.616	0	146.385	3.96943
																																				TCONS_00007856.p1	KAF4324497.1	AOFI03000018.1:90197-91885	118.683	1.74322	0.486028	3.58666	0.000334946	0.00553716	22.2068	97.18	67.0818	48.7949	18.0151
																																				TCONS_00007859.p1		AOFI03000018.1:97205-99019	0.860775	3.81348	1.28016	2.97892	0.00289271	0.0267123	0	0	0	0	0.183204
																																				TCONS_00007884.p1		AOFI03000018.1:1136-3544	6.80445	2.34686	0.78472	2.9907	0.00278338	0.02609	0	0	33.5409	24.3974	2.50379
																																				TCONS_00007885.p13		AOFI03000018.1:40051-40416	0.351254	5.768	2.05701	2.80406	0.0050463	0.0389725	0	0	0	0	0.0610681
																																				TCONS_00007885.p4		AOFI03000018.1:44078-44893	0.732246	4.08339	1.35659	3.01003	0.00261222	0.0250012	0	0	0	0	0.0610681
																																				TCONS_00007890.p4		AOFI03000018.1:85062-85580	0.587623	4.32357	1.53061	2.82474	0.00473191	0.0374874	0	0	0	0	0.0610681
																																				TCONS_00007892.p1		AOFI03000018.1:142586-144670	2.28154	6.41683	1.60163	4.00644	6.16411e-05	0.0014572	0	0	0	0	0
																																				TCONS_00007895.p23		AOFI03000018.1:195123-195422	3.26925	3.12586	1.08634	2.87742	0.0040094	0.0333975	0	0	33.5409	0	0.916022
																																				TCONS_00007895.p5		AOFI03000018.1:187653-188582	1.2374	4.48875	1.31837	3.40476	0.000662224	0.00928847	0	0	0	0	0.0610681
																																				TCONS_00007904.p1		AOFI03000018.1:259422-261668	1.51395	6.43387	1.90339	3.38022	0.000724288	0.00990204	0	0	0	0	0
																																				TCONS_00007905.p1		AOFI03000020.1:22612-28431	4.38112	3.56021	1.15189	3.09077	0.0019964	0.0206452	0	0	0	0	0.183204
																																				TCONS_00007911.p1		AOFI03000020.1:57051-58490	1.84887	4.46928	1.2472	3.58345	0.00033908	0.00558206	22.2068	0	0	0	0.183204
																																				TCONS_00007911.p3	KAF4324380.1		2.38491	5.67765	1.6034	3.541	0.000398613	0.00634341	0	0	0	24.3974	0.122136
																																				TCONS_00007940.p1	KAF4324324.1	AOFI03000020.1:245712-246605	0.370189	5.76007	1.98818	2.89716	0.00376555	0.0320643	0	0	0	0	0.0610681
																																				TCONS_00007946.p1		AOFI03000020.1:179196-188438	7.65466	6.39332	1.37844	4.6381	3.51631e-06	0.00013672	0	0	0	0	0
																																				TCONS_00007948.p1	KAF4324369.1	AOFI03000020.1:190479-191438	4.18704	2.38019	0.838208	2.83961	0.00451683	0.0364718	0	19.436	0	24.3974	3.11447
																																				TCONS_00007949.p1		AOFI03000020.1:193411-194790	20.9915	5.61775	0.584824	9.60589	7.55033e-22	2.02829e-19	22.2068	19.436	67.0818	24.3974	0.610681
																																				TCONS_00007950.p2		AOFI03000020.1:216214-217398	0.747492	5.26508	1.79848	2.92752	0.00341677	0.0298494	0	0	0	0	0
																																				TCONS_00007952.p1		AOFI03000020.1:221941-222933	1.84576	4.8246	1.37472	3.50952	0.000448909	0.00693609	0	0	0	0	0.0610681
																																				TCONS_00007952.p4		AOFI03000020.1:221119-221772	1.22128	5.2139	1.56409	3.3335	0.000857619	0.0112136	0	0	0	0	0.0610681
																																				TCONS_00007953.p1		AOFI03000020.1:224888-226042	6.22911	6.39345	1.37933	4.6352	3.56591e-06	0.000138194	0	0	0	0	0
																																				TCONS_00007963.p1		AOFI03000023.1:80599-86157	11.2041	6.39738	1.4083	4.54261	5.55608e-06	0.000195455	0	0	0	0	0
																																				TCONS_00007963.p9		AOFI03000023.1:79338-79871	1.22782	6.40324	2.14745	2.98179	0.0028657	0.026569	0	0	0	0	0.0610681
																																				TCONS_00007974.p1		AOFI03000023.1:18654-21386	0.941744	5.77221	2.09695	2.75266	0.00591125	0.043045	0	0	0	0	0.0610681
																																				TCONS_00008010.p2		AOFI03000029.1:108008-109174	1.85899	6.10257	1.62774	3.7491	0.000177471	0.00334029	0	0	33.5409	0	0.244273
																																				TCONS_00008016.p10		AOFI03000029.1:31425-32234	4.25084	5.62433	1.38983	4.04676	5.19309e-05	0.00127086	0	0	0	0	0.0610681
																																				TCONS_00008016.p16		AOFI03000029.1:35237-35632	0.922386	5.17553	1.50529	3.43822	0.000585542	0.00846101	0	0	0	0	0.122136
																																				TCONS_00008016.p22		AOFI03000029.1:34140-34481	1.23031	4.69164	1.58072	2.96805	0.002997	0.0273972	0	0	0	0	0.0610681
																																				TCONS_00008016.p4		AOFI03000029.1:32304-33464	8.20562	6.39215	1.37029	4.66482	3.08895e-06	0.000122112	0	0	0	0	0
																																				TCONS_00008016.p5		AOFI03000029.1:27142-28140	1.82071	6.438	2.01553	3.19419	0.00140223	0.0162494	0	0	0	0	0
																																				TCONS_00008018.p1	KAF4323948.1	AOFI03000029.1:63549-64604	27.8217	4.02103	0.863234	4.6581	3.19143e-06	0.00012491	88.827	38.872	33.5409	24.3974	2.50379
																																				TCONS_00008021.p1		AOFI03000029.1:138168-139055	12.7524	3.8059	1.22308	3.11173	0.00185998	0.0196838	0	0	0	0	0.122136
																																				TCONS_00008026.p13		AOFI03000033.1:30821-31342	1.18	6.39522	1.68859	3.78731	0.00015229	0.00294128	0	0	0	0	0.0610681
																																				TCONS_00008026.p2		AOFI03000033.1:32579-33691	4.01458	2.98453	1.08468	2.75155	0.00593148	0.0430892	22.2068	0	0	24.3974	1.70991
																																				TCONS_00008026.p24		AOFI03000033.1:26746-27108	0.88961	3.72931	1.37466	2.71291	0.0066696	0.0465101	0	0	0	0	0.0610681
																																				TCONS_00008033.p2		AOFI03000033.1:187902-190436	4.95436	9.35966	3.21966	2.90704	0.00364872	0.0313372	0	0	33.5409	0	0
																																				TCONS_00008033.p3		AOFI03000033.1:190613-192190	2.0463	9.17413	2.19914	4.1717	3.02337e-05	0.000823415	0	0	0	24.3974	0
																																				TCONS_00008037.p4		AOFI03000033.1:102507-103601	2.98707	2.87799	1.05587	2.72571	0.0064163	0.0451432	0	0	33.5409	0	0.610681
																																				TCONS_00008055.p2		AOFI03000033.1:82173-84518	21.8844	12.3033	1.20129	10.2418	1.28854e-24	4.11636e-22	0	38.872	67.0818	121.987	0
																																				TCONS_00008055.p3		AOFI03000033.1:51493-52848	5.99997	3.78829	1.18782	3.18927	0.00142633	0.016432	0	0	0	0	0.183204
																																				TCONS_00008060.p8		AOFI03000033.1:202155-203150	1.17845	4.03139	1.20852	3.33581	0.000850504	0.01117	0	0	0	0	0.122136
																																				TCONS_00008061.p2		AOFI03000033.1:220349-221146	0.632725	4.09323	1.3977	2.92855	0.00340551	0.029773	0	0	0	0	0.0610681
																																				TCONS_00008075.p10		AOFI03000043.1:11537-12067	0.972128	4.93121	1.30936	3.76612	0.000165805	0.00316099	0	0	0	0	0.0610681
																																				TCONS_00008076.p4	KAF4323342.1	AOFI03000043.1:39018-39500	15.269	1.97501	0.633288	3.11866	0.00181673	0.0193283	44.4135	0	0	24.3974	5.25186
																																				TCONS_00008077.p9		AOFI03000043.1:52219-52650	0.66504	5.21797	1.93889	2.69122	0.00711922	0.0482935	0	0	0	0	0.0610681
																																				TCONS_00008078.p1		AOFI03000043.1:75911-79822	10.653	3.57757	1.04658	3.41836	0.000630008	0.00896852	0	0	0	24.3974	0.488545
																																				TCONS_00008078.p2		AOFI03000043.1:67216-69861	1.06562	6.43572	1.95081	3.299	0.000970304	0.0121881	0	0	0	0	0
																																				TCONS_00008078.p3		AOFI03000043.1:72821-73711	1.68826	6.39183	1.54822	4.12851	3.65124e-05	0.000952708	0	0	0	0	0.0610681
																																				TCONS_00008078.p7		AOFI03000043.1:75580-75936	0.948094	5.19763	1.56506	3.32104	0.000896815	0.0115978	0	0	0	0	0.122136
																																				TCONS_00008081.p2	KAF4322923.1	AOFI03000056.1:20110-21852	10.3523	2.58771	0.917891	2.81919	0.0048145	0.0379635	22.2068	0	0	73.1923	5.43506
																																				TCONS_00008083.p3		AOFI03000056.1:37100-37759	1.18025	5.21875	1.57761	3.30801	0.0009396	0.0119292	0	0	0	0	0.0610681
																																				TCONS_00008083.p8		AOFI03000056.1:36446-36811	0.578242	4.5654	1.35861	3.36035	0.000778441	0.0104916	0	0	0	0	0.0610681
																																				TCONS_00008092.p5		AOFI03000056.1:115062-115520	1.02309	6.40202	2.05811	3.11064	0.00186685	0.0196844	0	0	0	0	0.0610681
																																				TCONS_00008105.p6		AOFI03000056.1:45586-46089	1.2294	3.41534	1.18312	2.88672	0.00389282	0.0327263	0	0	0	0	0.183204
																																				TCONS_00008131.p6		AOFI03000058.1:114101-114643	1.17826	6.40289	2.12039	3.01968	0.00253042	0.024416	0	0	0	0	0.0610681
																																				TCONS_00008138.p5		AOFI03000058.1:25501-26082	3.56276	2.71123	0.975032	2.78066	0.00542483	0.0406089	44.4135	0	0	0	1.46564
																																				TCONS_00008139.p8		AOFI03000058.1:39097-39507	1.00304	6.44012	2.08312	3.09157	0.00199101	0.0206232	0	0	0	0	0
																																				TCONS_00008140.p4		AOFI03000058.1:49093-49485	5.11805	3.06488	1.11335	2.75285	0.00590783	0.043045	0	19.436	0	0	0.427477
																																				TCONS_00008140.p5		AOFI03000058.1:49536-49853 AOFI03000058.1:51378-51695	3.5753	5.57127	1.01659	5.48037	4.24442e-08	2.27009e-06	0	19.436	0	24.3974	0.0610681
																																				TCONS_00008141.p5		AOFI03000058.1:58212-58721	0.339126	5.2954	1.95825	2.70414	0.00684804	0.0471976	0	0	0	0	0.122136
																																				TCONS_00008141.p7		AOFI03000058.1:51378-51722 AOFI03000058.1:49536-49862	3.6491	4.58789	1.17972	3.88897	0.000100669	0.00217534	0	19.436	0	0	0.183204
																																				TCONS_00008146.p8		AOFI03000064.1:101507-101812	0.643993	4.27958	1.30234	3.28605	0.00101602	0.0125358	0	0	0	0	0.122136
																																				TCONS_00008147.p1		AOFI03000064.1:1923-4238	3.07563	4.84666	1.34675	3.59877	0.000319722	0.00536044	0	0	0	0	0.0610681
																																				TCONS_00008148.p1		AOFI03000064.1:30222-35807	28.3047	1.37433	0.446704	3.07661	0.00209371	0.021408	44.4135	38.872	67.0818	48.7949	14.4121
																																				TCONS_00008152.p2		AOFI03000064.1:47414-48415	38.0462	1.50887	0.420046	3.59215	0.000327959	0.00546753	66.6203	58.308	33.5409	97.5898	18.3815
																																				TCONS_00008154.p1		AOFI03000064.1:58617-59792	19.8194	4.42833	1.29554	3.41813	0.000630528	0.00896852	0	0	0	0	0.183204
																																				TCONS_00008155.p4		AOFI03000064.1:62126-63526	0.74257	6.40479	2.27668	2.81322	0.00490481	0.0383431	0	0	0	0	0.0610681
																																				TCONS_00008156.p1		AOFI03000064.1:78429-79793	3.71372	6.57857	1.61508	4.07323	4.63664e-05	0.00115622	0	19.436	0	0	0.183204
																																				TCONS_00008178.p3		AOFI03000067.1:55643-56632	1.69204	6.39315	1.60064	3.99411	6.49384e-05	0.00151694	0	0	0	0	0.0610681
																																				TCONS_00008178.p8		AOFI03000067.1:54617-55165	1.68422	5.15534	1.42536	3.61688	0.00029818	0.00505666	0	0	0	0	0.0610681
																																				TCONS_00008182.p1		AOFI03000067.1:8990-10135	11.3379	3.50439	1.20845	2.89991	0.00373274	0.0318333	0	0	0	0	0.244273
																																				TCONS_00008182.p3		AOFI03000067.1:10426-10761	2.48106	6.39999	1.92917	3.31748	0.00090833	0.011662	0	0	0	0	0.0610681
																																				TCONS_00008198.p13		AOFI03000074.1:89472-89783	6.8606	4.56322	1.35838	3.3593	0.000781413	0.0104958	0	0	0	0	0.0610681
																																				TCONS_00008198.p7		AOFI03000074.1:88434-88922	4.87246	4.94966	1.28478	3.85252	0.000116909	0.00241584	0	0	0	0	0
																																				TCONS_00008198.p8		AOFI03000074.1:88980-89426	7.95235	3.79316	1.40956	2.69102	0.00712349	0.0482935	0	0	0	0	0.0610681
																																				TCONS_00008209.p2		AOFI03000077.1:4123-5886	10.1837	5.02801	1.22969	4.08885	4.3352e-05	0.00109513	0	0	0	0	0.122136
																																				TCONS_00008209.p6		AOFI03000077.1:3279-3938	5.28062	3.97229	1.13022	3.51462	0.000440381	0.00687622	22.2068	0	0	0	0.122136
																																				TCONS_00008217.p1		AOFI03000077.1:119006-121303	2.58009	5.90357	1.87471	3.14906	0.00163794	0.0179763	0	0	0	0	0
																																				TCONS_00008217.p2			3.85896	6.23229	1.48124	4.20749	2.58224e-05	0.000730194	0	19.436	0	0	0.0610681
																																				TCONS_00008217.p3		AOFI03000077.1:122178-122855	3.81852	3.8819	1.36236	2.84939	0.00438025	0.0357066	0	0	0	0	0.305341
																																				TCONS_00008219.p1	KAF4322249.1		193.853	1.03352	0.26516	3.89774	9.70947e-05	0.00210967	266.481	116.616	335.409	97.5898	88.8541
																																				TCONS_00008220.p1		AOFI03000077.1:40917-42476	1.18321	5.72708	1.91936	2.98384	0.00284652	0.0264511	0	0	0	0	0.122136
																																				TCONS_00008235.p2		AOFI03000077.1:21420-23897	4.39126	5.41806	1.4014	3.86617	0.000110558	0.00230882	0	0	0	0	0
																																				TCONS_00008245.p1		AOFI03000077.1:101641-103032	3.60137	2.54688	0.898249	2.83539	0.00457698	0.0368528	22.2068	0	0	24.3974	2.44273
																																				TCONS_00008257.p1		AOFI03000078.1:11625-30056	49.9959	1.55281	0.538071	2.88589	0.00390313	0.0327896	155.447	19.436	100.623	0	26.2593
																																				TCONS_00008261.p1		AOFI03000078.1:73765-77319	135.604	8.87796	0.750815	11.8244	2.9187e-32	1.56814e-29	66.6203	19.436	33.5409	97.5898	0
																																				TCONS_00008261.p4		AOFI03000078.1:80039-81328	3.02583	6.39118	1.52262	4.1975	2.69879e-05	0.00076133	0	0	0	0	0.0610681
																																				TCONS_00008268.p1		AOFI03000079.1:5487-7631	5.44449	5.15022	1.12489	4.57844	4.68466e-06	0.000170903	0	0	33.5409	0	0.122136
																																				TCONS_00008268.p2		AOFI03000079.1:7857-9995	4.40178	4.28833	1.30572	3.28427	0.00102248	0.0125892	0	0	0	0	0.0610681
																																				TCONS_00008269.p1		AOFI03000079.1:17030-18211	13.9764	1.96797	0.667018	2.9504	0.00317364	0.0284539	22.2068	19.436	33.5409	0	3.29768
																																				TCONS_00008269.p3		AOFI03000079.1:13398-13763	1.83689	4.53952	1.56786	2.89537	0.00378716	0.0321035	0	0	0	0	0.0610681
																																				TCONS_00008283.p6		AOFI03000079.1:68544-69455	4.8834	4.57718	1.35466	3.37884	0.000727917	0.00992384	0	0	0	0	0
																																				TCONS_00008286.p2		AOFI03000079.1:104009-105253	23.9418	5.11563	1.3509	3.78684	0.000152577	0.00294202	0	0	0	0	0.0610681
																																				TCONS_00008291.p1		AOFI03000079.1:115484-115972	2.92921	3.10111	1.11117	2.79085	0.00525696	0.0400167	0	0	0	24.3974	0.610681
																																				TCONS_00008292.p23		AOFI03000084.1:34519-34857	2.48078	3.00095	1.10329	2.72001	0.00652792	0.0458195	0	0	33.5409	0	0.854954
																																				TCONS_00008303.p1		AOFI03000084.1:50370-51875	11.1738	6.03188	1.03616	5.82137	5.83655e-09	3.53785e-07	0	19.436	33.5409	0	0.122136
																																				TCONS_00008311.p5		AOFI03000090.1:58800-60659	2.43415	5.81348	1.41471	4.1093	3.96855e-05	0.00102869	0	19.436	0	0	0.122136
																																				TCONS_00008317.p1	RLN81748.1	AOFI03000090.1:35005-36483	9.07804	11.6265	1.30527	8.90731	5.22848e-19	9.65635e-17	44.4135	58.308	33.5409	0	0
																																				TCONS_00008328.p1		AOFI03000104.1:78476-80338	0.64388	4.57882	1.65671	2.76379	0.00571339	0.0420706	0	0	0	0	0.0610681
																																				TCONS_00008339.p1		AOFI03000104.1:25301-26971	9.85879	4.70053	1.17401	4.00384	6.23237e-05	0.00147039	0	19.436	0	0	0.0610681
																																				TCONS_00008348.p5		AOFI03000104.1:20799-21143	0.934336	3.9007	1.3158	2.96451	0.00303162	0.0276282	0	0	0	0	0.0610681
																																				TCONS_00008352.p1	KAF4321452.1	AOFI03000106.1:16249-17913	29.3408	2.87663	0.430571	6.68097	2.37362e-11	1.93491e-09	66.6203	97.18	100.623	0	8.61061
																																				TCONS_00008374.p1		AOFI03000106.1:71900-75517	379.385	3.09602	0.38752	7.98931	1.357e-15	1.74345e-13	111.034	447.028	301.868	414.757	26.1372
																																				TCONS_00008383.p3		AOFI03000115.1:50302-51927	2.85958	4.8782	1.13747	4.28864	1.79769e-05	0.000533888	0	19.436	0	0	0.244273
																																				TCONS_00008383.p5		AOFI03000115.1:52168-53064	1.14035	4.89246	1.50444	3.25201	0.00114593	0.0138213	0	0	0	0	0.0610681
																																				TCONS_00008396.p1		AOFI03000118.1:927-2318	81.17	10.0917	0.799232	12.6267	1.50391e-36	1.18508e-33	155.447	136.052	201.246	146.385	0.0610681
																																				TCONS_00008396.p3		AOFI03000118.1:522-860	19.2159	10.012	1.06659	9.38692	6.17823e-21	1.4319e-18	88.827	97.18	0	24.3974	0
																																				TCONS_00008401.p4		AOFI03000123.1:23156-23776	1.54712	4.37581	1.25435	3.4885	0.000485736	0.00740826	0	0	0	24.3974	0.244273
																																				TCONS_00008406.p2		AOFI03000123.1:81375-82889	0.678189	4.27734	1.28829	3.32017	0.000899629	0.0116088	0	0	0	0	0.122136
																																				TCONS_00008406.p7		AOFI03000123.1:69847-70689	1.46855	3.86934	1.15474	3.35084	0.000805682	0.010737	0	19.436	0	0	0.549613
																																				TCONS_00008410.p1		AOFI03000123.1:12716-16615	4.18533	3.46361	1.19682	2.894	0.00380364	0.0322056	0	0	0	0	0.0610681
																																				TCONS_00008413.p2	KAF4321100.1		0.730774	4.27317	1.26222	3.38544	0.000710643	0.00985561	0	0	0	0	0.122136
																																				TCONS_00008433.p1		AOFI03000129.1:29854-31101	2.70535	2.86912	1.05832	2.71101	0.00670782	0.046649	0	19.436	0	0	0.671749
																																				TCONS_00008436.p3		AOFI03000129.1:57853-58176	1.66769	3.70891	1.08691	3.41235	0.000644044	0.00910431	22.2068	0	0	0	0.366409
																																				TCONS_00008445.p2		AOFI03000130.1:53973-55076	2.52959	6.60185	1.70354	3.87536	0.000106466	0.00225524	0	0	0	24.3974	0
																																				TCONS_00008445.p4		AOFI03000130.1:58227-58889	0.646067	4.07369	1.47019	2.77086	0.00559082	0.0415696	0	0	0	0	0.0610681
																																				TCONS_00008448.p3			1.41484	4.86319	1.65433	2.93966	0.0032857	0.0290044	0	0	0	0	0.122136
																																				TCONS_00008469.p4	KAF4320905.1		5.71869	3.14533	0.789678	3.98306	6.80336e-05	0.00157369	0	38.872	0	24.3974	1.5267
																																				TCONS_00008483.p2		AOFI03000131.1:57246-58595	18.4859	1.51357	0.47889	3.16058	0.00157455	0.0174917	44.4135	38.872	33.5409	24.3974	11.8472
																																				TCONS_00008483.p9		AOFI03000131.1:63867-64265	7.22607	3.17047	0.994957	3.18654	0.00143985	0.0165234	22.2068	0	0	24.3974	1.46564
																																				TCONS_00008488.p1		AOFI03000134.1:37411-43890	162.183	5.66263	0.769296	7.3608	1.82817e-13	1.83127e-11	22.2068	0	67.0818	48.7949	0.732818
																																				TCONS_00008488.p3		AOFI03000134.1:44220-45242	2.95053	3.42656	1.25028	2.74064	0.00613197	0.0440964	0	0	0	0	0.183204
																																				TCONS_00008490.p2		AOFI03000134.1:57584-59632	1.07054	4.85855	1.52901	3.17758	0.00148511	0.0168626	0	0	0	0	0.0610681
																																				TCONS_00008504.p5		AOFI03000137.1:7528-7983	0.906413	4.28128	1.41441	3.02691	0.00247071	0.0239768	0	0	0	0	0.183204
																																				TCONS_00008514.p9		AOFI03000137.1:14762-15307	4.03434	4.27925	1.3003	3.29097	0.000998419	0.0124094	0	0	0	0	0.122136
																																				TCONS_00008539.p10		AOFI03000146.1:6841-7158	0.41283	3.88973	1.39817	2.78201	0.00540238	0.0405436	0	0	0	0	0.244273
																																				TCONS_00008539.p3		AOFI03000146.1:5231-6388	3.13583	4.02357	1.32792	3.02997	0.00244576	0.0238377	0	0	33.5409	0	0.0610681
																																				TCONS_00008549.p2		AOFI03000146.1:17422-19659	33.5705	3.6518	0.792663	4.607	4.08523e-06	0.000153781	22.2068	19.436	33.5409	0	1.09923
																																				TCONS_00008551.p2		AOFI03000146.1:62942-64096	0.733739	6.40527	2.32148	2.75913	0.00579552	0.0424957	0	0	0	0	0.0610681
																																				TCONS_00008552.p1		AOFI03000150.1:20634-22091	5.65591	3.35205	1.23816	2.70727	0.00678383	0.0470017	0	0	0	0	0.305341
																																				TCONS_00008564.p1		AOFI03000150.1:26463-28889	2.81169	4.38615	1.62933	2.692	0.00710256	0.0482931	0	0	0	0	0
																																				TCONS_00008577.p4	KAF4320438.1	AOFI03000154.1:1953-4181	93.9821	8.67059	0.561044	15.4544	7.04759e-54	2.77675e-50	66.6203	77.744	134.164	97.5898	0.427477
																																				TCONS_00008578.p2		AOFI03000161.1:3348-3725	92.2716	12.6864	1.0022	12.6586	1.00316e-36	8.46953e-34	88.827	174.924	335.409	121.987	0.0610681
																																				TCONS_00008580.p1		AOFI03000161.1:20441-24340	5.1997	4.43093	1.05674	4.19301	2.75279e-05	0.000770456	0	19.436	0	0	0.244273
																																				TCONS_00008580.p11		AOFI03000161.1:25280-25930	1.44997	4.77494	1.44109	3.31344	0.000921569	0.0117381	0	0	0	0	0.0610681
																																				TCONS_00008580.p13		AOFI03000161.1:16087-16524	0.71617	6.44482	2.26674	2.84322	0.00446604	0.0361814	0	0	0	0	0
																																				TCONS_00008582.p1	KAF4320317.1	AOFI03000161.1:46694-48715	1.43306	3.11398	1.15847	2.68801	0.00718782	0.0486219	0	0	0	24.3974	0.427477
																																				TCONS_00008603.p3	KAF4320186.1	AOFI03000168.1:59058-59720	3.78117	7.12029	1.24401	5.72365	1.04262e-08	5.9535e-07	0	38.872	0	0	0.0610681
																																				TCONS_00008658.p1		AOFI03000172.1:65448-66689	1.4396	5.1616	1.62098	3.18425	0.00145131	0.0166226	0	19.436	0	0	0
																																				TCONS_00008661.p3		AOFI03000175.1:37619-39724	34.2996	4.82094	1.17367	4.10756	3.99857e-05	0.00103195	22.2068	0	0	0	0.244273
																																				TCONS_00008667.p5		AOFI03000175.1:23875-24213	2.12599	3.0062	1.11371	2.69928	0.00694901	0.0476711	22.2068	0	0	0	0.549613
																																				TCONS_00008671.p1	RLN65049.1	AOFI03000179.1:36939-37484	1.89105	3.12884	1.08454	2.88494	0.0039149	0.0328418	22.2068	0	0	0	0.671749
																																				TCONS_00008675.p6		AOFI03000179.1:58634-59509	1.34832	6.42254	1.68243	3.81741	0.000134858	0.00269261	0	0	0	0	0
																																				TCONS_00008677.p4		AOFI03000179.1:548-871	1.52246	6.63075	1.44752	4.58077	4.63263e-06	0.000169529	0	0	0	24.3974	0.122136
																																				TCONS_00008679.p10		AOFI03000179.1:25445-25765	0.789254	5.21064	1.60381	3.2489	0.00115851	0.0139304	0	0	0	0	0.122136
																																				TCONS_00008681.p1	KAF4319999.1		94.0887	1.11112	0.35442	3.13504	0.00171832	0.0185824	111.034	97.18	167.705	48.7949	61.0071
																																				TCONS_00008691.p1	KAF4319858.1	AOFI03000187.1:5681-6577	1.18037	4.30311	1.38653	3.10351	0.00191239	0.0200572	0	0	0	0	0.0610681
																																				TCONS_00008691.p4		AOFI03000187.1:4049-4591	153.813	7.89883	1.19111	6.6315	3.3229e-11	2.69018e-09	0	0	33.5409	24.3974	0.0610681
																																				TCONS_00008722.p2		AOFI03000189.1:48314-48871	1.80419	5.59276	1.31676	4.24736	2.16303e-05	0.000622067	0	0	0	0	0.0610681
																																				TCONS_00008722.p6		AOFI03000189.1:47927-48250	0.970816	6.4268	1.7543	3.66346	0.000248831	0.00436378	0	0	0	0	0
																																				TCONS_00008723.p1		AOFI03000189.1:50504-51082	3.61002	5.93618	1.82843	3.24661	0.00116789	0.0139863	0	0	0	0	0
																																				TCONS_00008724.p1		AOFI03000190.1:2388-3911	12.241	3.83733	1.21978	3.1459	0.00165575	0.0181044	0	0	0	0	0.183204
																																				TCONS_00008732.p3	RLN63547.1		8.16093	2.494	0.63536	3.92533	8.66116e-05	0.00192308	22.2068	19.436	33.5409	0	3.11447
																																				TCONS_00008736.p1	KAF4319810.1		349.612	1.33404	0.289349	4.61048	4.01745e-06	0.000152199	288.688	233.232	234.786	463.551	120.548
																																				TCONS_00008742.p6		AOFI03000210.1:7695-8738	1.07385	4.38815	1.63487	2.6841	0.00727247	0.0489525	0	0	0	0	0.122136
																																				TCONS_00008746.p2		AOFI03000215.1:19349-19978	2.68755	6.41935	1.63549	3.92503	8.67178e-05	0.00192308	0	0	0	0	0
																																				TCONS_00008746.p3		AOFI03000215.1:18307-18885	2.24118	6.42324	1.69349	3.79291	0.000148892	0.00288983	0	0	0	0	0
																																				TCONS_00008746.p4	RLN63410.1		6.36714	3.70434	1.2681	2.92116	0.00348731	0.0303146	0	0	0	0	0.122136
																																				TCONS_00008746.p9		AOFI03000215.1:16795-17139	1.355	5.80061	2.12564	2.72887	0.00635509	0.0449265	0	0	0	0	0
																																				TCONS_00008753.p3		AOFI03000215.1:8449-9180	2.49245	6.76884	1.45143	4.66356	3.10789e-06	0.000122451	0	19.436	0	0	0
																																				TCONS_00008761.p6		AOFI03000222.1:25500-26201	5.54911	2.62931	0.771776	3.40683	0.000657228	0.00925619	22.2068	0	33.5409	0	2.13738
																																				TCONS_00008763.p5		AOFI03000222.1:38937-39371	0.411945	5.75491	1.94736	2.95524	0.00312423	0.0282729	0	0	0	0	0.0610681
																																				TCONS_00008767.p1	RLN65097.1	AOFI03000224.1:5712-6110	368.899	0.515376	0.169862	3.03408	0.00241267	0.0236615	621.789	388.72	503.114	341.564	317.799
																																				TCONS_00008782.p1	KAF4319310.1	AOFI03000224.1:3439-4536	5.62692	5.41747	1.54572	3.50482	0.00045692	0.00702314	0	0	33.5409	0	0.305341
																																				TCONS_00008782.p3		AOFI03000224.1:4627-5034	1.52437	5.16868	1.48815	3.47323	0.000514236	0.00769561	0	0	0	0	0.122136
																																				TCONS_00008784.p1		AOFI03000224.1:25565-26746	17.0604	10.1394	1.33757	7.58044	3.4439e-14	3.84027e-12	0	0	33.5409	24.3974	0
																																				TCONS_00008785.p2		AOFI03000224.1:29442-31082	74.5179	8.01922	0.707909	11.328	9.53162e-30	4.69432e-27	199.861	77.744	167.705	146.385	0.549613
																																				TCONS_00008793.p2		AOFI03000226.1:50445-51752	352.815	7.82932	1.72221	4.54609	5.46528e-06	0.000192835	0	38.872	0	97.5898	0.0610681
																																				TCONS_00008793.p5	KAF4319261.1		1.40227	6.40088	1.98347	3.22711	0.00125048	0.0147512	0	0	0	0	0.0610681
																																				TCONS_00008804.p1		AOFI03000230.1:44390-45874	1.14741	6.40252	2.09355	3.05821	0.00222663	0.0224027	0	0	0	0	0.0610681
																																				TCONS_00008821.p2		AOFI03000232.1:20198-20917	2.55815	9.10649	1.84735	4.92949	8.24461e-07	3.64986e-05	22.2068	0	0	0	0
																																				TCONS_00008824.p4		AOFI03000232.1:48121-50175	2.76669	4.30501	1.42201	3.02742	0.00246648	0.0239554	0	0	0	0	0.0610681
																																				TCONS_00008829.p2		AOFI03000235.1:3568-7524	0.910487	6.44442	2.2486	2.86597	0.00415731	0.0342913	0	0	0	0	0
																																				TCONS_00008841.p3		AOFI03000248.1:49636-50997	20.8315	5.61824	1.47227	3.81603	0.000135615	0.00270314	0	0	33.5409	0	0.244273
																																				TCONS_00008843.p1		AOFI03000248.1:29722-33126	2.16155	4.59108	1.62161	2.83119	0.0046375	0.0371377	0	0	0	0	0
																																				TCONS_00008843.p2		AOFI03000248.1:26201-27769	33.765	4.4956	0.376002	11.9563	6.01769e-33	3.74364e-30	66.6203	58.308	100.623	73.1923	2.74807
																																				TCONS_00008843.p7		AOFI03000248.1:34407-34835	4.06373	2.28422	0.830823	2.74934	0.00597145	0.0431962	0	38.872	0	0	2.01525
																																				TCONS_00008850.p2	RLN79508.1	AOFI03000248.1:22384-23823	6.31969	6.22407	1.49305	4.1687	3.06346e-05	0.000828607	0	0	0	0	0
																																				TCONS_00008857.p1		AOFI03000253.1:14536-16662	1.98076	4.29376	1.41928	3.02531	0.00248377	0.0240641	0	0	0	0	0.122136
																																				TCONS_00008858.p1		AOFI03000253.1:20550-21827	4.85738	8.74217	1.38838	6.29665	3.04151e-10	2.20556e-08	22.2068	19.436	0	0	0.0610681
																																				TCONS_00008861.p2		AOFI03000253.1:34158-35465	8.50349	3.15418	0.848157	3.71886	0.000200124	0.00367308	0	19.436	0	48.7949	1.28243
																																				TCONS_00008869.p5		AOFI03000263.1:36746-37096	1.52502	3.57012	1.27615	2.79757	0.00514889	0.0394681	0	0	0	0	0.122136
																																				TCONS_00008875.p3		AOFI03000267.1:28894-29862	8.29111	5.75881	1.04196	5.52687	3.25986e-08	1.78387e-06	0	19.436	33.5409	0	0.0610681
																																				TCONS_00008876.p1		AOFI03000267.1:39588-41849	3.06905	4.16274	1.37745	3.02207	0.00251055	0.0242838	0	0	0	24.3974	0.244273
																																				TCONS_00008878.p5		AOFI03000281.1:13380-14150	2.09029	6.43001	1.8166	3.53958	0.000400767	0.00635848	0	0	0	0	0
																																				TCONS_00008884.p1	KAF4318576.1	AOFI03000281.1:29301-30851	99.8027	5.30383	0.78798	6.73091	1.68601e-11	1.38394e-09	0	97.18	0	48.7949	1.28243
																																				TCONS_00008892.p1		AOFI03000294.1:1342-2205	0.760355	5.77528	2.12778	2.71423	0.00664302	0.0464069	0	0	0	0	0.0610681
																																				TCONS_00008901.p2	KAF4318355.1	AOFI03000298.1:52557-52967	5.34551	4.71204	1.29118	3.64942	0.000262832	0.00457536	0	0	0	24.3974	0.122136
																																				TCONS_00008904.p4		AOFI03000298.1:8769-9593	5.57674	3.47359	1.15592	3.00504	0.00265549	0.0252924	0	19.436	0	0	0.305341
																																				TCONS_00008904.p5		AOFI03000298.1:6749-7519	13.0733	4.05919	1.16785	3.47578	0.000509369	0.00765997	22.2068	19.436	0	0	0.366409
																																				TCONS_00008911.p2	RLN78112.1	AOFI03000298.1:63503-65014	21.9416	8.39205	0.904395	9.27919	1.70765e-20	3.80839e-18	22.2068	77.744	67.0818	24.3974	0.122136
																																				TCONS_00008913.p1		AOFI03000298.1:68888-69586	0.799601	6.44447	2.25093	2.86303	0.0041961	0.034563	0	0	0	0	0
																																				TCONS_00008921.p7		AOFI03000308.1:30062-30367	1.62755	3.87411	1.12163	3.454	0.000552333	0.00813061	0	19.436	0	0	0.366409
																																				TCONS_00008936.p1		AOFI03000316.1:33469-34905	25.6619	4.70709	0.838344	5.61474	1.96854e-08	1.0924e-06	22.2068	0	0	48.7949	0.610681
																																				TCONS_00008938.p1	KAF4318122.1	AOFI03000321.1:7538-11104	1.59831	5.05784	1.53219	3.30104	0.000963269	0.0121384	0	0	0	24.3974	0.305341
																																				TCONS_00008940.p10		AOFI03000321.1:19057-19440	2.66381	6.39962	1.9082	3.35375	0.00079725	0.01065	0	0	0	0	0.0610681
																																				TCONS_00008940.p2	KAF4318118.1	AOFI03000321.1:28738-29235	15.9067	3.38135	0.645082	5.24174	1.59068e-07	7.93327e-06	22.2068	38.872	33.5409	0	2.50379
																																				TCONS_00008940.p3	KAF4318117.1		16.2501	4.54155	1.20794	3.75975	0.000170082	0.0032177	44.4135	0	0	0	0.549613
																																				TCONS_00008940.p4		AOFI03000321.1:27342-28007	1.0094	6.4335	1.89455	3.3958	0.000684278	0.00954919	0	0	0	0	0
																																				TCONS_00008947.p4		AOFI03000331.1:22246-23514	6.5767	2.83124	0.859122	3.29551	0.000982447	0.0123144	0	0	67.0818	0	1.95418
																																				TCONS_00008947.p9			2.66611	3.21349	1.10548	2.90687	0.0036507	0.0313372	0	0	0	24.3974	0.488545
																																				TCONS_00008952.p3		AOFI03000341.1:2087-3277	24.5699	3.67269	0.886059	4.14498	3.39847e-05	0.000898656	0	19.436	0	24.3974	0.610681
																																				TCONS_00008955.p3		AOFI03000341.1:18812-20011	153.268	7.10825	0.806555	8.81311	1.21721e-18	2.08513e-16	22.2068	38.872	33.5409	48.7949	0.488545
																																				TCONS_00008955.p4		AOFI03000341.1:20902-22092	202.005	3.49075	1.2164	2.86973	0.00410817	0.0339808	0	19.436	0	0	0.183204
																																				TCONS_00008956.p2	KAF4317927.1	AOFI03000341.1:24467-25654	8.05209	3.5853	1.3	2.75793	0.00581687	0.0426258	0	0	0	0	0.0610681
																																				TCONS_00008999.p4		AOFI03000353.1:50677-51972	1.62195	3.53098	1.15848	3.04795	0.0023041	0.0228861	0	0	0	0	0.183204
																																				TCONS_00009000.p13		AOFI03000357.1:50700-51092	0.766472	6.446	2.32231	2.77568	0.00550863	0.041106	0	0	0	0	0
																																				TCONS_00009006.p12		AOFI03000357.1:41081-41386	0.77602	5.26056	1.82057	2.88952	0.0038583	0.0325287	0	0	0	0	0
																																				TCONS_00009010.p1		AOFI03000357.1:28981-29511	11.1078	4.14761	1.22284	3.39178	0.000694398	0.00966759	0	0	0	0	0.122136
																																				TCONS_00009018.p3		AOFI03000365.1:21312-22097	1.31803	3.42537	1.27654	2.68333	0.00728934	0.0490103	0	0	0	0	0.305341
																																				TCONS_00009018.p7		AOFI03000365.1:22624-23085	13.2523	8.24585	1.31294	6.28042	3.37652e-10	2.43357e-08	44.4135	0	33.5409	0	0.183204
																																				TCONS_00009023.p2		AOFI03000365.1:34895-36208	20.3972	2.11044	0.567121	3.72132	0.000198185	0.00364315	44.4135	0	33.5409	48.7949	6.47322
																																				TCONS_00009024.p2			157.083	11.2762	1.34248	8.39952	4.48321e-17	6.54217e-15	22.2068	77.744	0	0	0
																																				TCONS_00009025.p15		AOFI03000372.1:7026-7403	5.38232	2.80613	0.81451	3.44517	0.00057069	0.00835151	22.2068	0	0	24.3974	1.95418
																																				TCONS_00009025.p3		AOFI03000372.1:22304-24499	2.88334	3.87404	1.27418	3.04042	0.00236245	0.0233675	0	0	0	0	0.0610681
																																				TCONS_00009025.p6		AOFI03000372.1:17314-18480	1.55546	5.3745	1.47617	3.64083	0.000271758	0.00467781	0	0	0	0	0
																																				TCONS_00009025.p9	KAF4317618.1	AOFI03000372.1:10582-11274	1.03306	6.44024	2.08726	3.08549	0.00203215	0.0209965	0	0	0	0	0
																																				TCONS_00009031.p15		AOFI03000372.1:47004-47372	10.6278	6.02186	0.971439	6.19891	5.68556e-10	3.95314e-08	0	0	67.0818	48.7949	0.793886
																																				TCONS_00009045.p1	KAF4317595.1	AOFI03000373.1:37921-40302	1.03221	3.99289	1.34745	2.9633	0.0030436	0.0276895	0	0	0	0	0.0610681
																																				TCONS_00009047.p1	KAF4317592.1	AOFI03000373.1:40986-44846	59.3611	2.3895	0.55431	4.31076	1.62697e-05	0.000494366	66.6203	97.18	33.5409	0	5.80147
																																				TCONS_00009051.p3		AOFI03000402.1:2998-4767	1.55778	5.22876	1.73069	3.0212	0.00251771	0.0243132	0	0	0	0	0.183204
																																				TCONS_00009051.p4		AOFI03000402.1:5173-6372	0.834547	5.89964	1.88047	3.13732	0.00170497	0.0184888	0	0	0	0	0
																																				TCONS_00009055.p2		AOFI03000402.1:27629-27985	0.440532	6.40363	2.17771	2.94053	0.00327652	0.0289983	0	0	0	0	0.0610681
																																				TCONS_00009071.p1	KAF4317280.1		0.567022	5.71629	1.71011	3.34264	0.000829857	0.0109858	0	0	0	0	0.0610681
																																				TCONS_00009074.p2		AOFI03000411.1:14429-15268	0.492582	5.73567	1.81629	3.1579	0.0015891	0.0176037	0	0	0	0	0.0610681
																																				TCONS_00009077.p3		AOFI03000426.1:12032-13183	0.350944	5.75557	1.95241	2.94793	0.00319911	0.028534	0	0	0	0	0.0610681
																																				TCONS_00009077.p5		AOFI03000426.1:10150-10791	3.76443	3.73681	1.1511	3.2463	0.00116917	0.0139874	22.2068	0	0	0	0.183204
																																				TCONS_00009085.p1	KAF4317023.1		50.3594	3.75217	0.894779	4.1934	2.74802e-05	0.000770456	22.2068	19.436	0	0	0.366409
																																				TCONS_00009089.p1	KAF4317024.1		1.89388	4.21858	1.38403	3.04805	0.00230335	0.0228861	0	0	0	0	0
																																				TCONS_00009092.p1	KAF4317029.1		25.2134	1.95833	0.663814	2.95012	0.00317646	0.0284539	22.2068	0	67.0818	0	4.45797
																																				TCONS_00009101.p2	KAF4316949.1	AOFI03000460.1:6626-7285	21.8596	2.04677	0.630209	3.24776	0.00116318	0.0139581	44.4135	38.872	33.5409	48.7949	10.1984
																																				TCONS_00009103.p3		AOFI03000462.1:17896-18273	0.977896	6.44323	2.19856	2.93066	0.00338241	0.0296777	0	0	0	0	0
																																				TCONS_00009113.p1	KAF4316838.1		5.96624	3.62329	1.04134	3.47946	0.00050243	0.00759976	0	0	33.5409	24.3974	0.488545
																																				TCONS_00009123.p1		AOFI03000488.1:16501-18087	16.2256	4.10531	1.35493	3.02991	0.00244629	0.0238377	0	0	0	0	0
																																				TCONS_00009126.p7		AOFI03000489.1:10753-11142	0.327213	5.74526	1.87781	3.05955	0.0022167	0.0223752	0	0	0	0	0.0610681
																																				TCONS_00009128.p3		AOFI03000489.1:20588-21766	1.36799	6.43241	1.86894	3.44174	0.000577981	0.00842384	0	0	0	0	0
																																				TCONS_00009133.p2		AOFI03000489.1:31441-31890	5.84305	5.26546	1.12585	4.67687	2.91289e-06	0.000115927	22.2068	19.436	0	0	0.244273
																																				TCONS_00009134.p1		AOFI03000489.1:33470-34777	25.1619	3.99194	0.478504	8.34255	7.27048e-17	1.01102e-14	88.827	58.308	67.0818	0	2.74807
																																				TCONS_00009167.p1		AOFI03000596.1:10127-13849	2.75316	4.52372	1.23926	3.65035	0.000261882	0.00456985	22.2068	0	0	0	0.244273
																																				TCONS_00009167.p5		AOFI03000596.1:561-1280 AOFI03000596.1:13928-14656	2.65424	3.73122	1.18506	3.14855	0.00164082	0.0179912	0	0	0	0	0.122136
																																				TCONS_00009176.p4		AOFI03000608.1:2630-3367	16.1861	5.15193	1.41845	3.63209	0.000281132	0.00478959	0	0	0	0	0.0610681
																																				TCONS_00009184.p2		AOFI03000609.1:14614-16998	4.11073	4.70754	0.852512	5.52196	3.35238e-08	1.82604e-06	22.2068	19.436	0	0	0.549613
																																				TCONS_00009184.p3		AOFI03000609.1:22524-23909	0.466067	5.73354	1.80353	3.17906	0.00147755	0.0167929	0	0	0	0	0.0610681
																																				TCONS_00009184.p8		AOFI03000609.1:20914-21465	0.36682	4.56919	1.46849	3.11148	0.00186152	0.0196838	0	0	0	0	0.0610681
																																				TCONS_00009190.p1		AOFI03000634.1:8644-9888	2.5062	4.00445	1.20748	3.31636	0.000911967	0.011673	0	0	0	24.3974	0.244273
																																				TCONS_00009196.p15		AOFI03000636.1:10482-10859	2.25002	3.05884	1.13837	2.68704	0.0072088	0.0486688	0	19.436	0	0	0.427477
																																				TCONS_00009196.p4		AOFI03000636.1:1775-2644	2.03593	4.80048	1.41241	3.3988	0.00067683	0.00946761	0	0	0	0	0.0610681
																																				TCONS_00009196.p5	KAF4316012.1	AOFI03000636.1:6748-7512	63.2329	1.40913	0.33924	4.15379	3.27008e-05	0.000874487	66.6203	0	167.705	73.1923	20.7021
																																				TCONS_00009197.p1		AOFI03000636.1:14375-14884	27.2475	12.1795	1.32444	9.19601	3.71498e-20	7.98383e-18	44.4135	97.18	33.5409	24.3974	0
																																				TCONS_00009226.p1		AOFI03000670.1:1267-2004	37.3722	5.47361	0.675904	8.09821	5.57736e-16	7.32493e-14	44.4135	38.872	33.5409	97.5898	1.22136
																																				TCONS_00009229.p6		AOFI03000698.1:200-679	3.04072	3.06934	1.13101	2.71382	0.0066513	0.0464373	0	19.436	0	0	0.732818
																																				TCONS_00009233.p1		AOFI03000715.1:10382-13291	3.01536	5.14617	1.43571	3.5844	0.000337855	0.00556966	0	0	0	0	0.122136
																																				TCONS_00009235.p1	RLN32531.1	AOFI03000721.1:3230-5149	1.01594	5.74029	1.84511	3.11108	0.00186403	0.0196838	0	0	0	0	0.0610681
																																				TCONS_00009239.p6		AOFI03000727.1:11004-11330	1.42237	4.8266	1.48782	3.24407	0.00117835	0.0140546	0	0	0	0	0.122136
																																				TCONS_00009258.p2		AOFI03000853.1:3872-4690	1.62243	3.56533	1.30084	2.74079	0.00612924	0.0440964	0	0	0	0	0.183204
																																				TCONS_00009259.p2		AOFI03000853.1:7758-8234	3.36571	4.01803	1.17174	3.42912	0.000605539	0.00867572	0	0	0	0	0.122136
																																				TCONS_00009259.p3		AOFI03000853.1:8879-9271	1.70044	4.95559	1.24148	3.99167	6.56096e-05	0.0015296	0	0	0	0	0.0610681
																																				TCONS_00009265.p1		AOFI03000861.1:8714-9178	6.0086	9.1054	1.56375	5.82279	5.78723e-09	3.52603e-07	22.2068	0	0	0	0
																																				TCONS_00009272.p2		AOFI03000896.1:739-1779	0.741983	6.43923	2.05375	3.13536	0.00171645	0.0185792	0	0	0	0	0
																																				TCONS_00009280.p2		AOFI03000898.1:13631-14248	3.7654	10.0092	1.55401	6.44089	1.18774e-10	8.99945e-09	22.2068	19.436	0	0	0
																																				TCONS_00009281.p5		AOFI03000904.1:2166-2522	0.736659	4.17676	1.45922	2.86233	0.00420543	0.0346158	0	0	0	0	0.0610681
																																				TCONS_00009282.p1		AOFI03000908.1:5836-7578	7.98538	8.67726	1.26467	6.8613	6.82378e-12	5.9746e-10	22.2068	0	0	24.3974	0
																																				TCONS_00009282.p2		AOFI03000908.1:3386-5002	16.5856	7.03693	1.20797	5.82541	5.69736e-09	3.48927e-07	0	19.436	33.5409	0	0
																																				TCONS_00009282.p5	RLN73758.1	AOFI03000908.1:7758-8315	1.24046	5.83286	1.98459	2.93908	0.00329189	0.0290374	0	0	0	0	0
																																				TCONS_00009285.p1		AOFI03000954.1:9036-9581	2.82564	4.45921	1.44799	3.07958	0.00207291	0.0212504	22.2068	0	0	0	0.183204
																																				TCONS_00009286.p7		AOFI03000985.1:5564-5884	0.7633	5.71631	1.71019	3.3425	0.000830278	0.0109858	0	0	0	0	0.0610681
																																				TCONS_00009287.p1	KAF4315164.1	AOFI03000985.1:8333-8806	2.40161	6.40521	1.4745	4.344	1.39911e-05	0.000432919	0	0	0	0	0
																																				TCONS_00009288.p1		AOFI03000999.1:5891-6403	2.73599	6.38783	1.39071	4.59321	4.36485e-06	0.000161732	0	0	0	0	0.0610681
																																				TCONS_00009294.p1		AOFI03001043.1:5328-6035	188.394	2.42528	0.793878	3.05498	0.00225078	0.022546	22.2068	38.872	0	0	2.80913
																																				TCONS_00009295.p11		AOFI03001068.1:3506-3829	5.438	4.91834	1.31702	3.73446	0.000188122	0.00349622	0	0	0	24.3974	0.0610681
																																				TCONS_00009301.p1		AOFI03001099.1:3950-4381	8.0587	4.9325	1.0479	4.70702	2.51366e-06	0.00010106	0	19.436	33.5409	24.3974	0.305341
																																				TCONS_00009305.p1		AOFI03001150.1:3972-4823	8.09442	4.91934	0.827177	5.94714	2.72869e-09	1.76246e-07	22.2068	38.872	0	0	0.366409
																																				TCONS_00009308.p3		AOFI03001186.1:6347-6784	2.02412	6.1537	1.34916	4.56114	5.08757e-06	0.00018113	0	19.436	0	0	0.183204
																																				TCONS_00009318.p1	RLN72373.1	AOFI03001227.1:4972-5682	14.463	10.7603	1.85016	5.81585	6.03252e-09	3.63798e-07	44.4135	0	33.5409	0	0
																																				TCONS_00009324.p1		AOFI03001304.1:2836-4041	11.258	4.30533	0.81821	5.26188	1.42586e-07	7.1414e-06	22.2068	38.872	0	48.7949	1.77098
																																				TCONS_00009324.p2	RLN52630.1	AOFI03001304.1:2234-2773	4.6351	4.37522	0.970699	4.50728	6.56629e-06	0.000224316	0	19.436	33.5409	0	0.671749
																																				TCONS_00009327.p1		AOFI03001321.1:3466-4005 AOFI03001823.1:4-369	0.556845	6.4022	2.07045	3.09218	0.00198692	0.0206013	0	0	0	0	0.0610681
																																				TCONS_00009331.p1	KAF4314826.1	AOFI03001328.1:2810-4450	196.275	6.5679	0.693768	9.46699	2.88011e-21	7.09227e-19	111.034	38.872	201.246	0	1.3435
																																				TCONS_00009334.p1		AOFI03001352.1:32-2023	692.736	5.42698	0.859972	6.31065	2.77869e-10	2.02741e-08	0	58.308	33.5409	24.3974	0.427477
																																				TCONS_00009341.p1		AOFI03001419.1:1750-2172	0.670904	6.40547	2.34079	2.73645	0.00621055	0.0443052	0	0	0	0	0.0610681
																																				TCONS_00009352.p2	KAF4314693.1	AOFI03001625.1:1998-2867	3.58905	3.08938	1.11072	2.78143	0.00541199	0.0405899	0	0	0	0	0.244273
																																				TCONS_00009357.p1	RLN79655.1	AOFI03001682.1:2155-2745	7.73955	4.81173	1.45692	3.30268	0.000957651	0.0121193	0	0	0	0	0.122136
																																				TCONS_00009360.p1		AOFI03001838.1:138-614	5.33808	8.24602	1.26067	6.54099	6.11139e-11	4.8481e-09	0	0	67.0818	0	0.0610681
																																				TCONS_00009363.p1	KAF4314661.1	AOFI03001892.1:2422-2670	126.025	11.4313	0.665168	17.1855	3.40735e-66	4.02749e-62	355.308	155.488	402.491	170.782	0.122136
[truncated: 122 more columns]
