# Supplementary material for: Haustorium formation and a distinct biotrophic transcriptome characterize infection of Nicotiana benthamiana by the tree pathogen Phytophthora kernoviae
Source: Mol Plant Pathol. 2021 May 20;22(8):954–68. doi: 10.1111/mpp.13072 (PMC8295517; doi:10.1111/mpp.13072)
Supplement: Supplementary file 10 — TABLE S4 Pairwise differentially expressed Phytophthora kernoviae transcripts from RNA sequencing (DESeq2 analysis); down‐regulated transcripts [file MPP-22-954-s018.xlsx]

## Sheet: Supp Table S4
Supplementary Table S4: Pairwise differentially expressed Phytophthora kernoviae transcripts from RNAseq (DESeq2 analysis). Transcripts shown are significantly differentially expressed at (i) log2 fold-change >0< and (ii) false discovery rate (FDR) <0.05. Transcripts listed are present at lower levels in the first sample type named in each pairwise comparison. Values shown are normalized expressi…
T24 vs T48																		T24 vs T72																		T24 vs MYC
Peptide	Peptide GenBank accession	Genomic coordinates	baseMean	log2FoldChange	lfcSE	stat	pvalue	padj	T24_Rep1	T24_Rep2	T24_Rep3	T24_Rep4	T48_Rep1	T48_Rep2	T48_Rep3	T48_Rep4		Peptide	Peptide GenBank accession	Genomic coordinates	baseMean	log2FoldChange	lfcSE	stat	pvalue	padj	T24_Rep1	T24_Rep2	T24_Rep3	T24_Rep4	T72_Rep1	T72_Rep2	T72_Rep3	T72_Rep4		Peptide	Peptide GenBank accession	Genomic coordinates	baseMean	log2FoldChange	lfcSE	stat	pvalue	padj	T24_Rep1	T24_Rep2	T24_Rep3	T24_Rep4	Myc_Rep1
TCONS_00000850.p2		AOFI03000022.1:85868-87583	32.0989	-3.73715	1.0663	-3.50478	0.000456984	0.0301496	0	0	0	0	21.408	32.4186	21.8877	48.2627		TCONS_00000234.p1	RLN86157.1		14.1178	-4.56963	1.14939	-3.9757	7.01733e-05	0.0060591	0	0	0	0	70.2799	26.457	61.9387	46.7588		TCONS_00000350.p1	KAF4325295.1		35.2427	-3.45049	1.03909	-3.32069	0.000897953	0.0115998	0	0	0	0	21.1296
TCONS_00001718.p1		AOFI03000061.1:47641-49479	105.404	-2.39737	0.576218	-4.16052	3.17522e-05	0.0056585	22.2068	77.744	0	121.987	313.984	252.145	193.342	466.54		TCONS_00000289.p7		AOFI03000004.1:384423-384725	64.6976	-5.64911	1.5194	-3.71798	0.00020082	0.0111745	0	0	0	24.3974	145.966	0	421.773	687.354		TCONS_00000380.p2		AOFI03000006.1:203378-205996;	78.7942	-3.35082	0.784333	-4.27219	1.93566e-05	0.00056435	22.2068	0	0	24.3974	84.9458
TCONS_00002077.p2	KAF4321994.1	AOFI03000085.1:19971-21113	20.89	-3.73048	1.08029	-3.45321	0.000553963	0.0324562	0	0	0	0	14.272	43.2249	25.5357	32.1752		TCONS_00000290.p1		AOFI03000004.1:386308-387228	17.0424	-4.98055	1.20457	-4.13472	3.55395e-05	0.00468374	0	0	0	0	148.669	26.457	44.242	56.1105		TCONS_00000456.p3		AOFI03000008.1:145765-147063;	12.8701	-2.97301	1.05074	-2.82944	0.00466294	0.0372484	0	0	0	0	17.4044
TCONS_00002107.p1		AOFI03000085.1:101982-103073	52.7674	-2.61122	0.772387	-3.38071	0.00072298	0.0391416	22.2068	19.436	0	0	57.0881	97.2559	65.6632	64.3503		TCONS_00000350.p1	KAF4325295.1		35.2427	-3.73661	1.05647	-3.53686	0.000404907	0.0167585	0	0	0	0	27.0307	26.457	35.3936	28.0553		TCONS_00000487.p1		AOFI03000008.1:226458-227645;	16.7244	-2.92393	1.07016	-2.73224	0.00629054	0.044684	0	0	0	0	14.1067
TCONS_00002954.p1	KAF4320504.1	AOFI03000151.1:31374-32246	262.87	-0.849279	0.220094	-3.85871	0.000113985	0.0143387	199.861	369.284	67.0818	146.385	335.392	378.217	397.627	410.233		TCONS_00000841.p4		AOFI03000022.1:22356-24221	71.4455	-1.94136	0.495099	-3.92115	8.81275e-05	0.00714845	44.4135	38.872	67.0818	0	197.324	79.3709	85.5344	173.008		TCONS_00000507.p2		AOFI03000009.1:49637-50770;	87.5177	-3.27488	1.11359	-2.94084	0.00327327	0.0289983	0	0	0	0	16.122
TCONS_00003649.p1		AOFI03000227.1:12705-19022	31.623	-3.82588	1.09431	-3.49615	0.000472032	0.0301496	0	0	0	0	49.9521	50.429	21.8877	0		TCONS_00000850.p2		AOFI03000022.1:85868-87583	32.0989	-4.26168	1.05834	-4.02677	5.6549e-05	0.00534335	0	0	0	0	40.5461	39.6855	58.9893	28.0553		TCONS_00000545.p2		AOFI03000009.1:125744-127432;	18.8538	-2.89841	1.0385	-2.79096	0.00525515	0.0400167	0	0	0	0	17.1601
TCONS_00003980.p1		AOFI03000264.1:49648-50610	149.578	-1.76826	0.524778	-3.36954	0.000752925	0.0395527	44.4135	38.872	33.5409	97.5898	99.9041	201.716	153.214	281.533		TCONS_00001130.p4		AOFI03000035.1:55826-56617	232.877	-3.23607	0.676061	-4.78666	1.69584e-06	0.000772069	66.6203	155.488	100.623	48.7949	1397.49	26.457	831.749	1253.14		TCONS_00000789.p3		AOFI03000019.1:163035-164474;	28.2439	-2.40729	0.826976	-2.91096	0.00360321	0.0310196	66.6203	0	0	0	91.4801
TCONS_00004064.p1	KAF4318651.1		22.6411	-3.8084	1.06018	-3.59221	0.000327887	0.0269512	0	0	0	0	28.544	36.0207	32.8316	24.1314		TCONS_00001223.p2		AOFI03000038.1:68632-70374	24.7513	-3.97567	1.05527	-3.76745	0.000164922	0.00983249	0	0	0	0	29.7338	26.457	35.3936	46.7588		TCONS_00000836.p1		AOFI03000021.1:145171-145701;	7.57533	-3.55486	1.06306	-3.34401	0.000825782	0.0109671	0	0	0	0	21.557
TCONS_00004348.p1		AOFI03000307.1:5340-10877	67.9104	-2.98812	0.791172	-3.77683	0.000158836	0.0178774	0	38.872	0	24.3974	64.2241	111.664	62.0153	321.752		TCONS_00001224.p6		AOFI03000038.1:109680-110987	220.162	-3.93459	1.15736	-3.39964	0.000674746	0.0241005	0	0	0	0	51.3584	26.457	23.5957	32.7312		TCONS_00000841.p9	KAF4324259.1	AOFI03000022.1:26594-27307;	83.56	-1.72506	0.626972	-2.75142	0.00593381	0.0430892	0	58.308	0	24.3974	73.8924
TCONS_00004435.p1		AOFI03000322.1:30357-31172	20.0638	-4.64532	1.13248	-4.10189	4.09785e-05	0.00699153	0	0	0	0	35.68	64.8373	58.3673	64.3503		TCONS_00001244.p1	KAF4323474.1	AOFI03000039.1:46976-47857	46.0034	-4.04715	1.04772	-3.86284	0.000112079	0.00801842	0	0	0	24.3974	143.263	52.914	76.6861	116.897		TCONS_00000850.p2		AOFI03000022.1:85868-87583;	32.0989	-4.43238	1.0455	-4.23949	2.24031e-05	0.000638085	0	0	0	0	45.2515
TCONS_00004498.p1	KAF4318023.1	AOFI03000332.1:31744-32637	320.784	-1.23396	0.302721	-4.07623	4.57711e-05	0.00699153	177.654	116.616	67.0818	48.7949	221.216	277.359	193.342	321.752		TCONS_00001354.p3		AOFI03000045.1:107412-108551	19.7568	-3.85595	1.05133	-3.6677	0.000244747	0.0125946	0	0	0	0	43.2492	13.2285	23.5957	37.407		TCONS_00000853.p5		AOFI03000022.1:155078-156259;	15.5196	-2.96178	1.08429	-2.73154	0.00630398	0.0447162	0	0	0	0	15.267
TCONS_00005188.p2		AOFI03000439.1:14496-15650	136.743	-2.41119	0.511259	-4.71618	2.40309e-06	0.001142	66.6203	58.308	0	73.1923	199.808	205.318	153.214	571.109		TCONS_00001361.p3		AOFI03000045.1:35008-36075	60.4462	-1.77557	0.519937	-3.41497	0.000637901	0.0231493	22.2068	58.308	33.5409	0	108.123	105.828	79.6355	116.897		TCONS_00000859.p1	KAF4324242.1	AOFI03000022.1:127645-129912;	589.758	-1.18867	0.252154	-4.71406	2.42826e-06	9.7959e-05	444.135	349.848	503.114	634.333	1102.77
TCONS_00005359.p1		AOFI03000472.1:12952-15897	24.2538	-3.56338	1.05601	-3.37437	0.000739844	0.0395527	0	0	0	0	35.68	36.0207	25.5357	0		TCONS_00001440.p5		AOFI03000048.1:83874-84281	14.6405	-4.24685	1.11737	-3.80076	0.000144256	0.00911559	0	0	0	0	56.7646	0	38.343	60.7864		TCONS_00000886.p1	KAF4324160.1	AOFI03000024.1:116786-117637;	37.8404	-6.25512	1.29127	-4.84416	1.2715e-06	5.42568e-05	0	0	0	0	131.785
TCONS_00005531.p1		AOFI03000508.1:8991-12689	30.6636	-3.75141	1.05813	-3.54533	0.000392118	0.0279515	0	0	0	0	49.9521	32.4186	14.5918	32.1752		TCONS_00001452.p2		AOFI03000049.1:64311-65675	34.7456	-3.65675	1.02058	-3.58301	0.000339659	0.0150532	0	0	0	24.3974	113.529	26.457	67.8377	74.8141		TCONS_00000886.p3		AOFI03000024.1:118111-119019;	107.117	-3.08349	0.779603	-3.95521	7.6468e-05	0.00172491	133.241	38.872	0	0	376.851
TCONS_00005535.p5		AOFI03000509.1:5439-6197	162.036	-1.80241	0.357662	-5.03941	4.66963e-07	0.00039944	133.241	77.744	33.5409	146.385	321.12	414.238	255.357	418.277		TCONS_00001519.p5		AOFI03000050.1:85434-85916	10.9903	-3.52282	1.06469	-3.30878	0.000937023	0.0295133	0	0	0	0	29.7338	13.2285	20.6462	32.7312		TCONS_00000927.p9		AOFI03000026.1:55033-55509;	7.25154	-2.99693	1.07399	-2.79047	0.00526317	0.0400167	0	0	0	0	14.8396
TCONS_00006215.p4	KAF4315781.1	AOFI03000703.1:2946-3503	19.69	-4.06626	1.12705	-3.60788	0.000308707	0.0268107	0	0	0	0	35.68	21.6124	40.1275	56.3065		TCONS_00001663.p1	KAF4322789.1		31.3151	-3.58795	1.01083	-3.54952	0.000385937	0.0162418	0	0	33.5409	0	67.5769	39.6855	64.8882	107.545		TCONS_00000998.p2		AOFI03000028.1:82247-83278;	38.5591	-4.66892	1.0637	-4.38933	1.13703e-05	0.000361281	0	0	0	24.3974	170.869
TCONS_00006245.p1		AOFI03000714.1:4202-8908	20.7216	-3.82015	1.06899	-3.5736	0.00035211	0.0274088	0	0	0	0	35.68	21.6124	43.7755	24.1314		TCONS_00001903.p2		AOFI03000072.1:85056-86252	24.79	-3.48599	1.07294	-3.249	0.0011581	0.0332824	0	0	0	0	18.9215	26.457	32.4441	23.3794		TCONS_00001147.p2		AOFI03000035.1:158620-158955; AOFI03000004.1:8531-8866;	76.1508	-4.3257	1.16212	-3.72226	0.000197448	0.00364094	0	0	0	0	40.7935
TCONS_00006476.p1		AOFI03000806.1:5936-8920	49.2558	-3.58851	0.887642	-4.04275	5.2828e-05	0.00779122	0	19.436	33.5409	0	149.856	122.47	105.791	209.138		TCONS_00002056.p1		AOFI03000082.1:127277-128656	11.5808	-4.6607	1.50903	-3.08854	0.00201145	0.0462081	0	0	0	0	40.5461	0	70.7871	112.221		TCONS_00001201.p1		AOFI03000037.1:87266-93658;	42.9295	-2.31376	0.758509	-3.0504	0.00228536	0.022815	0	0	0	48.7949	42.8088
TCONS_00007039.p2	RLN80826.1	AOFI03001177.1:2-484	46.4906	-4.15362	1.1967	-3.4709	0.000518726	0.0312477	0	0	0	0	35.68	68.4394	21.8877	32.1752		TCONS_00002070.p2	KAF4322071.1	AOFI03000083.1:2425-3234	54.4164	-3.0405	0.750026	-4.05386	5.03791e-05	0.00515524	0	38.872	33.5409	24.3974	300.041	26.457	185.816	261.849		TCONS_00001223.p2		AOFI03000038.1:68632-70374;	24.7513	-2.89945	1.04074	-2.78595	0.00533712	0.0403872	0	0	0	0	14.7785
TCONS_00008765.p1		AOFI03000222.1:46807-48159	30.9379	-5.27395	1.07008	-4.92857	8.28337e-07	0.000590466	0	0	0	0	64.2241	126.072	58.3673	96.5255		TCONS_00002077.p2	KAF4321994.1	AOFI03000085.1:19971-21113	20.89	-3.91319	1.07588	-3.6372	0.000275614	0.0128404	0	0	0	0	35.14	39.6855	38.343	23.3794		TCONS_00001244.p1	KAF4323474.1	AOFI03000039.1:46976-47857;	46.0034	-2.97108	1.04149	-2.85272	0.00433465	0.0353837	0	0	0	24.3974	36.2134
TCONS_00008865.p1		AOFI03000263.1:3023-4108	24.4197	-3.78413	1.07247	-3.52841	0.000418069	0.02884	0	0	0	0	21.408	36.0207	36.4796	24.1314		TCONS_00002107.p1		AOFI03000085.1:101982-103073	52.7674	-2.77155	0.770237	-3.59831	0.000320293	0.0144507	22.2068	19.436	0	0	113.529	26.457	61.9387	98.1935		TCONS_00001252.p1		AOFI03000039.1:164079-170786;	218.438	-1.07958	0.357863	-3.01675	0.00255502	0.0245731	133.241	58.308	0	146.385	115.358
TCONS_00008919.p2		AOFI03000308.1:10719-12740	125.317	-1.90529	0.519085	-3.67048	0.000242097	0.0241608	0	19.436	67.0818	121.987	142.72	144.083	138.622	321.752		TCONS_00002244.p2		AOFI03000093.1:30899-31732	101.216	-3.52857	1.11966	-3.15146	0.00162458	0.0394946	0	0	0	0	27.0307	26.457	26.5452	23.3794		TCONS_00001265.p1		AOFI03000039.1:127930-131415;	18.3157	-3.54732	1.08609	-3.26613	0.00109027	0.0132583	0	0	0	0	18.0762
TCONS_00009237.p1	RLN75324.1	AOFI03000721.1:12003-15101	31.5376	-3.62767	1.05454	-3.44005	0.000581607	0.0336153	0	0	0	0	28.544	14.4083	25.5357	56.3065		TCONS_00002284.p4		AOFI03000095.1:68944-69795	14.511	-4.10665	1.07017	-3.83736	0.000124362	0.00833858	0	0	0	0	43.2492	13.2285	50.1409	32.7312		TCONS_00001309.p1		AOFI03000041.1:18276-19709;	30.3435	-3.30912	1.18066	-2.80277	0.00506652	0.0390393	0	0	0	0	19.1754
TCONS_00009280.p1	KAF4315301.1	AOFI03000898.1:14539-15192	36.6534	-4.72711	1.09851	-4.30322	1.68333e-05	0.00423506	0	0	0	0	28.544	57.6331	43.7755	112.613		TCONS_00002460.p1	KAF4321477.1	AOFI03000105.1:79636-80229	84.186	-1.30387	0.412567	-3.16037	0.00157567	0.0385923	22.2068	77.744	33.5409	73.1923	132.451	158.742	129.776	116.897		TCONS_00001352.p1		AOFI03000045.1:58421-77422;	21.521	-3.39628	1.10723	-3.06737	0.00215954	0.0218917	0	0	0	0	18.7479
																		TCONS_00002461.p9			6.57946	-3.55564	1.09558	-3.24545	0.00117267	0.0332824	0	0	0	0	29.7338	13.2285	23.5957	32.7312		TCONS_00001354.p3		AOFI03000045.1:107412-108551;	19.7568	-3.22445	1.03558	-3.11367	0.00184774	0.0196053	0	0	0	0	17.8319
																		TCONS_00002635.p1		AOFI03000120.1:25994-33166	20.5399	-4.38088	1.27606	-3.43313	0.000596664	0.0220707	0	0	0	0	62.1707	0	29.4946	88.8417		TCONS_00001434.p1	KAF4323213.1	AOFI03000048.1:34701-38729;	57.4564	-1.91901	0.63361	-3.0287	0.0024561	0.0238875	0	0	33.5409	48.7949	59.4193
																		TCONS_00002646.p1		AOFI03000120.1:5844-6455	81.1042	-1.44396	0.445391	-3.242	0.00118694	0.0332824	88.827	58.308	33.5409	48.7949	189.215	105.828	135.675	201.063		TCONS_00001443.p4		AOFI03000048.1:109238-110398;	19.732	-3.28115	1.03605	-3.16699	0.00154023	0.0172578	0	19.436	0	0	47.9995
																		TCONS_00002820.p1		AOFI03000138.1:10479-11078	23.4615	-4.2667	1.10948	-3.84569	0.000120214	0.00824702	0	0	0	0	62.1707	39.6855	35.3936	32.7312		TCONS_00001482.p1	KAF4323116.1	AOFI03000050.1:16426-17268;	81.4503	-1.91548	0.490683	-3.9037	9.47323e-05	0.00206593	44.4135	38.872	33.5409	24.3974	108.64
																		TCONS_00002934.p1	KAF4320545.1		16.5289	-4.89772	1.34037	-3.65399	0.000258194	0.0125946	0	0	0	0	108.123	0	41.2925	112.221		TCONS_00001520.p1		AOFI03000050.1:92497-95988;	10.9062	-3.0053	1.04741	-2.86927	0.0041142	0.0340069	0	0	0	0	14.9617
																		TCONS_00002954.p1	KAF4320504.1	AOFI03000151.1:31374-32246	262.87	-0.813452	0.219733	-3.70201	0.0002139	0.0116436	199.861	369.284	67.0818	146.385	408.164	330.712	330.34	402.126		TCONS_00001544.p1	KAF4323065.1		55.0004	-3.48116	0.838727	-4.15052	3.31717e-05	0.000882451	44.4135	19.436	0	0	157.373
																		TCONS_00003023.p2	KAF4320370.1	AOFI03000158.1:7860-9314	30.0208	-3.4674	1.08794	-3.18711	0.00143701	0.0370462	0	0	0	0	32.4369	39.6855	11.7979	23.3794		TCONS_00001572.p2		AOFI03000053.1:70727-72727;	13.1636	-3.35022	1.07693	-3.11091	0.00186513	0.0196838	0	0	0	0	18.7479
																		TCONS_00003187.p1		AOFI03000178.1:24599-26302	15.7431	-3.42266	1.07801	-3.17498	0.00149846	0.0375672	0	0	0	0	35.14	0	29.4946	14.0276		TCONS_00001607.p1	KAF4322969.1	AOFI03000055.1:1518-2591;	13.0929	-3.06944	1.03714	-2.95953	0.0030811	0.0279498	0	0	0	0	17.7098
																		TCONS_00003196.p2		AOFI03000180.1:10314-13040	34.4823	-4.68424	1.07524	-4.35644	1.32192e-05	0.00245192	0	0	0	0	81.0922	52.914	29.4946	65.4623		TCONS_00001649.p8		AOFI03000059.1:1033-1338;	6.66169	-3.26572	1.09248	-2.98927	0.00279645	0.0261855	0	0	0	0	21.0074
																		TCONS_00003241.p1	KAF4319932.1	AOFI03000183.1:42387-43364	221.938	-1.11882	0.321051	-3.48487	0.00049238	0.0194161	155.447	77.744	100.623	170.782	278.417	317.484	221.21	289.904		TCONS_00001663.p1	KAF4322789.1		31.3151	-2.75527	1.00286	-2.74742	0.00600662	0.043424	0	0	33.5409	0	42.0149
																		TCONS_00003248.p1	KAF4319923.1		11.7753	-4.42028	1.22307	-3.61408	0.000301418	0.0137227	0	0	0	0	97.3107	0	47.1914	37.407		TCONS_00001709.p4	KAF4322729.1	AOFI03000061.1:82401-82838;	6.801	-3.69766	1.06971	-3.45671	0.000546818	0.00807686	0	0	0	0	23.267
																		TCONS_00003305.p1	KAF4319790.1		169.549	-1.34228	0.420326	-3.19343	0.00140593	0.0368633	155.447	38.872	33.5409	170.782	378.43	119.056	191.715	317.96		TCONS_00001730.p14	RLN81289.1	AOFI03000062.1:43554-43880;	6.71647	-3.01095	1.05883	-2.84366	0.00445983	0.0361558	0	0	0	0	18.5036
																		TCONS_00003358.p5			15.5402	-4.16377	1.08711	-3.83014	0.00012807	0.00833858	0	0	0	0	51.3584	13.2285	41.2925	42.0829		TCONS_00001744.p8		AOFI03000062.1:21206-22144;	35.139	-3.86491	1.0303	-3.75124	0.000175962	0.00331717	0	0	0	24.3974	93.8006
																		TCONS_00003435.p1	KAF4319612.1	AOFI03000202.1:46308-47426 AOFI03000202.1:47922-48992	165.405	-2.55995	0.548881	-4.66395	3.10202e-06	0.00119499	66.6203	38.872	134.164	73.1923	800.11	92.5994	407.026	453.56		TCONS_00001760.p14		AOFI03000063.1:54076-54504;	49.2463	-2.07813	0.597693	-3.47691	0.000507226	0.00763747	44.4135	0	0	24.3974	68.3352
																		TCONS_00003439.p1		AOFI03000203.1:25086-26807	24.7712	-3.95039	1.17482	-3.36254	0.000772294	0.0266734	0	19.436	0	0	170.294	13.2285	70.7871	102.869		TCONS_00001825.p1		AOFI03000068.1:10957-17685;	253.356	-2.00215	0.649117	-3.08442	0.00203953	0.0210543	22.2068	38.872	0	24.3974	52.5186
																		TCONS_00003484.p1	RLN78042.1	AOFI03000208.1:3-899	20.8816	-4.74082	1.1311	-4.19133	2.77323e-05	0.00408481	0	0	0	0	72.983	0	50.1409	102.869		TCONS_00001837.p1		AOFI03000068.1:51757-53172;	9.89243	-3.73654	1.078	-3.46619	0.0005279	0.00785147	0	0	0	0	16.7937
																		TCONS_00003546.p1	KAF4319421.1	AOFI03000216.1:11628-13295	21.0723	-4.64398	1.41131	-3.29054	0.000999951	0.0301706	0	0	0	0	75.6861	0	41.2925	102.869		TCONS_00001838.p2		AOFI03000068.1:54322-56106;	9.21993	-2.96468	1.10529	-2.68227	0.00731251	0.0491187	0	0	0	0	18.1372
																		TCONS_00003569.p1	KAF4319390.1		103.545	-1.24061	0.368438	-3.36723	0.000759286	0.0265909	22.2068	136.052	67.0818	121.987	294.635	158.742	165.17	205.739		TCONS_00001874.p1	RLN83006.1	AOFI03000070.1:88947-92579;	73.8261	-1.26127	0.457469	-2.75706	0.0058324	0.0426867	22.2068	58.308	33.5409	48.7949	63.6941
																		TCONS_00003647.p3	KAF4319250.1	AOFI03000227.1:8464-9186	91.0794	-5.32782	1.19065	-4.47471	7.65142e-06	0.00157541	0	19.436	0	0	335.181	0	250.704	355.367		TCONS_00001891.p1	KAF4322433.1	AOFI03000071.1:84116-84724;	41.1972	-3.25808	1.00901	-3.22897	0.00124235	0.0146699	66.6203	0	0	0	160.365
																		TCONS_00003649.p1		AOFI03000227.1:12705-19022	31.623	-3.43445	1.09753	-3.12925	0.00175255	0.0413998	0	0	0	0	35.14	13.2285	14.7473	28.0553		TCONS_00001903.p2		AOFI03000072.1:85056-86252;	24.79	-3.28202	1.05194	-3.11995	0.0018088	0.0192613	0	0	0	0	17.5266
																		TCONS_00003724.p3		AOFI03000236.1:20219-20818	17.1228	-3.35972	1.05403	-3.1875	0.00143511	0.0370462	0	0	0	0	21.6246	26.457	26.5452	18.7035		TCONS_00001981.p3		AOFI03000076.1:74479-76977;	76.4506	-3.9589	1.0795	-3.66734	0.000245086	0.00431538	0	0	0	0	33.2821
																		TCONS_00003740.p1	KAF4319095.1	AOFI03000238.1:12213-12554	26.2262	-3.3767	1.06254	-3.17794	0.00148324	0.0375154	0	0	0	0	24.3277	26.457	17.6968	28.0553		TCONS_00002022.p2		AOFI03000082.1:88515-89636;	50.576	-2.77817	0.665465	-4.17478	2.98272e-05	0.000819901	22.2068	19.436	0	24.3974	144.121
																		TCONS_00003855.p1		AOFI03000249.1:6377-7957	15.3527	-3.6219	1.0831	-3.34401	0.000825772	0.0279424	0	0	0	0	35.14	0	23.5957	37.407		TCONS_00002053.p3		AOFI03000082.1:22719-23252;	17.9928	-2.90391	1.05065	-2.76392	0.0057111	0.0420706	0	0	0	0	14.8396
																		TCONS_00003916.p1		AOFI03000257.1:3318-4646	21.3087	-4.78576	1.23198	-3.88461	0.000102495	0.00766114	0	0	0	0	100.014	0	67.8377	70.1382		TCONS_00002077.p2	KAF4321994.1	AOFI03000085.1:19971-21113;	20.89	-3.86114	1.05955	-3.64413	0.000268302	0.00463645	0	0	0	0	33.5264
																		TCONS_00004039.p2		AOFI03000272.1:7358-8710	16.5557	-3.49423	1.11277	-3.14013	0.00168873	0.0402722	0	0	0	0	32.4369	13.2285	29.4946	18.7035		TCONS_00002112.p4		AOFI03000086.1:35030-37771;	31.1418	-2.98989	1.00941	-2.962	0.00305645	0.0277688	0	0	33.5409	0	36.7019
																		TCONS_00004060.p1		AOFI03000273.1:387-4514	798.373	-2.86732	0.631517	-4.54037	5.61558e-06	0.00143393	44.4135	38.872	33.5409	97.5898	673.066	66.1424	392.279	425.505		TCONS_00002144.p1	KAF4321908.1	AOFI03000088.1:69892-70836; AOFI03000088.1:67836-68777;	27.1693	-3.57731	0.994424	-3.59737	0.000321456	0.00538189	22.2068	0	0	0	71.0833
																		TCONS_00004064.p1	KAF4318651.1		22.6411	-3.5076	1.06113	-3.30553	0.000947953	0.0295456	0	0	0	0	27.0307	26.457	14.7473	37.407		TCONS_00002226.p4		AOFI03000093.1:10423-11310;	462.165	-0.860797	0.20283	-4.24394	2.19627e-05	0.000630095	399.722	291.54	368.95	292.769	507.293
																		TCONS_00004092.p2		AOFI03000277.1:4317-5975	10.3256	-3.50799	1.06143	-3.30498	0.000949848	0.0295456	0	0	0	0	27.0307	13.2285	29.4946	23.3794		TCONS_00002278.p1		AOFI03000095.1:4810-9951;	122.341	-2.82985	1.03479	-2.73472	0.0062434	0.0444226	0	19.436	0	0	38.4119
																		TCONS_00004100.p1		AOFI03000277.1:1851-2723	72.2486	-2.38197	0.717083	-3.32175	0.000894561	0.028903	0	38.872	0	24.3974	127.045	79.3709	67.8377	88.8417		TCONS_00002372.p1	KAF4321665.1	AOFI03000099.1:70277-71536;	34.1606	-2.08517	0.682123	-3.05689	0.00223649	0.0224599	0	19.436	0	48.7949	75.2359
																		TCONS_00004130.p1		AOFI03000282.1:19534-22905	77.4389	-6.34199	1.29318	-4.90418	9.38184e-07	0.000508063	0	0	0	0	345.994	0	176.968	196.387		TCONS_00002466.p2	RLN68824.1	AOFI03000105.1:20766-21770;	24.37	-2.23935	0.79843	-2.80469	0.00503652	0.0389605	44.4135	0	0	0	55.0835
																		TCONS_00004144.p1	KAF4318545.1	AOFI03000284.1:11455-12612	11.3096	-4.16572	1.12824	-3.69224	0.000222288	0.0119701	0	0	0	0	64.8738	0	26.5452	56.1105		TCONS_00002469.p2		AOFI03000105.1:31135-31788;	32.7233	-4.3587	1.08479	-4.01801	5.86916e-05	0.00139866	22.2068	0	0	0	101.251
																		TCONS_00004184.p2		AOFI03000288.1:17899-18897	8.37911	-3.78293	1.11077	-3.40569	0.000659965	0.0237777	0	0	0	0	40.5461	13.2285	20.6462	42.0829		TCONS_00002474.p2		AOFI03000105.1:71698-72459;	33.5361	-4.00676	1.08322	-3.69892	0.000216516	0.00392519	0	0	0	0	22.412
																		TCONS_00004201.p2	KAF4318455.1		10.0252	-3.55182	1.09373	-3.24745	0.00116444	0.0332824	0	0	0	0	21.6246	39.6855	23.5957	28.0553		TCONS_00002500.p1	KAF4321404.1	AOFI03000108.1:64521-65807;	171.841	-1.95109	0.40162	-4.85806	1.18543e-06	5.09521e-05	111.034	174.924	0	97.5898	435.416
																		TCONS_00004348.p1		AOFI03000307.1:5340-10877	67.9104	-2.52429	0.793715	-3.18034	0.00147101	0.0375154	0	38.872	0	24.3974	75.6861	145.513	79.6355	107.545		TCONS_00002503.p1	KAF4321400.1	AOFI03000108.1:72354-73829;	8.16005	-3.88729	1.11481	-3.48696	0.000488551	0.00744159	0	0	0	0	43.2362
																		TCONS_00004390.p1		AOFI03000313.1:10213-15282	25.5957	-3.41322	1.05426	-3.23755	0.0012056	0.0335425	0	0	0	0	32.4369	26.457	17.6968	18.7035		TCONS_00002560.p1		AOFI03000113.1:3138-4469;	18.1276	-3.17959	1.0665	-2.98132	0.00287004	0.026569	0	0	0	0	20.0303
																		TCONS_00004410.p1	KAF4318148.1	AOFI03000317.1:29505-30209	169.193	-2.38651	0.448106	-5.32576	1.00532e-07	0.000100693	88.827	58.308	134.164	73.1923	610.895	171.97	436.521	551.754		TCONS_00002579.p1		AOFI03000113.1:49516-50514;	24.0524	-2.34503	0.784712	-2.9884	0.00280444	0.026199	22.2068	19.436	33.5409	0	97.3426
																		TCONS_00004416.p2		AOFI03000318.1:16151-17701	96.3239	-1.81337	0.47561	-3.81272	0.000137443	0.00882457	22.2068	58.308	0	48.7949	145.966	119.056	97.3323	135.6		TCONS_00002619.p4		AOFI03000117.1:51728-53260;	480.424	-1.00893	0.230823	-4.371	1.23677e-05	0.000386736	288.688	388.72	603.737	390.359	789.183
																		TCONS_00004435.p1		AOFI03000322.1:30357-31172	20.0638	-4.36814	1.13434	-3.85082	0.000117725	0.00818845	0	0	0	0	27.0307	13.2285	61.9387	74.8141		TCONS_00002622.p1	KAF4321182.1	AOFI03000119.1:37828-38277;	43.2229	-3.11714	1.05912	-2.94314	0.00324901	0.0288592	0	0	0	0	16.8548
																		TCONS_00004445.p8		AOFI03000324.1:26897-27202	9.94746	-4.32763	1.23705	-3.49836	0.000468123	0.0187227	0	0	0	0	62.1707	0	35.3936	74.8141		TCONS_00002647.p2			253.398	-1.94389	0.585316	-3.32109	0.000896656	0.0115978	177.654	233.232	100.623	48.7949	453.492
																		TCONS_00004523.p1	KAF4317999.1	AOFI03000335.1:30881-32539	45.0071	-3.75031	0.818535	-4.58173	4.61137e-06	0.00143393	0	19.436	0	24.3974	267.604	26.457	141.574	177.683		TCONS_00002731.p2	KAF4320995.1	AOFI03000127.1:48357-49544;	29.5433	-2.99168	1.09404	-2.73453	0.00624693	0.0444226	0	0	0	0	13.435
																		TCONS_00004568.p1	KAF4317950.1	AOFI03000340.1:30922-31914	50.0076	-4.87128	1.12848	-4.31666	1.58406e-05	0.00271299	0	0	0	24.3974	348.697	13.2285	144.524	196.387		TCONS_00002788.p2		AOFI03000135.1:11470-14091;	7.64268	-3.63715	1.0495	-3.46561	0.000529028	0.00785566	0	0	0	0	19.2365
																		TCONS_00004597.p10		AOFI03000345.1:27138-27659	10.9684	-3.96036	1.15371	-3.4327	0.000597601	0.0220707	0	0	0	0	37.843	0	35.3936	56.1105		TCONS_00002820.p1		AOFI03000138.1:10479-11078;	23.4615	-3.61811	1.0962	-3.30061	0.000964762	0.0121443	0	0	0	0	9.40449
																		TCONS_00004614.p1	KAF4317865.1	AOFI03000348.1:21158-22627	113.407	-2.35425	0.601729	-3.91248	9.13539e-05	0.00714845	44.4135	97.18	33.5409	48.7949	470.335	26.457	289.047	378.746		TCONS_00002941.p1		AOFI03000149.1:38942-41020;	12.796	-4.20385	1.11814	-3.75967	0.00017014	0.0032177	0	0	0	0	36.7019
																		TCONS_00004719.p1		AOFI03000366.1:20835-21806	16.818	-4.21766	1.11056	-3.79779	0.000145992	0.00911559	0	0	0	0	51.3584	0	44.242	56.1105		TCONS_00002945.p6		AOFI03000151.1:7474-8226;	7.7064	-3.23324	1.10337	-2.93034	0.00338591	0.0296777	0	0	0	0	11.4197
																		TCONS_00004864.p3		AOFI03000386.1:19930-20811	22.6993	-3.26018	1.05711	-3.08405	0.00204205	0.0464846	0	0	0	0	16.2184	39.6855	20.6462	23.3794		TCONS_00003008.p3		AOFI03000157.1:15404-16114;	7.64803	-3.44753	1.07985	-3.19259	0.00141002	0.0163076	0	0	0	0	17.2823
																		TCONS_00004870.p2	KAF4317455.1	AOFI03000387.1:1-1032	32.71	-2.26544	0.597329	-3.79261	0.000149072	0.00911559	22.2068	19.436	0	48.7949	154.075	26.457	126.827	121.573		TCONS_00003023.p2	KAF4320370.1	AOFI03000158.1:7860-9314;	30.0208	-3.72364	1.06605	-3.49292	0.000477768	0.00729615	0	0	0	0	26.5646
																		TCONS_00004906.p1	KAF4317419.1		14.1437	-3.44952	1.07313	-3.21444	0.00130701	0.0357591	0	0	0	0	27.0307	26.457	14.7473	32.7312		TCONS_00003032.p2		AOFI03000158.1:48492-50261;	52.6295	-1.6117	0.598644	-2.69225	0.00709712	0.0482931	44.4135	0	0	48.7949	71.1444
																		TCONS_00005009.p1		AOFI03000412.1:3581-5917	10.4652	-3.47782	1.08786	-3.19693	0.00138896	0.0368038	0	0	0	0	32.4369	0	17.6968	37.407		TCONS_00003040.p1		AOFI03000160.1:44096-45493;	9.18327	-4.10226	1.16811	-3.51188	0.000444954	0.00692444	0	0	0	0	30.9005
																		TCONS_00005015.p1		AOFI03000413.1:20128-24306	153.869	-2.57411	0.617206	-4.17058	3.03826e-05	0.0042506	22.2068	19.436	67.0818	0	210.84	39.6855	156.322	149.628		TCONS_00003122.p2		AOFI03000167.1:22375-24555;	46.8896	-2.03823	0.534864	-3.81075	0.000138546	0.00272935	66.6203	19.436	0	0	101.984
																		TCONS_00005036.p1	KAF4317261.1	AOFI03000415.1:16088-17842	47.9291	-4.13836	1.07399	-3.85325	0.000116563	0.00818845	0	38.872	0	0	348.697	26.457	147.473	257.173		TCONS_00003149.p7		AOFI03000173.1:3648-5318;	21.7038	-3.83519	1.07744	-3.55953	0.00037152	0.00599095	0	0	0	0	38.2897
																		TCONS_00005049.p1		AOFI03000416.1:22539-24272	25.0888	-4.32613	1.09441	-3.95291	7.72053e-05	0.00644407	0	0	0	0	48.6553	13.2285	41.2925	65.4623		TCONS_00003174.p2		AOFI03000176.1:41354-44383;	12.2921	-2.7858	1.04049	-2.67738	0.00741997	0.0496768	0	0	0	0	12.8243
																		TCONS_00005061.p1	KAF4317223.1		93.4905	-1.41468	0.433503	-3.26338	0.00110093	0.0326239	66.6203	58.308	33.5409	24.3974	137.857	79.3709	97.3323	177.683		TCONS_00003179.p1	KAF4320033.1	AOFI03000177.1:4269-5534;	30.954	-1.91072	0.710955	-2.68754	0.00719801	0.0486452	0	38.872	33.5409	0	71.2054
																		TCONS_00005145.p2		AOFI03000432.1:254-1339	149.951	-1.87313	0.579937	-3.22988	0.00123841	0.0342649	44.4135	0	33.5409	121.987	305.447	26.457	138.625	229.118		TCONS_00003187.p1		AOFI03000178.1:24599-26302;	15.7431	-3.06455	1.05612	-2.9017	0.00371139	0.0317075	0	0	0	0	21.4349
																		TCONS_00005147.p1	KAF4317125.1		124.962	-3.97538	1.18561	-3.35302	0.000799341	0.027232	0	0	0	0	70.2799	13.2285	35.3936	14.0276		TCONS_00003196.p2		AOFI03000180.1:10314-13040;	34.4823	-3.95953	1.06526	-3.71694	0.000201649	0.00369533	0	0	0	0	29.4959
																		TCONS_00005159.p2		AOFI03000434.1:13962-14798	136.778	-1.30246	0.406641	-3.20296	0.00136021	0.0362337	111.034	77.744	33.5409	24.3974	181.106	105.828	141.574	196.387		TCONS_00003203.p4		AOFI03000180.1:42751-43293;	7.79071	-2.95011	1.05724	-2.79039	0.00526446	0.0400167	0	0	0	0	15.8777
																		TCONS_00005188.p2		AOFI03000439.1:14496-15650	136.743	-1.68943	0.514526	-3.28347	0.00102539	0.0307495	66.6203	58.308	0	73.1923	105.42	264.57	156.322	168.332		TCONS_00003305.p1	KAF4319790.1		169.549	-1.54511	0.413687	-3.73496	0.000187742	0.00349467	155.447	38.872	33.5409	170.782	183.204
																		TCONS_00005200.p4		AOFI03000441.1:15401-15979	59.7762	-1.85822	0.552349	-3.36421	0.000767622	0.0266734	44.4135	0	33.5409	48.7949	178.403	66.1424	88.4839	88.8417		TCONS_00003338.p2		AOFI03000194.1:44037-45875;	15.6024	-3.3865	1.0738	-3.15376	0.00161184	0.0177764	0	0	0	0	17.3433
																		TCONS_00005224.p1		AOFI03000447.1:11218-19839	62.397	-2.95014	0.755129	-3.90681	9.35229e-05	0.00720558	22.2068	19.436	0	0	91.9045	105.828	88.4839	88.8417		TCONS_00003357.p1	KAF4319715.1		42.0733	-2.44964	0.784522	-3.12247	0.00179341	0.0191725	22.2068	19.436	0	0	62.717
																		TCONS_00005228.p3	KAF4317015.1	AOFI03000449.1:7699-8820	104.791	-1.28347	0.395968	-3.24136	0.00118961	0.0332824	66.6203	77.744	0	48.7949	167.591	119.056	115.029	107.545		TCONS_00003381.p1	KAF4319682.1	AOFI03000198.1:40271-41983;	221.246	-1.18256	0.370993	-3.18756	0.00143479	0.0164973	155.447	77.744	268.327	121.987	407.202
																		TCONS_00005359.p1		AOFI03000472.1:12952-15897	24.2538	-3.34867	1.05536	-3.17303	0.00150859	0.0375672	0	0	0	0	24.3277	13.2285	23.5957	23.3794		TCONS_00003400.p4		AOFI03000199.1:7967-8419;	30.8319	-3.25793	0.998032	-3.26436	0.00109713	0.0133142	0	19.436	0	0	64.8544
																		TCONS_00005370.p3	KAF4316857.1	AOFI03000474.1:8971-9732	33.9523	-3.5945	1.09038	-3.29655	0.000978801	0.0301122	0	0	0	0	40.5461	0	20.6462	32.7312		TCONS_00003420.p1	KAF4319619.1		97.5168	-4.73454	0.839927	-5.63685	1.73191e-08	9.70196e-07	0	0	0	48.7949	447.752
																		TCONS_00005471.p2		AOFI03000497.1:21079-21954	50.023	-3.77102	1.09002	-3.4596	0.000540978	0.0208401	44.4135	0	0	0	259.495	0	153.372	219.766		TCONS_00003426.p1	KAF4319616.1	AOFI03000202.1:33799-36921;	29.2234	-3.3312	1.08354	-3.07436	0.00210955	0.0215327	0	0	0	0	10.8091
																		TCONS_00005494.p1	KAF4316681.1	AOFI03000501.1:13944-15935	15.9871	-4.81248	1.27924	-3.76199	0.000168564	0.00993137	0	0	0	0	21.6246	0	79.6355	144.952		TCONS_00003468.p1		AOFI03000205.1:20933-22345;	5.7749	-3.1968	1.09588	-2.91711	0.00353292	0.0305704	0	0	0	0	15.1449
																		TCONS_00005531.p1		AOFI03000508.1:8991-12689	30.6636	-3.67126	1.05608	-3.47631	0.000508371	0.01989	0	0	0	0	37.843	13.2285	20.6462	32.7312		TCONS_00003484.p1	RLN78042.1	AOFI03000208.1:3-899;	20.8816	-3.30952	1.12157	-2.95078	0.0031697	0.0284516	0	0	0	0	12.6411
																		TCONS_00005595.p1	KAF4316549.1		73.6337	-1.78972	0.572509	-3.12611	0.00177136	0.0416478	0	0	33.5409	97.5898	167.591	66.1424	82.585	93.5176		TCONS_00003512.p3		AOFI03000211.1:19394-21586;	31.5277	-2.49867	0.738714	-3.38246	0.000718393	0.0098867	22.2068	0	0	24.3974	67.4192
																		TCONS_00005629.p3	KAF4316516.1	AOFI03000528.1:1728-2630	9.61264	-3.64983	1.12491	-3.24455	0.00117636	0.0332824	0	0	0	0	37.843	13.2285	26.5452	28.0553		TCONS_00003566.p4		AOFI03000217.1:39445-40398;	11.561	-3.32892	1.06236	-3.1335	0.00172732	0.0186456	0	0	0	0	20.9464
																		TCONS_00005657.p2		AOFI03000534.1:15109-16275	78.894	-4.50091	0.986169	-4.56404	5.01789e-06	0.00143393	22.2068	0	33.5409	0	362.212	13.2285	294.946	453.56		TCONS_00003567.p2	KAF4319391.1	AOFI03000218.1:9839-10939;	20.6752	-2.99782	1.04229	-2.87618	0.00402515	0.0335051	0	0	0	0	15.267
																		TCONS_00005855.p1		AOFI03000589.1:14429-15058	14.115	-3.96754	1.08874	-3.64416	0.000268267	0.0127951	0	0	0	0	37.843	26.457	26.5452	46.7588		TCONS_00003647.p3	KAF4319250.1	AOFI03000227.1:8464-9186;	91.0794	-4.63936	1.1881	-3.90486	9.42801e-05	0.00205987	0	19.436	0	0	125.984
																		TCONS_00005892.p3	RLN54664.1	AOFI03000600.1:2672-3352	72.6038	-2.13337	0.675199	-3.15962	0.00157976	0.0385923	22.2068	19.436	0	97.5898	232.464	13.2285	150.423	215.09		TCONS_00003649.p1		AOFI03000227.1:12705-19022;	31.623	-3.75732	1.07497	-3.49527	0.000473574	0.00725083	0	0	0	0	25.4043
																		TCONS_00005991.p1	KAF4316054.1	AOFI03000626.1:13636-14070	227.304	-7.49518	1.47442	-5.08346	3.70611e-07	0.000265146	0	19.436	0	0	1197.46	0	1241.72	1753.45		TCONS_00003651.p4		AOFI03000227.1:32713-33579;	13.8962	-3.21571	1.07595	-2.98871	0.00280159	0.0261984	0	0	0	0	17.3433
																		TCONS_00006006.p3		AOFI03000630.1:527-943	16.1598	-3.53236	1.06113	-3.32888	0.000871973	0.0286915	0	0	0	0	18.9215	13.2285	32.4441	32.7312		TCONS_00003719.p1	KAF4319119.1	AOFI03000236.1:647-1543;	16.5656	-5.15236	1.05193	-4.89799	9.68195e-07	4.23854e-05	0	0	0	0	61.4345
																		TCONS_00006030.p1		AOFI03000638.1:2359-12147	370.801	-3.29527	0.991024	-3.32512	0.000883799	0.0287407	66.6203	0	0	48.7949	497.366	0	218.26	434.857		TCONS_00003740.p1	KAF4319095.1	AOFI03000238.1:12213-12554;	26.2262	-3.07602	1.04057	-2.95608	0.00311575	0.0282208	0	0	0	0	15.9998
																		TCONS_00006086.p2		AOFI03000655.1:6765-8024	9.80738	-3.56421	1.12374	-3.17174	0.00151529	0.0375672	0	0	0	0	45.9523	0	23.5957	23.3794		TCONS_00003802.p7	RLN72415.1	AOFI03000243.1:1125-1487;	136.176	-3.16467	0.462418	-6.84374	7.7151e-12	6.60274e-10	88.827	38.872	33.5409	48.7949	431.019
																		TCONS_00006143.p1		AOFI03000676.1:10213-10746	40.126	-2.48601	0.802067	-3.0995	0.00193846	0.0447365	0	0	33.5409	24.3974	91.9045	26.457	56.0398	84.1658		TCONS_00003818.p1	KAF4319023.1	AOFI03000244.1:1547-2536;	57.7662	-2.82676	0.683744	-4.13424	3.56135e-05	0.000931308	22.2068	38.872	0	0	114.075
																		TCONS_00006215.p4	KAF4315781.1	AOFI03000703.1:2946-3503	19.69	-4.25554	1.1244	-3.7847	0.000153892	0.00928544	0	0	0	0	48.6553	79.3709	35.3936	18.7035		TCONS_00003842.p2		AOFI03000247.1:4398-5120;	6.70805	-3.62646	1.08785	-3.33361	0.000857262	0.0112136	0	0	0	0	21.3738
																		TCONS_00006256.p1		AOFI03000719.1:2362-3789	16.9419	-4.52458	1.2436	-3.6383	0.000274441	0.0128404	0	0	0	0	86.4984	13.2285	53.0903	46.7588		TCONS_00003855.p1		AOFI03000249.1:6377-7957;	15.3527	-3.13764	1.06366	-2.94985	0.00317931	0.0284539	0	0	0	0	19.2365
																		TCONS_00006273.p1	KAF4315716.1	AOFI03000724.1:506-1648	106.446	-1.0694	0.344134	-3.1075	0.00188675	0.0437447	111.034	116.616	33.5409	121.987	186.512	171.97	247.755	224.442		TCONS_00003959.p2		AOFI03000261.1:3700-4413;	5.96801	-3.34411	1.15911	-2.88507	0.00391329	0.0328418	0	0	0	0	22.412
																		TCONS_00006496.p2		AOFI03000812.1:3150-3770	44.0404	-2.56507	0.67639	-3.7923	0.000149257	0.00911559	22.2068	0	33.5409	24.3974	140.56	26.457	135.675	102.869		TCONS_00003961.p2			40.5212	-2.6994	0.769143	-3.50962	0.000448747	0.00693609	44.4135	0	0	0	85.19
																		TCONS_00006516.p1	KAF4315461.1	AOFI03000823.1:1152-4097	16.1789	-3.44828	1.0886	-3.16762	0.00153694	0.0379162	0	0	0	0	32.4369	0	23.5957	28.0553		TCONS_00003984.p2	KAF4318762.1	AOFI03000265.1:6542-9706;	520.501	-1.6092	0.263782	-6.10048	1.05748e-09	7.1836e-08	266.481	136.052	234.786	268.372	493.186
																		TCONS_00006598.p4	KAF4315367.1	AOFI03000866.1:3808-4452	15.0219	-4.03468	1.17377	-3.43737	0.000587389	0.0220707	0	0	0	0	16.2184	52.914	32.4441	51.4347		TCONS_00003984.p4		AOFI03000265.1:11864-12937;	141.937	-2.33029	0.493639	-4.72063	2.3511e-06	9.51713e-05	22.2068	77.744	0	48.7949	176.975
																		TCONS_00006718.p1		AOFI03000938.1:3096-5072	26.5002	-3.93064	1.14532	-3.4319	0.000599364	0.0220707	0	0	0	24.3974	72.983	13.2285	115.029	163.656		TCONS_00003986.p1	KAF4318756.1	AOFI03000266.1:549-1019;	985.764	-2.37712	0.299965	-7.92464	2.28803e-15	2.90801e-13	732.823	388.72	335.409	463.551	3004.31
																		TCONS_00006773.p2	KAF4315186.1	AOFI03000968.1:2-1273	20.2508	-4.89977	1.08607	-4.51145	6.4387e-06	0.00146568	0	0	0	0	108.123	39.6855	35.3936	74.8141		TCONS_00003990.p2		AOFI03000266.1:17463-19733;	13.1907	-2.90236	1.04084	-2.78849	0.00529543	0.0401351	0	0	0	0	14.8396
																		TCONS_00006802.p1		AOFI03000988.1:5284-8178	101.979	-2.13639	0.525281	-4.06714	4.75945e-05	0.00515524	22.2068	77.744	0	24.3974	170.294	52.914	153.372	215.09		TCONS_00004022.p2		AOFI03000270.1:1581-3086;	18.7823	-2.86746	1.05195	-2.72584	0.00641374	0.0451432	0	0	0	0	15.206
																		TCONS_00006851.p1		AOFI03001019.1:1913-4279	25.0422	-4.1441	1.32358	-3.13098	0.00174224	0.0413513	0	0	0	0	116.232	0	11.7979	23.3794		TCONS_00004060.p1		AOFI03000273.1:387-4514;	798.373	-3.44945	0.628522	-5.4882	4.06042e-08	2.18156e-06	44.4135	38.872	33.5409	97.5898	357.737
																		TCONS_00006887.p1		AOFI03001049.1:5696-6568	22.0566	-3.39176	1.10868	-3.05928	0.00221873	0.0496216	0	0	0	0	32.4369	0	17.6968	32.7312		TCONS_00004064.p1	KAF4318651.1		22.6411	-3.45233	1.04078	-3.31707	0.000909672	0.011662	0	0	0	0	23.8166
																		TCONS_00006902.p1	KAF4315073.1	AOFI03001061.1:2185-3858	7.63702	-3.48429	1.12017	-3.1105	0.00186769	0.0435042	0	0	0	0	48.6553	13.2285	20.6462	9.35176		TCONS_00004100.p1		AOFI03000277.1:1851-2723;	72.2486	-2.12413	0.706757	-3.00546	0.00265178	0.0252924	0	38.872	0	24.3974	95.022
																		TCONS_00006996.p1	KAF4314994.1	AOFI03001139.1:1647-2378	21.0287	-3.71997	1.06139	-3.50482	0.000456909	0.0184532	0	0	0	0	35.14	26.457	29.4946	23.3794		TCONS_00004130.p1		AOFI03000282.1:19534-22905;	77.4389	-4.48111	1.29028	-3.47299	0.000514702	0.00769561	0	0	0	0	13.8625
																		TCONS_00007037.p1	KAF4314954.1	AOFI03001177.1:1202-2230	35.1201	-6.11339	1.25049	-4.8888	1.0145e-06	0.000508063	0	0	0	0	381.134	26.457	106.181	98.1935		TCONS_00004169.p3		AOFI03000286.1:23747-25507;	19.2035	-3.40191	1.07109	-3.17611	0.00149265	0.0169319	0	0	0	0	19.6639
																		TCONS_00007039.p2	RLN80826.1	AOFI03001177.1:2-484	46.4906	-6.43543	1.18493	-5.43108	5.60147e-08	9.35072e-05	0	0	0	0	459.523	26.457	141.574	135.6		TCONS_00004181.p1		AOFI03000287.1:22905-23990;	73.5219	-1.14042	0.422682	-2.69805	0.0069746	0.047738	22.2068	38.872	134.164	0	79.5107
																		TCONS_00007262.p1	KAF4314769.1	AOFI03001420.1:2101-2733	34.2474	-6.07213	1.33451	-4.55009	5.36238e-06	0.00143393	0	0	0	0	378.43	39.6855	76.6861	102.869		TCONS_00004367.p1		AOFI03000309.1:17775-18965;	147.314	-1.32961	0.394824	-3.36759	0.000758276	0.0102903	66.6203	58.308	100.623	24.3974	125.556
																		TCONS_00007265.p1	KAF4314765.1	AOFI03001424.1:3-1445	6.48563	-3.69043	1.20132	-3.07198	0.00212641	0.0481859	0	0	0	0	43.2492	0	26.5452	37.407		TCONS_00004374.p2		AOFI03000310.1:2192-5650;	101.815	-1.38506	0.416749	-3.3235	0.000888969	0.0115386	22.2068	136.052	33.5409	24.3974	115.907
																		TCONS_00007381.p1		AOFI03001580.1:13-1359	15.4245	-4.89866	1.21227	-4.04089	5.32488e-05	0.00515524	0	0	0	0	121.638	0	56.0398	79.4899		TCONS_00004375.p1		AOFI03000310.1:20227-21774;	21	-3.18951	1.15134	-2.77027	0.005601	0.0415696	0	0	0	0	14.9617
																		TCONS_00007546.p1	RLN26929.1	AOFI03001810.1:699-1349	41.3207	-2.45661	0.741119	-3.31472	0.000917337	0.0292613	22.2068	38.872	33.5409	0	191.918	0	126.827	187.035		TCONS_00004390.p1		AOFI03000313.1:10213-15282;	25.5957	-2.91059	1.03331	-2.81678	0.00485084	0.0380511	0	0	0	0	14.351
																		TCONS_00007546.p3	RLN26834.1	AOFI03001810.1:2-373	27.9927	-2.7811	0.865555	-3.21308	0.0013132	0.0357591	0	58.308	0	0	189.215	26.457	115.029	121.573		TCONS_00004393.p2		AOFI03000314.1:1502-2680;	17.636	-2.77027	1.00544	-2.75528	0.00586423	0.04284	0	19.436	0	0	41.0989
																		TCONS_00007633.p1		AOFI03001960.1:27-890	20.114	-4.72444	1.14921	-4.11102	3.9391e-05	0.00481147	0	0	0	0	86.4984	0	44.242	93.5176		TCONS_00004416.p2		AOFI03000318.1:16151-17701;	96.3239	-2.12525	0.464908	-4.57134	4.84622e-06	0.00017411	22.2068	58.308	0	48.7949	119.205
																		TCONS_00007669.p1		AOFI03002040.1:1198-1878	128.508	-1.62408	0.391381	-4.14962	3.33035e-05	0.00450767	66.6203	58.308	33.5409	97.5898	237.871	158.742	200.564	196.387		TCONS_00004418.p2		AOFI03000319.1:3783-5660;	16.2069	-3.10485	1.0357	-2.99782	0.00271923	0.0257336	0	0	0	0	17.1601
																		TCONS_00007682.p1		AOFI03002066.1:3-1013	17.5503	-4.44101	1.10525	-4.01811	5.86674e-05	0.00544085	0	0	0	0	59.4676	0	53.0903	65.4623		TCONS_00004439.p1	KAF4318087.1	AOFI03000324.1:36622-37014;	9.30543	-3.25177	1.16553	-2.78995	0.00527156	0.0400404	0	0	0	0	11.9083
																		TCONS_00007732.p1		AOFI03002137.1:3-1034	17.4474	-4.02334	1.09867	-3.662	0.000250249	0.0125946	0	0	0	0	48.6553	0	26.5452	56.1105		TCONS_00004498.p1	KAF4318023.1	AOFI03000332.1:31744-32637;	320.784	-1.39682	0.293586	-4.7578	1.95719e-06	8.10723e-05	177.654	116.616	67.0818	48.7949	218.807
																		TCONS_00007861.p1	KAF4324448.1	AOFI03000018.1:103889-106369	281.816	-2.85318	0.628974	-4.53624	5.72654e-06	0.00143393	22.2068	174.924	100.623	219.577	1267.74	92.5994	996.919	1384.06		TCONS_00004595.p1		AOFI03000345.1:3314-7153;	17.6421	-3.38917	1.10556	-3.06558	0.00217248	0.0220041	0	0	0	0	16.4884
																		TCONS_00008057.p1		AOFI03000033.1:89042-91414	12.9291	-4.49609	1.42991	-3.14432	0.00166475	0.0400707	0	0	0	0	51.3584	0	44.242	102.869		TCONS_00004649.p3	KAF4317797.1	AOFI03000355.1:4725-5687;	14.3344	-2.97915	1.05705	-2.81835	0.00482708	0.0379854	0	0	0	0	16.122
																		TCONS_00008139.p2		AOFI03000058.1:36926-38431	15.4536	-4.6417	1.21117	-3.83242	0.000126887	0.00833858	0	0	0	0	89.2015	0	50.1409	74.8141		TCONS_00004733.p2		AOFI03000368.1:20218-22452;	19.2222	-2.90309	1.03681	-2.80002	0.00510988	0.0392894	0	0	0	0	14.351
																		TCONS_00008180.p1	KAF4322516.1	AOFI03000067.1:99156-100325	820.557	-0.543518	0.138894	-3.9132	9.10825e-05	0.00714845	688.409	932.928	737.9	731.923	1186.65	1031.82	1120.8	1173.65		TCONS_00004864.p3		AOFI03000386.1:19930-20811;	22.6993	-3.10151	1.03368	-3.00047	0.00269567	0.0255926	0	0	0	0	18.5647
																		TCONS_00008207.p1		AOFI03000074.1:76856-79066	16.7786	-4.87095	1.10979	-4.38908	1.1383e-05	0.00219255	0	0	0	0	97.3107	13.2285	53.0903	84.1658		TCONS_00004906.p1	KAF4317419.1		14.1437	-2.85831	1.05192	-2.71723	0.00658308	0.0461518	0	0	0	0	15.3892
																		TCONS_00008242.p2		AOFI03000077.1:73550-73849	24.091	-3.94489	1.19103	-3.31218	0.000925714	0.0293416	0	0	0	24.3974	100.014	0	97.3323	173.008		TCONS_00004962.p5		AOFI03000403.1:8810-9346;	29.7289	-2.92055	0.911743	-3.20327	0.00135878	0.015794	0	19.436	0	24.3974	73.2818
																		TCONS_00008268.p9		AOFI03000079.1:1733-2107	199.961	-1.04052	0.316038	-3.29238	0.000993426	0.0301706	177.654	77.744	134.164	121.987	218.949	291.027	277.25	261.849		TCONS_00004987.p1	KAF4317310.1	AOFI03000408.1:13109-15478;	10.9106	-4.4284	1.07053	-4.13663	3.52447e-05	0.000923709	0	0	0	0	45.0072
																		TCONS_00008322.p1	KAF4321548.1	AOFI03000104.1:49233-50426	41.5695	-2.80994	0.767747	-3.65999	0.00025223	0.0125946	0	19.436	33.5409	24.3974	232.464	26.457	97.3323	140.276		TCONS_00004988.p2		AOFI03000408.1:16665-18917;	11.3154	-4.44602	1.13686	-3.9108	9.19899e-05	0.00201729	0	0	0	0	43.2973
																		TCONS_00008452.p2		AOFI03000130.1:24611-28792	15.398	-3.76408	1.07043	-3.5164	0.000437434	0.0178103	0	0	0	0	16.2184	26.457	41.2925	37.407		TCONS_00005015.p1		AOFI03000413.1:20128-24306;	153.869	-2.31756	0.609515	-3.80231	0.000143355	0.00279152	22.2068	19.436	67.0818	0	98.6861
																		TCONS_00008456.p3	KAF4320927.1	AOFI03000130.1:90887-91261	15.2345	-3.92045	1.14399	-3.42698	0.000610329	0.0223104	0	0	0	0	35.14	0	38.343	51.4347		TCONS_00005049.p1		AOFI03000416.1:22539-24272;	25.0888	-4.44256	1.08145	-4.10798	3.99138e-05	0.00103195	0	0	0	0	37.3126
																		TCONS_00008496.p4		AOFI03000134.1:73202-73924	21.2275	-3.31672	1.08119	-3.06766	0.0021574	0.0486678	0	0	0	0	24.3277	13.2285	26.5452	18.7035		TCONS_00005061.p1	KAF4317223.1		93.4905	-1.20818	0.421866	-2.86389	0.00418471	0.0344932	66.6203	58.308	33.5409	24.3974	97.2815
																		TCONS_00008765.p1		AOFI03000222.1:46807-48159	30.9379	-4.3085	1.07574	-4.00517	6.19739e-05	0.005643	0	0	0	0	40.5461	52.914	50.1409	37.407		TCONS_00005062.p2		AOFI03000418.1:14966-16396;	29.0754	-5.47311	1.06361	-5.14576	2.66434e-07	1.26476e-05	0	0	0	0	127.022
																		TCONS_00008851.p1	KAF4318945.1		62.832	-1.86613	0.574104	-3.2505	0.00115202	0.0332824	0	38.872	33.5409	24.3974	83.7953	52.914	123.877	70.1382		TCONS_00005116.p1	KAF4317161.1	AOFI03000428.1:13972-15411;	23.5631	-3.53468	1.0306	-3.42973	0.000604182	0.00866679	0	0	0	0	23.6334
																		TCONS_00008865.p1		AOFI03000263.1:3023-4108	24.4197	-4.22633	1.06564	-3.96602	7.30839e-05	0.00620346	0	0	0	0	54.0615	26.457	32.4441	46.7588		TCONS_00005138.p2	RLN66415.1		20.3236	-3.52858	1.10388	-3.19652	0.00139094	0.0161343	0	0	0	0	23.8166
																		TCONS_00008884.p1	KAF4318576.1	AOFI03000281.1:29301-30851	99.8027	-2.97403	0.766704	-3.87898	0.000104896	0.00772525	0	97.18	0	48.7949	297.338	26.457	407.026	481.616		TCONS_00005142.p1	KAF4317135.1	AOFI03000431.1:3604-4962;	6.38878	-3.61117	1.04945	-3.44102	0.000579522	0.00842553	0	0	0	0	22.9616
																		TCONS_00008919.p2		AOFI03000308.1:10719-12740	125.317	-1.73246	0.520047	-3.33136	0.00086422	0.0286915	0	19.436	67.0818	121.987	148.669	185.199	171.069	154.304		TCONS_00005142.p2	RLN77932.1	AOFI03000431.1:452-1807;	22.3991	-2.95408	1.09756	-2.6915	0.00711322	0.0482931	22.2068	0	0	0	44.824
																		TCONS_00008964.p1	RLN67556.1	AOFI03000342.1:18954-19301	20.0328	-3.46146	1.06736	-3.24302	0.00118269	0.0332824	0	0	0	0	35.14	26.457	17.6968	18.7035		TCONS_00005145.p2		AOFI03000432.1:254-1339;	149.951	-2.08455	0.572998	-3.63797	0.000274797	0.00471423	44.4135	0	33.5409	121.987	188.578
																		TCONS_00008999.p3		AOFI03000353.1:45029-46735	18.6559	-4.16844	1.14105	-3.65316	0.000259034	0.0125946	0	0	0	0	48.6553	26.457	26.5452	56.1105		TCONS_00005159.p2		AOFI03000434.1:13962-14798;	136.778	-1.2535	0.396343	-3.16266	0.00156336	0.0174234	111.034	77.744	33.5409	24.3974	148.701
																		TCONS_00009085.p1	KAF4317023.1		50.3594	-3.68943	0.877383	-4.20504	2.61035e-05	0.00405247	22.2068	19.436	0	0	240.574	39.6855	159.271	149.628		TCONS_00005179.p1		AOFI03000437.1:6415-8094;	14.2761	-4.45949	1.06471	-4.18845	2.8087e-05	0.00078115	0	0	0	0	39.5111
																		TCONS_00009237.p1	RLN75324.1	AOFI03000721.1:12003-15101	31.5376	-3.81242	1.04885	-3.63484	0.00027815	0.0128404	0	0	0	0	35.14	0	29.4946	42.0829		TCONS_00005180.p1			5.43379	-3.53295	1.24024	-2.8486	0.00439114	0.0357461	0	0	0	0	19.9082
																		TCONS_00009276.p2		AOFI03000898.1:5840-6667	16.7552	-4.35529	1.19861	-3.63362	0.000279473	0.0128404	0	0	0	0	86.4984	26.457	14.7473	51.4347		TCONS_00005188.p1		AOFI03000439.1:6528-8834;	33.3879	-3.55788	0.828649	-4.29359	1.75804e-05	0.000526077	22.2068	19.436	0	0	115.907
																		TCONS_00009280.p1	KAF4315301.1	AOFI03000898.1:14539-15192	36.6534	-4.04911	1.10357	-3.66911	0.0002434	0.0125946	0	0	0	0	51.3584	26.457	32.4441	32.7312		TCONS_00005212.p1	KAF4317053.1	AOFI03000444.1:5962-9072;	141.645	-1.53833	0.366913	-4.19264	2.75721e-05	0.000770456	44.4135	77.744	33.5409	97.5898	179.907
																		TCONS_00009295.p2	KAF4315064.1	AOFI03001068.1:4391-6415	24.1074	-3.96154	1.06534	-3.71858	0.000200346	0.0111745	0	0	0	0	45.9523	26.457	32.4441	28.0553		TCONS_00005224.p1		AOFI03000447.1:11218-19839;	62.397	-2.16565	0.746696	-2.90031	0.00372799	0.0318158	22.2068	19.436	0	0	45.6179
																																				TCONS_00005231.p1		AOFI03000449.1:3277-4281;	9.04153	-2.92405	1.05174	-2.7802	0.00543254	0.0406152	0	0	0	0	14.7174
																																				TCONS_00005260.p1	KAF4316987.1	AOFI03000454.1:20786-21571;	21.7225	-5.46892	1.08638	-5.0341	4.80099e-07	2.19953e-05	0	0	0	0	86.5335
																																				TCONS_00005285.p2	KAF4316962.1	AOFI03000458.1:4559-5854;	252.621	-1.93726	0.448743	-4.31708	1.58105e-05	0.000485403	177.654	252.668	33.5409	48.7949	416.118
																																				TCONS_00005287.p1		AOFI03000459.1:14293-16440;	7.6416	-4.01227	1.08045	-3.71352	0.000204396	0.00372259	0	0	0	0	30.7173
																																				TCONS_00005309.p1		AOFI03000465.1:592-3174;	8.35452	-3.68904	1.11187	-3.31788	0.000907048	0.011662	0	0	0	0	17.5266
																																				TCONS_00005344.p1		AOFI03000470.1:9327-10544;	4.6034	-3.05386	1.12033	-2.72585	0.00641362	0.0451432	0	0	0	0	16.4884
																																				TCONS_00005359.p1		AOFI03000472.1:12952-15897;	24.2538	-3.72405	1.033	-3.60509	0.000312046	0.0052541	0	0	0	0	28.2135
																																				TCONS_00005370.p3	KAF4316857.1	AOFI03000474.1:8971-9732;	33.9523	-5.12719	1.06974	-4.79294	1.64352e-06	6.93802e-05	0	0	0	0	72.3047
																																				TCONS_00005396.p1		AOFI03000480.1:19033-20160;	22.7445	-3.18061	1.02635	-3.09895	0.00194207	0.0202427	0	0	0	24.3974	54.5949
																																				TCONS_00005414.p1	KAF4316790.1	AOFI03000484.1:13981-14856;	40.0727	-1.79936	0.6214	-2.89566	0.00378366	0.0321035	22.2068	19.436	0	24.3974	55.9384
																																				TCONS_00005442.p1		AOFI03000491.1:2058-5477;	34.3255	-3.50563	1.12358	-3.12005	0.00180817	0.0192613	0	0	0	0	18.9311
																																				TCONS_00005446.p2		AOFI03000491.1:14202-15425;	7.8584	-3.19435	1.10089	-2.9016	0.00371262	0.0317075	0	0	0	0	19.9693
																																				TCONS_00005462.p1		AOFI03000494.1:5595-6188;	11.9551	-2.98087	1.03557	-2.87848	0.00399602	0.0333691	0	0	0	0	13.9235
																																				TCONS_00005502.p1	KAF4316674.1	AOFI03000503.1:3033-4091;	7.50864	-3.82573	1.13126	-3.38184	0.000720018	0.0098867	0	0	0	0	18.5647
																																				TCONS_00005529.p1	KAF4316640.1		42.5461	-1.59596	0.592278	-2.69462	0.00704699	0.048092	66.6203	38.872	33.5409	0	97.3426
																																				TCONS_00005531.p1		AOFI03000508.1:8991-12689;	30.6636	-3.15273	1.03814	-3.03691	0.00239019	0.0235827	0	0	0	0	17.5876
																																				TCONS_00005595.p1	KAF4316549.1		73.6337	-1.71361	0.561311	-3.05287	0.00226666	0.0226666	0	0	33.5409	97.5898	89.648
																																				TCONS_00005598.p2		AOFI03000522.1:4359-5831;	55.3812	-3.60159	1.09356	-3.29345	0.000989665	0.0123404	0	0	0	0	31.8776
																																				TCONS_00005616.p1	KAF4316535.1	AOFI03000525.1:13221-14426;	43.2246	-3.92458	0.923738	-4.24859	2.15125e-05	0.000620189	44.4135	0	0	0	128.487
																																				TCONS_00005627.p3	KAF4316522.1	AOFI03000527.1:13096-14148;	112.657	-4.2158	0.886167	-4.75734	1.96165e-06	8.10723e-05	88.827	0	0	0	359.203
																																				TCONS_00005637.p1		AOFI03000529.1:9411-10439;	10.0355	-4.33713	1.06426	-4.07526	4.59624e-05	0.00115101	0	0	0	0	50.8698
																																				TCONS_00005638.p1		AOFI03000529.1:14597-15631;	18.0456	-3.40299	1.19191	-2.85508	0.00430256	0.0352093	0	0	0	0	33.5875
																																				TCONS_00005646.p1		AOFI03000531.1:6868-8403;	5.96528	-2.95168	1.0794	-2.73455	0.00624658	0.0444226	0	0	0	0	16.7937
																																				TCONS_00005690.p1	KAF4316441.1		190.719	-1.30094	0.401321	-3.24164	0.00118843	0.0141462	244.274	291.54	134.164	48.7949	466.805
																																				TCONS_00005706.p1	KAF4316428.1	AOFI03000544.1:14045-17242;	37.9884	-3.21695	1.00082	-3.21432	0.00130754	0.0152869	22.2068	0	0	0	49.8316
																																				TCONS_00005707.p1	KAF4316429.1	AOFI03000544.1:17516-18433;	16.138	-4.14464	1.15829	-3.57825	0.000345908	0.00566292	0	0	0	0	37.4958
																																				TCONS_00005720.p2			9.94171	-3.22309	1.07605	-2.9953	0.00274176	0.0258434	0	0	0	0	13.435
																																				TCONS_00005732.p2	RLN77839.1	AOFI03000551.1:3-458;	48.2223	-2.63209	0.79038	-3.33016	0.000867961	0.0113237	88.827	19.436	0	0	180.945
																																				TCONS_00005733.p2		AOFI03000551.1:15956-17341;	36.657	-2.95215	1.02021	-2.89367	0.00380763	0.0322163	0	0	0	24.3974	41.7095
																																				TCONS_00005869.p1	KAF4316191.1	AOFI03000593.1:8286-9806;	50.4682	-2.79869	1.03932	-2.69281	0.00708518	0.0482691	0	0	33.5409	0	23.3891
																																				TCONS_00005889.p3		AOFI03000598.1:17221-18264;	23.7812	-3.19505	1.05326	-3.03349	0.00241741	0.0236615	0	0	0	0	17.5266
																																				TCONS_00005926.p1		AOFI03000612.1:12064-13332;	155.777	-3.28807	0.51308	-6.40849	1.46967e-10	1.09946e-08	88.827	58.308	67.0818	48.7949	608.3
																																				TCONS_00006006.p3		AOFI03000630.1:527-943;	16.1598	-2.99719	1.04137	-2.87814	0.00400034	0.0333691	0	0	0	0	18.809
																																				TCONS_00006011.p1		AOFI03000631.1:10591-12468;	31.0296	-3.53299	1.07959	-3.27251	0.00106596	0.0130138	0	0	0	0	23.1448
																																				TCONS_00006071.p1		AOFI03000651.1:7983-11375;	25.1071	-2.87986	1.06207	-2.71157	0.00669663	0.0466436	0	0	0	0	11.1144
																																				TCONS_00006073.p3		AOFI03000652.1:99-785;	4.03201	-2.86054	1.05987	-2.69895	0.00695576	0.0476897	0	0	0	0	17.038
																																				TCONS_00006086.p1		AOFI03000655.1:5277-6674;	35.9397	-5.60638	1.10375	-5.07941	3.78618e-07	1.74135e-05	0	0	0	0	88.4267
																																				TCONS_00006105.p1		AOFI03000661.1:2019-4250;	236.381	-1.73553	0.314348	-5.52107	3.36941e-08	1.8269e-06	133.241	174.924	100.623	121.987	321.096
																																				TCONS_00006170.p1	KAF4315845.1	AOFI03000685.1:4657-5958;	68.7112	-1.38802	0.508971	-2.7271	0.00638934	0.0450877	44.4135	19.436	0	97.5898	121.465
																																				TCONS_00006185.p1		AOFI03000691.1:5067-6815;	71.4213	-2.16523	0.458346	-4.724	2.31251e-06	9.39309e-05	44.4135	19.436	67.0818	24.3974	137.281
																																				TCONS_00006190.p2		AOFI03000692.1:7509-8000;	15.2311	-2.99947	1.0803	-2.77651	0.00549465	0.0410276	0	0	0	0	14.6564
																																				TCONS_00006215.p1		AOFI03000703.1:7662-8831;	12.2806	-3.91994	1.19198	-3.28861	0.00100683	0.0124671	0	0	0	0	20.4578
																																				TCONS_00006215.p2		AOFI03000703.1:6540-7526;	11.1103	-4.14578	1.06865	-3.87948	0.000104682	0.00222543	0	0	0	0	29.6791
																																				TCONS_00006217.p2		AOFI03000704.1:4663-6222;	29.3141	-2.20041	0.779175	-2.82403	0.00474244	0.0375205	44.4135	0	0	0	44.9461
																																				TCONS_00006242.p2		AOFI03000713.1:2848-4062;	52.6609	-2.03947	0.752064	-2.71183	0.00669124	0.0466335	0	0	0	48.7949	41.2821
																																				TCONS_00006245.p1		AOFI03000714.1:4202-8908;	20.7216	-3.53102	1.04964	-3.36402	0.000768151	0.0103951	0	0	0	0	22.5952
																																				TCONS_00006256.p1		AOFI03000719.1:2362-3789;	16.9419	-3.56214	1.23288	-2.8893	0.00386106	0.0325287	0	0	0	0	8.4274
																																				TCONS_00006303.p1	KAF4315683.1	AOFI03000735.1:1441-2835;	31.8023	-3.18914	1.15655	-2.75747	0.0058251	0.0426597	0	0	0	0	22.1677
																																				TCONS_00006309.p1		AOFI03000737.1:8385-9353;	63.6883	-2.30301	0.624979	-3.68493	0.000228762	0.00411562	44.4135	19.436	67.0818	24.3974	206.532
																																				TCONS_00006320.p1		AOFI03000740.1:4758-6014;	65.9755	-3.37849	0.825474	-4.09278	4.26226e-05	0.00108344	22.2068	19.436	0	0	120.793
																																				TCONS_00006321.p1		AOFI03000740.1:6990-8195;	8.71258	-4.13299	1.07753	-3.83561	0.000125253	0.00256116	0	0	0	0	29.0074
																																				TCONS_00006351.p1	KAF4315640.1	AOFI03000749.1:8303-9526;	28.7668	-5.38854	1.36225	-3.9556	7.63416e-05	0.00172491	0	0	0	0	107.541
																																				TCONS_00006443.p1	KAF4315532.1	AOFI03000791.1:3562-5562;	11.9581	-3.22	1.11218	-2.89523	0.00378887	0.0321035	0	0	0	0	18.4426
																																				TCONS_00006486.p1	KAF4315499.1	AOFI03000809.1:6686-8104;	10.7118	-3.30755	1.12878	-2.93018	0.00338761	0.0296777	0	0	0	0	11.0533
																																				TCONS_00006507.p1	KAF4315477.1	AOFI03000817.1:6157-7143;	140.766	-1.30829	0.459593	-2.84663	0.00441852	0.0359281	0	58.308	100.623	73.1923	145.892
																																				TCONS_00006516.p1	KAF4315461.1	AOFI03000823.1:1152-4097;	16.1789	-3.69921	1.06644	-3.46874	0.000522903	0.00779409	0	0	0	0	24.244
																																				TCONS_00006557.p1	KAF4315416.1	AOFI03000843.1:7733-10669;	59.9283	-1.41748	0.506419	-2.79903	0.00512564	0.0393665	66.6203	0	33.5409	48.7949	90.8694
																																				TCONS_00006582.p1		AOFI03000855.1:2829-3944;	110.479	-1.59209	0.409471	-3.88816	0.000101005	0.00217758	133.241	0	0	48.7949	137.953
																																				TCONS_00006606.p2		AOFI03000870.1:3514-4260;	12.6402	-2.91478	1.04347	-2.79335	0.0052166	0.0398065	0	0	0	0	13.5571
																																				TCONS_00006641.p1		AOFI03000892.1:2329-3204;	91.8667	-4.41906	0.788546	-5.60406	2.09388e-08	1.15652e-06	44.4135	19.436	0	0	270.898
																																				TCONS_00006693.p1		AOFI03000923.1:4368-5741;	24.6967	-3.80821	1.0252	-3.7146	0.000203525	0.00371818	0	0	0	24.3974	65.5261
																																				TCONS_00006764.p1		AOFI03000965.1:1225-5346;	102.891	-3.86562	0.977132	-3.95609	7.61867e-05	0.00172491	44.4135	0	33.5409	0	222.105
																																				TCONS_00006789.p4			30.5862	-2.62658	0.828781	-3.16921	0.00152853	0.0171853	44.4135	0	0	24.3974	91.0526
																																				TCONS_00006817.p1	KAF4315146.1	AOFI03000998.1:1326-4289;	95.3064	-1.30551	0.46875	-2.78509	0.00535135	0.0404431	133.241	19.436	33.5409	48.7949	101.556
																																				TCONS_00006851.p1		AOFI03001019.1:1913-4279;	25.0422	-5.07085	1.30985	-3.87131	0.000108251	0.00228081	0	0	0	0	86.5335
																																				TCONS_00006905.p1	RLN70440.1	AOFI03001063.1:2050-2793;	163.362	-1.73817	0.392802	-4.42507	9.64124e-06	0.000313938	44.4135	174.924	100.623	48.7949	353.096
																																				TCONS_00006913.p1	KAF4315066.1	AOFI03001066.1:4696-7908;	439.589	-1.20418	0.293347	-4.10495	4.04408e-05	0.0010369	355.308	194.36	167.705	195.18	367.874
																																				TCONS_00006996.p1	KAF4314994.1	AOFI03001139.1:1647-2378;	21.0287	-3.50932	1.04357	-3.36279	0.000771604	0.0104114	0	0	0	0	25.0379
																																				TCONS_00007004.p1	KAF4314987.1	AOFI03001144.1:1225-3216;	42.9254	-3.86213	0.82456	-4.68386	2.81519e-06	0.000112417	44.4135	0	0	0	185.281
																																				TCONS_00007099.p1	RLN43591.1	AOFI03001231.1:2747-3283; AOFI03001231.1:3-539;	29.71	-5.82956	1.32498	-4.39973	1.08384e-05	0.00034718	0	0	0	0	120.854
																																				TCONS_00007102.p1	KAF4314906.1	AOFI03001236.1:2282-2638;	127.2	-2.44936	0.409902	-5.97547	2.29425e-09	1.49823e-07	66.6203	116.616	67.0818	73.1923	465.706
																																				TCONS_00007103.p1		AOFI03001236.1:714-1046;	5.29158	-3.20404	1.12311	-2.85283	0.00433318	0.0353837	0	0	0	0	15.5724
																																				TCONS_00007156.p1		AOFI03001288.1:1-3009;	143.071	-1.36536	0.427923	-3.19067	0.00141945	0.0163687	222.068	38.872	67.0818	97.5898	280.303
																																				TCONS_00007167.p1	KAF4314849.1	AOFI03001296.1:1927-2955;	19.3278	-3.40113	1.0818	-3.14394	0.0016669	0.0181952	0	0	0	0	22.0456
																																				TCONS_00007177.p1	KAF4314842.1	AOFI03001306.1:3-458;	50.6479	-1.93345	0.643185	-3.00605	0.00264664	0.0252692	22.2068	19.436	0	24.3974	76.3962
																																				TCONS_00007219.p1	KAF4314799.1	AOFI03001358.1:2637-3758;	21.7344	-3.93947	1.15408	-3.41352	0.000641301	0.00907806	22.2068	0	0	0	70.839
																																				TCONS_00007229.p2	KAF4314790.1	AOFI03001372.1:1556-2380;	24.6942	-5.48255	1.0744	-5.10291	3.34465e-07	1.55173e-05	0	0	0	0	100.518
																																				TCONS_00007323.p1		AOFI03001492.1:27-401;	3.70021	-3.03108	1.10822	-2.7351	0.00623605	0.0444226	0	0	0	0	22.3509
																																				TCONS_00007324.p1	KAF4314728.1	AOFI03001492.1:1532-2059; AOFI03001874.1:863-1315;	10.001	-4.47576	1.14546	-3.90738	9.33014e-05	0.00204226	0	0	0	0	61.6788
																																				TCONS_00007329.p1	KAF4314724.1	AOFI03001498.1:1-738;	100.184	-0.996021	0.321033	-3.10255	0.0019186	0.0200867	133.241	77.744	33.5409	97.5898	186.38
																																				TCONS_00007335.p1	RLN06513.1		111.656	-1.8751	0.630924	-2.97198	0.00295884	0.0271322	22.2068	19.436	33.5409	97.5898	135.144
																																				TCONS_00007373.p2		AOFI03001563.1:254-922;	5.15838	-3.36828	1.09294	-3.08185	0.00205719	0.0212	0	0	0	0	25.954
																																				TCONS_00007451.p1	KAF4314681.1	AOFI03001686.1:1750-3240;	17.0628	-4.44056	1.11177	-3.99415	6.49268e-05	0.00151694	0	0	0	0	38.6561
																																				TCONS_00007470.p1	KAF4314677.1	AOFI03001709.1:171-1190;	222.987	-3.51075	0.578258	-6.07126	1.26911e-09	8.5719e-08	155.447	58.308	33.5409	48.7949	1081.03
																																				TCONS_00007473.p1		AOFI03001713.1:1021-1902;	68.9361	-3.40678	0.773274	-4.40566	1.05462e-05	0.000338738	22.2068	19.436	0	24.3974	245.127
																																				TCONS_00007488.p1	RLN65057.1	AOFI03001730.1:146-1198;	620.978	-2.36774	0.264063	-8.96656	3.05919e-19	5.8322e-17	355.308	310.976	335.409	268.372	2032.35
																																				TCONS_00007552.p1		AOFI03001819.1:186-515;	28.1814	-1.6092	0.496169	-3.24324	0.00118178	0.0140813	22.2068	38.872	33.5409	24.3974	101.251
																																				TCONS_00007564.p1		AOFI03001832.1:41-1228;	23.5876	-2.20858	0.758145	-2.91313	0.00357822	0.0308719	0	0	33.5409	24.3974	48.427
																																				TCONS_00007587.p1		AOFI03001874.1:836-1315; AOFI03001388.1:2-478; AOFI03001492.1:1607-2059;	4.55688	-3.2393	1.05546	-3.06909	0.00214711	0.0218219	0	0	0	0	24.5494
																																				TCONS_00007616.p1		AOFI03001927.1:1-1113;	28.4325	-2.09496	0.772083	-2.71339	0.00665988	0.0464698	22.2068	0	0	24.3974	47.9995
																																				TCONS_00007633.p1		AOFI03001960.1:27-890;	20.114	-3.22794	1.13965	-2.83238	0.00462022	0.0370747	0	0	0	0	12.7632
																																				TCONS_00007682.p1		AOFI03002066.1:3-1013;	17.5503	-3.01455	1.09377	-2.75611	0.00584938	0.042758	0	0	0	0	9.7709
																																				TCONS_00007687.p1		AOFI03002074.1:3-491;	28.5764	-4.26316	1.09654	-3.88784	0.000101141	0.00217758	22.2068	0	0	0	119.755
																																				TCONS_00007732.p1		AOFI03002137.1:3-1034;	17.4474	-3.41788	1.0833	-3.15508	0.00160454	0.0177415	0	0	0	0	16.9159
																																				TCONS_00007749.p1		AOFI03002169.1:2-745;	48.7146	-1.94817	0.686181	-2.83914	0.00452349	0.0364718	66.6203	0	0	48.7949	85.0068
																																				TCONS_00007776.p2		AOFI03002214.1:3-740;	8.72947	-3.65867	1.12751	-3.24492	0.00117484	0.0140411	0	0	0	0	27.9692
																																				TCONS_00007781.p1		AOFI03002237.1:259-606;	253.395	-1.68957	0.326266	-5.17851	2.23669e-07	1.08351e-05	222.068	174.924	167.705	170.782	585.888
																																				TCONS_00007885.p1		AOFI03000018.1:49463-51991;	20.5317	-5.28434	1.0786	-4.89924	9.62059e-07	4.22734e-05	0	0	0	0	75.9688
																																				TCONS_00007888.p1		AOFI03000018.1:76928-78394;	8.85341	-3.68268	1.07065	-3.43965	0.000582464	0.0084419	0	0	0	0	19.6029
																																				TCONS_00007894.p2		AOFI03000018.1:173725-175002;	27.0765	-2.90712	1.05152	-2.76469	0.00569764	0.0420651	0	0	0	0	11.5419
																																				TCONS_00008052.p1		AOFI03000033.1:6950-9022;	159.953	-1.17912	0.400905	-2.94115	0.00326993	0.0289952	88.827	116.616	33.5409	73.1923	160.792
																																				TCONS_00008077.p3	KAF4323367.1	AOFI03000043.1:62380-63393;	59.3944	-1.00671	0.365511	-2.75426	0.00588245	0.0429032	66.6203	58.308	134.164	0	116.701
																																				TCONS_00008105.p1		AOFI03000056.1:43565-44671;	57.4606	-1.48517	0.489536	-3.03384	0.00241463	0.0236615	88.827	19.436	0	24.3974	111.694
																																				TCONS_00008148.p2		AOFI03000064.1:10343-12478;	15.8394	-2.84086	1.05235	-2.69954	0.00694353	0.0476711	0	0	0	0	12.7632
																																				TCONS_00008151.p2	KAF4322631.1	AOFI03000064.1:41990-42931;	10.2649	-3.47763	1.07661	-3.23015	0.00123723	0.0146387	0	0	0	0	22.5952
																																				TCONS_00008204.p1	KAF4322332.1		26.8993	-2.16467	0.776313	-2.78839	0.00529702	0.0401351	22.2068	19.436	0	0	49.6484
																																				TCONS_00008268.p9		AOFI03000079.1:1733-2107;	199.961	-1.38924	0.307692	-4.51502	6.33097e-06	0.000219449	177.654	77.744	134.164	121.987	274.135
																																				TCONS_00008304.p3			172.703	-3.42982	0.450394	-7.61516	2.63366e-14	2.96475e-12	66.6203	58.308	0	73.1923	557.918
																																				TCONS_00008315.p1		AOFI03000090.1:21135-22760;	13.6158	-3.20825	1.12205	-2.85927	0.00424616	0.0348781	0	0	0	0	18.2594
																																				TCONS_00008348.p1		AOFI03000104.1:15839-17866;	37.1903	-2.96956	0.997483	-2.97705	0.00291037	0.0268488	22.2068	0	0	0	39.8775
																																				TCONS_00008410.p5		AOFI03000123.1:9168-9566;	35.6643	-2.17168	0.807885	-2.6881	0.00718596	0.0486219	0	19.436	33.5409	0	40.9767
																																				TCONS_00008426.p1	RLN58437.1	AOFI03000129.1:33449-34195;	439.657	-0.812762	0.228009	-3.56461	0.000364397	0.00590023	421.928	272.104	301.868	292.769	503.507
																																				TCONS_00008448.p2	RLN27379.1	AOFI03000130.1:124003-125460;	59.7724	-2.32126	0.661406	-3.50959	0.000448803	0.00693609	0	19.436	33.5409	24.3974	86.2282
																																				TCONS_00008452.p2		AOFI03000130.1:24611-28792;	15.398	-2.99378	1.05311	-2.84279	0.00447206	0.0362053	0	0	0	0	15.9998
																																				TCONS_00008477.p1		AOFI03000131.1:42066-43745;	120.759	-2.7528	0.773259	-3.56	0.00037086	0.00598848	22.2068	0	0	24.3974	96.3655
																																				TCONS_00008496.p4		AOFI03000134.1:73202-73924;	21.2275	-3.11658	1.05763	-2.94676	0.00321125	0.0286036	0	0	0	0	14.2899
																																				TCONS_00008531.p1		AOFI03000140.1:8004-11231;	78.2744	-2.08711	0.749662	-2.78406	0.00536825	0.0405004	0	38.872	0	0	43.2973
																																				TCONS_00008577.p3		AOFI03000154.1:17879-20137;	29.8405	-2.58286	0.781939	-3.30314	0.000956077	0.0121124	44.4135	0	0	0	64.4269
																																				TCONS_00008577.p5		AOFI03000154.1:12512-14719;	19.6822	-2.92639	1.04259	-2.80685	0.00500285	0.0388016	0	0	0	24.3974	41.8317
																																				TCONS_00008631.p1		AOFI03000170.1:20265-23687;	90.4702	-2.37252	0.661369	-3.58729	0.000334137	0.00553151	66.6203	0	0	24.3974	63.2666
																																				TCONS_00008661.p5		AOFI03000175.1:41918-43078;	38.3856	-3.35936	1.07854	-3.11472	0.00184121	0.0195697	0	0	0	0	17.6487
																																				TCONS_00008664.p1	KAF4320061.1	AOFI03000175.1:13403-14404;	6.82465	-3.50296	1.10599	-3.16726	0.00153882	0.0172578	0	0	0	0	12.9464
																																				TCONS_00008665.p1		AOFI03000175.1:16034-17020;	21.1299	-3.85303	1.07581	-3.58152	0.000341597	0.00561569	22.2068	0	0	0	53.1903
																																				TCONS_00008740.p8		AOFI03000210.1:69256-70728;	30.587	-2.92483	1.06885	-2.73643	0.00621097	0.0443052	0	19.436	0	0	47.0835
																																				TCONS_00008745.p1	KAF4319435.1		12.1604	-3.75222	1.19597	-3.13738	0.00170464	0.0184888	0	0	0	0	32.0608
																																				TCONS_00008851.p1	KAF4318945.1		62.832	-2.11676	0.561497	-3.76986	0.000163339	0.00312406	0	38.872	33.5409	24.3974	79.2664
																																				TCONS_00008869.p1		AOFI03000263.1:37650-39023;	6.67607	-3.67479	1.21145	-3.03339	0.0024182	0.0236615	0	0	0	0	13.0686
																																				TCONS_00008904.p3		AOFI03000298.1:10005-11078;	39.0138	-3.89204	1.13157	-3.4395	0.000582791	0.0084419	0	0	0	0	36.8851
																																				TCONS_00008922.p4		AOFI03000308.1:44308-45336;	15.4025	-2.85786	1.01779	-2.8079	0.00498659	0.0387544	0	19.436	0	0	41.3431
																																				TCONS_00008936.p4		AOFI03000316.1:29693-30253;	10.7016	-2.90339	1.07146	-2.70976	0.00673321	0.0467331	0	0	0	0	15.206
																																				TCONS_00008953.p1	KAF4317933.1		247.317	-3.09904	0.395943	-7.82697	4.99751e-15	6.02761e-13	66.6203	116.616	100.623	73.1923	765.978
																																				TCONS_00008964.p1	RLN67556.1	AOFI03000342.1:18954-19301;	20.0328	-3.43233	1.04615	-3.28093	0.00103465	0.0127236	0	0	0	0	21.496
																																				TCONS_00008999.p3		AOFI03000353.1:45029-46735;	18.6559	-3.77556	1.12676	-3.35082	0.000805729	0.010737	0	0	0	0	23.267
																																				TCONS_00009063.p1	RLN59317.1		378.731	-0.607736	0.19174	-3.16959	0.00152656	0.0171848	333.101	213.796	402.491	317.167	486.286
																																				TCONS_00009166.p1		AOFI03000588.1:22441-23937;	22.193	-5.21838	1.13573	-4.59474	4.3329e-06	0.000161374	0	0	0	0	64.1826
																																				TCONS_00009168.p1		AOFI03000601.1:161-1741;	11.8888	-4.22074	1.078	-3.91533	9.0279e-05	0.00198345	0	0	0	0	33.16
																																				TCONS_00009189.p5		AOFI03000634.1:616-1032;	10.4254	-3.02742	1.13193	-2.67457	0.00748261	0.0499968	0	0	0	0	16.122
																																				TCONS_00009196.p3		AOFI03000636.1:2-889;	136.421	-1.7646	0.417515	-4.22642	2.37438e-05	0.000674643	133.241	97.18	67.0818	146.385	445.003
																																				TCONS_00009217.p2		AOFI03000662.1:5912-6781;	9.26298	-3.92558	1.06719	-3.67843	0.000234678	0.00420782	0	0	0	0	34.5035
																																				TCONS_00009228.p2		AOFI03000670.1:8392-10086;	16.0727	-3.16843	1.03672	-3.05621	0.00224156	0.0224917	0	0	0	0	17.1601
																																				TCONS_00009233.p2		AOFI03000715.1:7937-10237;	210.742	-3.59037	0.864	-4.15552	3.24547e-05	0.000869875	177.654	58.308	33.5409	0	722.375
																																				TCONS_00009237.p1	RLN75324.1	AOFI03000721.1:12003-15101;	31.5376	-3.7643	1.03252	-3.64576	0.000266604	0.00462022	0	0	0	0	28.5799
																																				TCONS_00009238.p1		AOFI03000727.1:1139-4066;	66.5889	-3.0312	1.1067	-2.73895	0.00616366	0.0440964	0	0	0	0	13.4961
																																				TCONS_00009250.p1		AOFI03000819.1:2324-3667;	377.747	-2.46682	0.528172	-4.67049	3.00476e-06	0.000119182	377.515	136.052	201.246	170.782	1496.47
																																				TCONS_00009251.p1		AOFI03000819.1:5746-7263;	7.58809	-2.94432	1.06897	-2.75435	0.00588087	0.0429032	0	0	0	0	18.3815
																																				TCONS_00009271.p2		AOFI03000888.1:5012-6034;	4.89139	-2.89517	1.04018	-2.78335	0.00538009	0.0405004	0	0	0	0	14.5953
																																				TCONS_00009280.p1	KAF4315301.1	AOFI03000898.1:14539-15192;	36.6534	-3.99937	1.08815	-3.67539	0.00023749	0.00424679	0	0	0	0	38.1065
																																				TCONS_00009295.p2	KAF4315064.1	AOFI03001068.1:4391-6415;	24.1074	-3.25862	1.05008	-3.10322	0.00191425	0.0200589	0	0	0	0	20.58
																																				TCONS_00009302.p3	KAF4315027.1	AOFI03001099.1:5837-6493;	46.6111	-2.11509	0.576242	-3.67049	0.000242089	0.004303	22.2068	19.436	100.623	0	85.6786
[truncated: 122 more columns]
