# Supplementary material for: Haustorium formation and a distinct biotrophic transcriptome characterize infection of Nicotiana benthamiana by the tree pathogen Phytophthora kernoviae
Source: Mol Plant Pathol. 2021 May 20;22(8):954–68. doi: 10.1111/mpp.13072 (PMC8295517; doi:10.1111/mpp.13072)
Supplement: Supplementary file 11 — TABLE S5 Normalized expression count values for Phytophthora kernoviae RXLR effector coding genes [file MPP-22-954-s006.xlsx]

## Sheet: Supp Table S5
Supplementary Table S5: Normalized expression count values for Phytophthora kernoviae RXLR effector coding genes (extracted from Table S2). Sample names are described in Supplementary Table S1.
RXLR effector name	Peptide GenBank accession	Genomic coordinates	Peptide	T24_Rep1	T24_Rep2	T24_Rep3	T24_Rep4	T48_Rep1	T48_Rep2	T48_Rep3	T48_Rep4	T72_Rep1	T72_Rep2	T72_Rep3	T72_Rep4	Myc_Rep1	Myc_Rep2	Myc_Rep3	Myc_Rep4	Spr_Rep1	Spr_Rep2	Spr_Rep3	Spr_Rep4	hitName	hitDescription	RxLR	Crinkler	SignalPos	Sec	Desc
PkRXLR147	KAF4314661.1	AOFI03001892.1:2422-2670;	TCONS_00009363.p1	355.308	155.488	402.491	170.782	313.984	277.359	248.061	241.314	35.14	171.97	64.8882	74.8141	0.122136	0.0572597	0.324596	0	2.25728	2.59935	1.474	2.0699	null	null	39:RSLR;55:EER	NA	24	Y	SignalP-noTM
PkRXLR142		AOFI03000636.1:14375-14884;	TCONS_00009197.p1	44.4135	97.18	33.5409	24.3974	78.4961	57.6331	14.5918	8.04379	2.70307	92.5994	58.9893	28.0553	0	0	0	0	0.90291	1.11401	0.736999	1.55243	null	null	101:RSLR;118:EER	NA	NA	NA	NA
PkRXLR132			TCONS_00007734.p1	0	0	0	48.7949	21.408	14.4083	18.2398	32.1752	2.70307	26.457	2.94946	4.67588	0.854954	0.572597	0	0.180142	11.7378	17.8241	21.373	6.2097	null	null	39:RSLR;55:EER	NA	24	Y	SignalP-noTM
PkRXLR104		AOFI03000518.1:525-983;	TCONS_00005579.p1	44.4135	136.052	167.705	24.3974	49.9521	43.2249	58.3673	72.3941	10.8123	13.2285	38.343	14.0276	3.41982	5.38241	1.94758	8.46669	9.25483	9.2834	6.63299	2.58738	null	null	58:RYLR;76:EER	NA	17	Y	SignalP-noTM
PkRXLR111		AOFI03000672.1:10507-10980;	TCONS_00006130.p2	111.034	19.436	0	24.3974	49.9521	46.8269	32.8316	32.1752	2.70307	52.914	23.5957	18.7035	0	0	0	0.180142	0	0	0	0	null	null	54:RFLR;66:EER	NA	24	Y	SignalP-noTM
PkRXLR143		AOFI03000670.1:1267-2004;	TCONS_00009226.p1	44.4135	38.872	33.5409	97.5898	71.3601	86.4497	76.6071	56.3065	5.40615	39.6855	32.4441	28.0553	1.22136	0.458078	1.94758	1.44114	26.1844	72.7819	22.847	9.83203	null	null	47:RFLR;85:EER	NA	17	Y	SignalP-noTM
PkRXLR138		AOFI03000341.1:33407-33835;	TCONS_00008959.p1	88.827	0	0	0	7.13601	43.2249	7.29591	16.0876	13.5154	105.828	29.4946	14.0276	4.45797	6.87117	5.51814	9.36741	1.58009	1.11401	0.736999	2.0699	null	null	53:RFLR;79:EER	NA	24	Y	SignalP-noTM
PkRXLR130		AOFI03002095.1:795-1196;	TCONS_00007703.p1	0	0	0	0	7.13601	10.8062	0	8.04379	2.70307	0	2.94946	0	0.0610681	0	0	0	2.483	1.11401	2.948	1.03495	null	null	55:RFLR;68:EER	NA	24	Y	SignalP-noTM
PkRXLR17		AOFI03000644.1:9754-10125;	TCONS_00006038.p1	44.4135	38.872	33.5409	24.3974	21.408	25.2145	21.8877	24.1314	5.40615	26.457	11.7979	4.67588	0	0	0	0	0	0	0	0.517475	null	null	42:RSLR;	NA	24	Y	SignalP-noTM
PkRXLR118		AOFI03001085.1:8120-8815;	TCONS_00006938.p1	0	0	100.623	0	21.408	43.2249	10.9439	32.1752	0	13.2285	8.84839	4.67588	0	0	0	0	0.451455	0.371336	0	0.517475	null	null	67:RFLR;81:EER	NA	34	Y	SignalP-noTM
PkRXLR145		AOFI03001099.1:3950-4381;	TCONS_00009301.p1	0	19.436	33.5409	24.3974	21.408	7.20414	3.64796	8.04379	5.40615	13.2285	11.7979	9.35176	0.305341	0.0572597	0.973789	1.261	0	1.11401	0	0	null	null	48:RFLR;60:EER	NA	24	Y	SignalP-noTM
PkRXLR152		AOFI03000634.1:24035-24418;	TCONS_00009195.p1	22.2068	0	67.0818	0	28.544	64.8373	47.4234	24.1314	32.4369	277.798	115.029	28.0553	9.52663	13.7996	11.6855	23.0582	1.58009	1.48534	2.211	0.517475	null	null	NA	NA	NA	NA	NA
PkRXLR96		AOFI03000344.1:29896-30285;	TCONS_00004593.p4	111.034	0	67.0818	97.5898	71.3601	108.062	36.4796	16.0876	5.40615	52.914	17.6968	28.0553	10.9312	9.44785	18.1774	50.0796	5.86892	4.45603	4.42199	5.69223	null	null	51:RFLR;64:EER	NA	23	Y	SignalP-noTM
PkRXLR91		AOFI03000266.1:39658-40104;	TCONS_00004000.p1	44.4135	19.436	33.5409	0	7.13601	14.4083	14.5918	0	18.9215	13.2285	2.94946	9.35176	18.3204	18.8957	12.0101	20.3561	16.9296	15.5961	15.477	16.0417	null	null	63:RSLR;74:EER	NA	34	Y	SignalP-TM
PkRXLR146		AOFI03001838.1:138-614;	TCONS_00009360.p1	0	0	67.0818	0	7.13601	3.60207	7.29591	8.04379	5.40615	0	2.94946	0	0.0610681	0.0572597	0	0	0.90291	2.97069	0.736999	0.517475	null	null	55:RSLR;88:EER	NA	22	Y	SignalP-noTM
PkRXLR21		AOFI03000271.1:21365-22255;	TCONS_00004030.p1	88.827	19.436	0	24.3974	21.408	25.2145	25.5357	96.5255	40.5461	26.457	26.5452	65.4623	24.4273	28.7444	26.2923	37.2895	136.114	68.3258	86.9659	105.048	null	null	44:RELR;	NA	20	Y	SignalP-noTM
PkRXLR50		AOFI03000606.1:7875-8282;	TCONS_00005911.p1	0	0	0	0	0	7.20414	0	0	0	0	0	0	0.122136	0.0572597	0	0.180142	0.451455	0.742672	0	1.03495	null	null	56:RPLR;	NA	24	Y	SignalP-noTM
PkRXLR114		AOFI03000798.1:8534-9076;	TCONS_00006459.p4	133.241	97.18	234.786	146.385	242.624	237.737	175.102	249.357	43.2492	370.398	97.3323	70.1382	0.0610681	0	0	0.180142	5.86892	4.0847	0	5.17475	null	null	40:RSLR;72:EER	NA	24	Y	SignalP-noTM
PkRXLR141		AOFI03000636.1:12104-12469;	TCONS_00009196.p16	0	19.436	0	0	0	0	0	0	0	0	0	0	0.97709	0.858896	0.649192	1.08085	1.35437	0.742672	0.736999	0.517475	null	null	43:RLLR;58:EER	NA	24	Y	SignalP-noTM
PkRXLR98		AOFI03000408.1:5992-6651;	TCONS_00004986.p1	22.2068	0	33.5409	0	7.13601	7.20414	10.9439	0	2.70307	52.914	8.84839	0	18.6258	27.8282	42.1975	48.098	0	0.371336	0	0	null	null	125:RSLR;136:EER	NA	NA	NA	NA
PkRXLR89	RLN38262.1	AOFI03000252.1:186-656;	TCONS_00003882.p1	0	38.872	0	0	7.13601	21.6124	3.64796	32.1752	2.70307	13.2285	2.94946	9.35176	0	0	0	0.180142	1.80582	1.48534	1.474	0.517475	null	null	55:RSLR;73:EER	NA	25	Y	SignalP-noTM
PkRXLR64		AOFI03000926.1:4086-4550;	TCONS_00006700.p2	66.6203	58.308	33.5409	0	49.9521	61.2352	43.7755	80.4379	5.40615	79.3709	35.3936	4.67588	2.93127	5.32515	4.86894	5.9447	1.35437	1.11401	2.211	2.0699	null	null	NA	NA	24	Y	SignalP-noTM
PkRXLR139		AOFI03000489.1:31441-31890;	TCONS_00009133.p2	22.2068	19.436	0	0	0	3.60207	0	16.0876	2.70307	26.457	0	9.35176	0.244273	0.229039	0.649192	0.180142	2.25728	4.45603	5.89599	3.10485	null	null	51:RFLR;74:EER	NA	21	Y	SignalP-noTM
PkRXLR144		AOFI03000954.1:9036-9581;	TCONS_00009285.p1	22.2068	0	0	0	7.13601	0	0	8.04379	0	13.2285	2.94946	0	0.183204	0.114519	0.324596	0.540427	0.677183	0.371336	0.736999	0	null	null	52:RFLR;83:EER	NA	24	Y	SignalP-noTM
PkRXLR9		AOFI03000008.1:176039-176428;	TCONS_00000478.p11	0	0	0	0	7.13601	3.60207	0	0	2.70307	0	0	0	1.58777	1.54601	1.62298	2.34185	1.35437	1.11401	0	2.58738	null	null	54:RKLR;	NA	NA	NA	NA
PkRXLR100		AOFI03000419.1:30355-30720;	TCONS_00005070.p1	0	0	0	0	0	0	0	0	0	0	0	0	0.305341	0.572597	0.324596	0.360285	0.677183	0.742672	0.736999	1.03495	null	null	40:RHLR;69:EER	NA	21	Y	SignalP-noTM
PkRXLR123		AOFI03001539.1:1546-1932;	TCONS_00007357.p1	22.2068	0	0	48.7949	0	0	0	0	0	0	2.94946	0	0.671749	0.916156	0.649192	1.44114	1.80582	0	0	0.517475	null	null	54:RMLR;67:EER	NA	32	Y	SignalP-noTM
PkRXLR133		AOFI03002255.1:615-1064;	TCONS_00007789.p2	0	0	0	0	14.272	10.8062	0	40.2189	2.70307	52.914	23.5957	14.0276	0	0	0.324596	0.360285	0.90291	2.22802	1.474	0	null	null	53:RFLR;89:EER	NA	24	Y	SignalP-noTM
PkRXLR77		AOFI03000039.1:120367-120807;	TCONS_00001264.p1	22.2068	0	0	0	0	18.0104	0	0	0	13.2285	8.84839	9.35176	0.610681	1.08793	0.649192	2.52199	11.9636	0.742672	4.42199	5.69223	null	null	54:RFLR;73:EER	NA	21	Y	SignalP-noTM
PkRXLR62		AOFI03000154.1:6708-7760;	TCONS_00008577.p6	0	0	0	0	0	0	0	0	2.70307	0	0	0	4.27477	4.409	2.59677	5.04399	15.3495	5.57004	15.477	13.9718	sp|Q54VR8|ELMOB_DICDI	ELMO domain-containing protein B OS=Dictyostelium	122:RTLR;	NA	NA	NA	NA
PkRXLR125		AOFI03001728.1:870-1325;	TCONS_00007486.p1	0	0	0	0	0	0	0	0	8.10922	0	2.94946	4.67588	0.427477	0.229039	0.649192	0.72057	0.225728	0	0	1.03495	null	null	56:RFLR;78:EER	NA	24	Y	SignalP-noTM
PkRXLR136		AOFI03000084.1:95680-96168;	TCONS_00008305.p1	22.2068	0	0	24.3974	14.272	7.20414	18.2398	16.0876	13.5154	0	20.6462	23.3794	5.374	7.15747	8.11491	7.74612	2.03155	3.34202	0.736999	2.58738	null	null	51:RLLR;85:EER	NA	24	Y	SignalP-noTM
PkRXLR78	KAF4323428.1	AOFI03000040.1:4763-5779;	TCONS_00001268.p1	66.6203	0	0	0	0	7.20414	0	0	2.70307	13.2285	2.94946	4.67588	7.02283	4.92434	6.16733	6.30499	24.1528	21.5375	19.162	31.0485	sp|Q54S38|RCL1_DICDI	Probable RNA 3'-terminal phosphate cyclase-like	NA	NA	21	Y	SignalP-noTM
PkRXLR84		AOFI03000149.1:1267-1800;	TCONS_00002935.p1	22.2068	0	0	0	7.13601	21.6124	10.9439	16.0876	10.8123	0	20.6462	23.3794	1.09923	1.25971	0.324596	1.44114	3.83737	2.59935	1.474	1.03495	null	null	55:RSLR;66:EER	NA	21	Y	SignalP-noTM
PkRXLR151			TCONS_00007006.p2	0	1321.65	0	0	0	0	0	0	0	0	0	0	0.0610681	0	0	0	0	0	0	0	sp|Q9UN81|LORF1_HUMAN	LINE-1 retrotransposable element ORF1 protein	34:RELR;51:EER	NA	NA	NA	NA
PkRXLR97		AOFI03000354.1:21118-21564;	TCONS_00004640.p1	0	0	0	0	0	14.4083	3.64796	0	8.10922	26.457	8.84839	18.7035	0.183204	0.343558	0	0.360285	0	0	0	0.517475	null	null	52:RLLR;78:EER	NA	22	Y	SignalP-noTM
PkRXLR83		AOFI03000122.1:67351-68244;	TCONS_00002677.p8	0	77.744	67.0818	24.3974	35.68	28.8166	32.8316	16.0876	16.2184	13.2285	11.7979	28.0553	9.64876	15.5174	17.5282	20.5362	2.70873	2.22802	1.474	2.0699	null	null	NA	NA	23	Y	SignalP-noTM
PkRXLR101		AOFI03000454.1:868-1257;	TCONS_00005261.p2	22.2068	19.436	0	24.3974	7.13601	7.20414	14.5918	16.0876	0	13.2285	11.7979	4.67588	0.183204	0.229039	0	0.180142	2.483	2.97069	6.63299	4.65728	null	null	55:RLLR;72:EER	NA	24	Y	SignalP-noTM
PkRXLR81		AOFI03000102.1:43653-44393;	TCONS_00002428.p1	22.2068	0	0	0	0	3.60207	0	8.04379	5.40615	0	0	9.35176	5.43506	7.50102	8.4395	8.10641	0	0	0	0.517475	null	null	NA	NA	43	Y	SignalP-noTM
PkRXLR120		AOFI03001335.1:3312-3770;	TCONS_00007199.p1	0	0	0	0	0	0	3.64796	0	10.8123	13.2285	8.84839	0	0.122136	0	0	0	0	0	0	0	null	null	41:RLLR;60:EER	NA	21	Y	SignalP-noTM
PkRXLR124		AOFI03001652.1:87-1343;	TCONS_00007427.p1	0	0	0	0	14.272	0	3.64796	0	2.70307	0	17.6968	0	1.22136	1.43149	1.94758	2.34185	11.5121	11.5114	14.74	10.867	null	null	51:RLLR;64:EER	NA	21	Y	SignalP-noTM
PkRXLR108		AOFI03000617.1:67-735;	TCONS_00005956.p1	0	0	0	0	0	3.60207	3.64796	0	13.5154	13.2285	8.84839	0	0.610681	0.629857	0.649192	0.540427	0.90291	0.371336	0.736999	0	null	null	111:RLLR;130:EER	NA	NA	NA	NA
PkRXLR99		AOFI03000412.1:707-1177;	TCONS_00005008.p3	0	0	0	0	0	0	0	0	0	0	0	0	0.244273	0.515338	0.973789	0.540427	3.83737	4.45603	1.474	1.55243	null	null	57:RSLR;89:EER	NA	23	Y	SignalP-noTM
PkRXLR88		AOFI03000247.1:40181-40606;	TCONS_00003847.p3	0	0	0	0	0	0	0	0	0	0	0	0	0.122136	0.114519	0	0	1.35437	1.48534	1.474	1.55243	null	null	52:RFLR;63:EER	NA	23	Y	SignalP-noTM
PkRXLR137		AOFI03000106.1:33794-34252;	TCONS_00008359.p6	0	38.872	0	0	7.13601	0	3.64796	0	8.10922	13.2285	2.94946	14.0276	2.687	3.37832	5.84273	5.22413	22.7985	35.6483	33.165	14.4893	null	null	54:RFLR;66:EER	NA	24	Y	SignalP-noTM
PkRXLR192		AOFI03000321.1:32317-32874;	TCONS_00008940.p5	0	0	33.5409	0	0	0	0	0	0	0	0	0	0.122136	0.458078	0.324596	0.72057	0	0.371336	0	0	null	null	58:RLLR;	NA	20	Y	SignalP-noTM
PkRXLR109		AOFI03000639.1:2160-2711;	TCONS_00006031.p4	22.2068	0	0	0	7.13601	0	3.64796	0	2.70307	13.2285	2.94946	0	0	0	0	0.180142	1.12864	1.48534	3.685	2.58738	null	null	49:RFLR;62:EER	NA	24	Y	SignalP-noTM
PkRXLR69		AOFI03000645.1:142-3561;	TCONS_00006041.p1	22.2068	0	33.5409	24.3974	7.13601	3.60207	0	0	0	0	8.84839	4.67588	1.77098	2.97751	3.24596	3.42271	85.325	204.977	66.3299	64.1669	sp|Q8T9W1|TAGD_DICDI	Serine protease/ABC transporter B family	NA	NA	21	Y	SignalP-noTM
PkRXLR82		AOFI03000102.1:48790-49119;	TCONS_00002430.p9	0	0	0	0	0	0	3.64796	0	2.70307	0	0	0	4.82438	4.92434	2.59677	7.2057	3.16019	2.59935	0.736999	0.517475	null	null	55:RSLR;84:EER	NA	24	Y	SignalP-noTM
PkRXLR185		AOFI03000077.1:112820-113923;	TCONS_00008226.p2	0	0	0	0	0	0	0	0	5.40615	0	0	0	0.732818	1.03068	0.324596	0.900712	3.16019	5.57004	5.89599	6.72718	null	null	81:RFLR;94:EER119:EER	NA	NA	NA	NA
PkRXLR102		AOFI03000479.1:19514-20206;	TCONS_00005383.p5	0	0	0	0	0	0	0	0	0	0	0	4.67588	0	0	0	0	1.58009	1.85668	2.211	1.03495	null	null	115:RSLR;135:EER	NA	NA	NA	NA
PkRXLR29		AOFI03002165.1:43-582;	TCONS_00007747.p1	0	0	0	0	0	0	7.29591	0	0	0	0	0	0	0	0	0	1.35437	1.11401	1.474	0	null	null	53:RFLR;	NA	24	Y	SignalP-noTM
PkRXLR106		AOFI03000532.1:15907-16413;	TCONS_00005648.p7	0	0	0	0	0	0	0	8.04379	0	0	0	0	0.183204	0	0.324596	0.180142	0.90291	0.371336	1.474	0.517475	null	null	60:RSLR;84:EER	NA	21	Y	SignalP-noTM
PkRXLR31		AOFI03001864.1:213-1559;	TCONS_00007583.p1	0	0	0	0	0	0	0	8.04379	0	0	2.94946	0	0.244273	0.687117	0.324596	0.72057	4.28882	10.0261	5.15899	7.76213	null	null	NA	NA	NA	NA	NA
PkRXLR92		AOFI03000284.1:28561-28878;	TCONS_00004148.p2	0	0	0	0	0	0	0	0	0	0	0	0	0.427477	0.229039	0	0	0	0	0	0	null	null	58:RSLR;72:EER	NA	24	Y	SignalP-noTM
PkRXLR90		AOFI03000252.1:35787-36266;	TCONS_00003884.p3	0	19.436	0	0	7.13601	10.8062	3.64796	16.0876	24.3277	66.1424	29.4946	23.3794	0.366409	1.25971	0.649192	1.44114	1.58009	0.742672	0.736999	1.55243	null	null	55:RLLR;73:EER	NA	22	Y	SignalP-noTM
PkRXLR79		AOFI03000099.1:10075-10656;	TCONS_00002368.p3	0	0	0	0	0	0	10.9439	0	5.40615	13.2285	5.89893	4.67588	0.916022	1.31697	0.973789	1.80142	0.225728	1.11401	0	1.55243	null	null	67:RYLR;85:EER	NA	NA	NA	NA
PkRXLR103		AOFI03000485.1:6064-6648;	TCONS_00005420.p1	0	0	0	0	0	0	7.29591	0	2.70307	0	2.94946	0	0.427477	0.458078	1.29838	1.98157	0	0	0	0	null	null	57:RSLR;73:EER	NA	21	Y	SignalP-noTM
PkRXLR110		AOFI03000645.1:12828-13463;	TCONS_00006044.p1	0	19.436	0	0	7.13601	3.60207	3.64796	0	0	0	2.94946	0	0.0610681	0.343558	0	0.180142	3.83737	1.11401	0.736999	1.55243	null	null	115:RFLR;136:EER	NA	NA	NA	NA
PkRXLR115		AOFI03000808.1:576-1259;	TCONS_00006483.p1	0	0	0	0	0	0	0	0	0	0	0	0	0.0610681	0.171779	0.649192	1.44114	3.16019	3.71336	0.736999	2.0699	null	null	97:RFLR;127:EER	NA	NA	NA	NA
PkRXLR116		AOFI03000828.1:3-584;	TCONS_00006525.p1	0	0	33.5409	0	0	0	3.64796	0	2.70307	0	0	0	0.427477	0.515338	0.324596	3.78299	2.70873	5.57004	0	4.1398	null	null	70:RFLR;89:EER	NA	NA	NA	NA
PkRXLR119		AOFI03001267.1:3197-3721;	TCONS_00007136.p1	0	0	0	0	0	3.60207	0	0	0	0	0	0	0.183204	0.572597	0	0.72057	0.90291	2.22802	0.736999	0.517475	null	null	68:RSLR;82:EER	NA	36	Y	SignalP-noTM
PkRXLR122		AOFI03001443.1:13-666;	TCONS_00007280.p1	0	0	0	24.3974	0	0	0	0	0	0	0	0	0	0	0	0	12.8665	5.94138	3.685	7.24466	null	null	102:RSLR;120:EER	NA	NA	NA	NA
PkRXLR127		AOFI03001745.1:76-732;	TCONS_00007502.p1	0	0	0	0	0	0	0	0	0	0	0	4.67588	0.0610681	0	0	0.180142	2.03155	0.371336	0	0	null	null	73:RFLR;94:EER	NA	NA	NA	NA
PkRXLR129	KAF4314660.1	AOFI03001921.1:3-413;	TCONS_00007612.p1	0	0	0	0	0	0	3.64796	0	0	0	0	0	0.0610681	0	0	0	2.03155	4.82737	2.211	3.62233	null	null	54:RMLR;70:EER	NA	32	Y	SignalP-noTM
PkRXLR131		AOFI03002128.1:238-747;	TCONS_00007725.p1	0	0	0	0	0	0	0	0	0	0	0	0	0.0610681	0	0	0	20.5412	10.7687	25.058	15.5243	null	null	87:RFLR;107:EER	NA	NA	NA	NA
PkRXLR140	KAF4316253.1	AOFI03000582.1:27724-28116;	TCONS_00009158.p1	0	0	0	0	0	0	0	0	0	0	0	0	0	0	0	0	2.25728	0.371336	0	0.517475	null	null	43:RMLR;62:EER	NA	24	Y	SignalP-noTM
PkRXLR150		AOFI03000927.1:4099-4662;	TCONS_00006702.p1	0	0	0	0	0	0	0	0	0	0	0	0	0.122136	0.286299	0.649192	0.180142	0.225728	0	0	0	null	null	54:RSLR;83:EER	NA	38	Y	SignalP-noTM
PkRXLR178		AOFI03001097.1:499-1410;	TCONS_00006950.p1	0	0	0	0	0	0	0	8.04379	0	0	0	0	0	0.0572597	0	0.180142	3.61164	5.94138	3.685	3.62233	null	null	68:RFLR;95:EER	NA	NA	NA	NA
PkRXLR59		AOFI03000664.1:11507-11833;	TCONS_00006114.p2	0	0	0	0	0	0	0	0	0	0	0	0	0.0610681	0.0572597	0	0	5.64319	5.57004	10.318	8.79708	null	null	42:RPLR;	NA	24	Y	SignalP-noTM
PkRXLR8		AOFI03000853.1:7758-8234;	TCONS_00009259.p2	0	0	0	0	0	0	0	0	0	0	0	0	0.122136	0.171779	0	0.180142	11.5121	18.1955	16.951	20.1815	null	null	NA	NA	NA	NA	NA
PkRXLR80		AOFI03000102.1:1369-1989;	TCONS_00002426.p1	0	0	0	0	0	0	0	0	0	0	0	0	0.366409	0.629857	0	0.180142	1.58009	2.22802	0.736999	1.03495	null	null	53:RFLR;69:EER	NA	23	Y	SignalP-noTM
PkRXLR85		AOFI03000160.1:52147-52593;	TCONS_00003050.p1	0	0	0	0	0	0	0	0	0	0	0	0	0	0	0	0	0.677183	4.45603	0	0	null	null	52:RFLR;71:EER	NA	21	Y	SignalP-noTM
PkRXLR153	KAF4325556.1	AOFI03000004.1:219476-220030;	TCONS_00000256.p1	643.996	641.388	268.327	658.731	642.241	774.445	634.744	563.065	518.99	542.368	516.156	584.485	714.07	672.458	592.388	511.064	473.576	572.229	533.587	517.475	sp|O82528|RL15_PETHY	60S ribosomal protein L15 OS=Petunia hybrida	NA	NA	NA	NA	NA
PkRXLR159		AOFI03000047.1:53441-54403;	TCONS_00001410.p4	0	0	0	0	0	0	0	8.04379	5.40615	0	2.94946	0	3.72516	3.2638	2.27217	3.60285	7.67474	19.6808	11.055	10.3495	null	null	41:RRLR;93:EER	NA	NA	NA	NA
PkRXLR165		AOFI03000094.1:66578-68041;	TCONS_00002252.p4	0	0	0	0	0	0	0	0	0	0	0	0	0.0610681	0.229039	0	0	112.412	321.577	100.969	53.3	null	null	NA	NA	NA	NA	NA
PkRXLR168	KAF4321597.1	AOFI03000102.1:5218-6678;	TCONS_00002413.p3	0	0	0	0	7.13601	0	3.64796	0	5.40615	0	0	0	1.64884	1.71779	1.29838	1.62128	1.35437	0.742672	0.736999	1.03495	sp|Q7TPB1|TCPD_RAT	T-complex protein 1 subunit delta OS=Rattus	NA	NA	NA	NA	NA
PkRXLR171		AOFI03000122.1:30764-32851;	TCONS_00002675.p3	0	0	0	0	21.408	14.4083	3.64796	24.1314	5.40615	13.2285	11.7979	4.67588	11.664	16.7771	19.8004	14.4114	49.2086	37.1336	39.798	42.9505	sp|Q55AR6|NFAA_DICDI	Neurofibromin-A OS=Dictyostelium discoideum	61:RTLR;128:EER	NA	NA	NA	NA
PkRXLR172		AOFI03000159.1:1063-6003;	TCONS_00003033.p1	0	0	0	0	0	0	0	0	0	0	2.94946	4.67588	0.97709	1.14519	0.649192	0.900712	22.347	16.3388	39.798	24.8388	null	null	NA	NA	NA	NA	NA
PkRXLR174		AOFI03000395.1:11290-12270;	TCONS_00004923.p3	22.2068	58.308	0	24.3974	28.544	28.8166	21.8877	40.2189	32.4369	26.457	38.343	32.7312	21.8013	29.0879	29.8629	30.9845	35.8907	45.6743	51.5899	37.7757	sp|Q8IDX6|RBP2A_PLAF7	Reticulocyte-binding protein 2 homolog	NA	NA	NA	NA	NA
PkRXLR175		AOFI03000433.1:3765-5678;	TCONS_00005155.p1	0	0	0	0	21.408	7.20414	3.64796	8.04379	8.10922	0	5.89893	4.67588	5.92361	5.55419	5.51814	7.02556	28.6674	34.9056	25.058	24.3213	null	null	NA	NA	NA	NA	NA
PkRXLR176		AOFI03000669.1:4015-4587;	TCONS_00006126.p3	22.2068	19.436	0	24.3974	7.13601	18.0104	18.2398	8.04379	5.40615	0	8.84839	9.35176	10.748	14.2004	7.79031	11.5291	11.0607	9.2834	10.318	5.69223	null	null	NA	NA	NA	NA	NA
PkRXLR182		AOFI03002159.1:507-1004;	TCONS_00007743.p1	0	0	0	0	0	0	0	0	0	0	0	0	0	0.515338	0.324596	0.180142	3.38591	1.11401	1.474	3.62233	null	null	102:RSLR;120:EER	NA	NA	NA	NA
PkRXLR183		AOFI03001353.1:1667-2872;	TCONS_00007214.p1	0	0	0	0	14.272	14.4083	3.64796	8.04379	5.40615	0	5.89893	9.35176	8.67167	9.21882	11.6855	12.0695	40.1795	51.2444	49.3789	35.7058	null	null	NA	NA	NA	NA	NA
PkRXLR184		AOFI03000023.1:89552-90046;	TCONS_00007963.p10	0	0	0	0	0	0	0	0	0	0	5.89893	4.67588	1.89311	1.88957	4.54435	2.16171	16.9296	38.9903	14.003	23.8039	null	null	NA	NA	NA	NA	NA
PkRXLR188		AOFI03000170.1:24564-25388;	TCONS_00008631.p2	0	0	0	0	0	0	0	0	0	0	0	4.67588	1.5267	0.916156	0.324596	1.08085	5.19173	5.94138	1.474	0.517475	null	null	NA	NA	NA	NA	NA
PkRXLR191		AOFI03000222.1:18749-21604;	TCONS_00008761.p1	0	0	33.5409	24.3974	0	21.6124	14.5918	16.0876	24.3277	13.2285	17.6968	18.7035	17.7098	18.0368	23.3709	24.1391	48.08	70.9252	38.324	43.9854	sp|Q96QU8|XPO6_HUMAN	Exportin-6 OS=Homo sapiens GN=XPO6 PE=1	123:RKLR;167:EER	NA	NA	NA	NA
