# Supplementary material for: Haustorium formation and a distinct biotrophic transcriptome characterize infection of Nicotiana benthamiana by the tree pathogen Phytophthora kernoviae
Source: Mol Plant Pathol. 2021 May 20;22(8):954–68. doi: 10.1111/mpp.13072 (PMC8295517; doi:10.1111/mpp.13072)
Supplement: Supplementary file 12 — TABLE S6 Transcript abundance for Phytophthora kernoviae CAZyme coding genes [file MPP-22-954-s016.xlsx]

## Sheet: Supp Table S6
Supplementary Table S6: Transcript abundance for Phytophthora kernoviae CAZyme coding genes. CAZymes were predicted with dbCAN2 using tools HMMER, Hotpep and DIAMOND. CAZy prefixes: AA = Auxiliary Activities, CE = Carbohydrate Esterase, GH = Glycoside Hydrolase, PL = Polysaccharide Lyase. Sample names are described in Supplementary Table S1.
Peptide	Peptide GenBank accession	Genomic coordinates	HMMER	Hotpep	DIAMOND	SignalP	#ofTools	T24_Rep1	T24_Rep2	T24_Rep3	T24_Rep4	T48_Rep1	T48_Rep2	T48_Rep3	T48_Rep4	T72_Rep1	T72_Rep2	T72_Rep3	T72_Rep4	Myc_Rep1	Myc_Rep2	Myc_Rep3	Myc_Rep4	Spr_Rep1	Spr_Rep2	Spr_Rep3	Spr_Rep4	hitName	hitDescription
TCONS_00003205.p1		AOFI03000180.1:59455-61332;	N	N	AA1	N	1	0	0	0	0	0	0	0	0	0	0	0	0	0	0	0	0	178.776	96.176	55.2749	79.6912	sp|J5JH35|OPS5_BEAB2	Oxidoreductase OpS5 OS=Beauveria bassiana
TCONS_00002817.p3	KAF4320729.1	AOFI03000138.1:56492-57517;	AA2(72-325)	N	N	Y(1-26)	1	0	0	33.5409	0	28.544	18.0104	7.29591	0	18.9215	0	29.4946	23.3794	14.8396	25.2515	36.3548	66.1123	16.2524	7.79806	19.162	16.5592	sp|Q4WPF8|CCPR_ASPFU	Cytochrome c peroxidase, mitochondrial OS=Neosartorya
TCONS_00004027.p1	KAF4318694.1	AOFI03000271.1:39491-41572;	AA2(79-187)+AA2(463-686)	N	AA0	Y(1-27)	2	244.274	116.616	268.327	195.18	313.984	320.584	233.469	329.795	29.7338	251.341	150.423	60.7864	1.3435	5.38241	23.0463	38.7306	16.9296	15.9674	6.63299	7.76213	sp|A5IA67|KATG2_LEGPC	Catalase-peroxidase 2 OS=Legionella pneumophila
TCONS_00008283.p3		AOFI03000079.1:78165-80096;	AA3_1(14-550)	N	AA3_1	Y(1-22)	2	0	0	0	0	0	7.20414	7.29591	8.04379	10.8123	0	2.94946	0	5.31293	6.06953	10.3871	3.96313	4.0631	4.82737	8.10699	6.72718	sp|Q01738|CDH_PHACH	Cellobiose dehydrogenase OS=Phanerochaete
TCONS_00002282.p3		AOFI03000095.1:42115-44469;	AA3_1(15-547)	N	AA3_1	Y(1-23)	2	0	0	0	0	0	0	0	0	8.10922	0	0	0	0.0610681	0	0	0	460.484	1150.77	448.095	306.345	sp|Q01738|CDH_PHACH	Cellobiose dehydrogenase OS=Phanerochaete
TCONS_00002411.p1		AOFI03000102.1:6834-8933;	AA3_1(21-553)	N	AA3_1	N	2	0	0	0	0	0	0	0	0	0	0	0	0	1.58777	2.17587	1.29838	1.62128	5.64319	5.94138	11.792	5.69223	null	null
TCONS_00009255.p1	KAF4315458.1	AOFI03000824.1:5072-6916;	AA3_2(30-561)	AA3	AA3_2	Y(1-27)	3	0	0	33.5409	24.3974	28.544	21.6124	25.5357	32.1752	43.2492	52.914	23.5957	28.0553	23.4502	29.4315	25.6431	23.5987	22.1213	16.7101	22.847	20.699	sp|Q6UPE0|CHDH_RAT	Choline dehydrogenase, mitochondrial OS=Rattus
TCONS_00009254.p1	KAF4315457.1	AOFI03000824.1:380-2230;	AA3_2(35-567)	AA3	AA3_2	Y(1-57)	3	0	0	0	0	7.13601	10.8062	3.64796	8.04379	8.10922	0	2.94946	4.67588	0.854954	0.744376	0	1.08085	0.451455	0	1.474	0.517475	sp|Q6UPE0|CHDH_RAT	Choline dehydrogenase, mitochondrial OS=Rattus
TCONS_00007315.p1	KAF4314734.1	AOFI03001484.1:1764-2090;	AA6(3-109)	N	N	N	1	66.6203	77.744	0	121.987	7.13601	18.0104	14.5918	16.0876	43.2492	39.6855	14.7473	18.7035	24.9158	17.407	53.5584	12.61	1.35437	0.371336	2.948	1.03495	sp|Q9AYU0|QR2_TRIVS	Quinone-oxidoreductase QR2 OS=Triphysaria
TCONS_00001180.p1	KAF4323544.1	AOFI03000037.1:41609-42190;	AA6(3-192)	N	N	N	1	0	0	0	0	0	3.60207	0	0	18.9215	0	5.89893	0	13.6182	15.1166	13.9576	10.9887	2.03155	2.59935	2.211	1.55243	sp|Q6NQE2|FQRL1_ARATH	Probable NAD(P)H dehydrogenase (quinone)
TCONS_00004183.p1	KAF4318493.1	AOFI03000288.1:1-330; AOFI03001484.1:384-707;	AA6(4-106)	AA6	N	N	2	0	0	0	0	7.13601	3.60207	7.29591	8.04379	10.8123	13.2285	2.94946	18.7035	4.58011	4.86708	3.57056	1.98157	0.451455	0	0	0.517475	sp|Q9AYU0|QR2_TRIVS	Quinone-oxidoreductase QR2 OS=Triphysaria
TCONS_00005432.p1	KAF4316774.1	AOFI03000487.1:20181-20507;	AA6(4-109)	N	N	N	1	0	19.436	0	48.7949	14.272	10.8062	10.9439	24.1314	5.40615	26.457	11.7979	14.0276	6.29002	3.72188	10.0625	4.50356	1.12864	0.371336	0	0.517475	sp|Q9LSQ5|FQR1_ARATH	NAD(P)H dehydrogenase (quinone) FQR1 OS=Arabidopsis
TCONS_00007316.p1	KAF4314735.1	AOFI03001484.1:420-986;	AA6(4-189)	AA6	N	N	2	0	38.872	0	0	7.13601	3.60207	7.29591	16.0876	16.2184	13.2285	5.89893	32.7312	2.74807	2.17587	4.86894	2.52199	0	0	0	0.517475	sp|Q9AYU0|QR2_TRIVS	Quinone-oxidoreductase QR2 OS=Triphysaria
TCONS_00005620.p1	KAF4316528.1	AOFI03000526.1:17196-17795;	AA6(4-197)	AA6	N	N	2	22.2068	0	0	24.3974	21.408	7.20414	7.29591	16.0876	8.10922	0	0	0	0.793886	0.572597	1.62298	1.44114	3.38591	1.85668	0.736999	1.03495	sp|Q9AYU0|QR2_TRIVS	Quinone-oxidoreductase QR2 OS=Triphysaria
TCONS_00008785.p2		AOFI03000224.1:29442-31082;	AA7(107-543)	N	N	Y(1-50)	1	199.861	77.744	167.705	146.385	121.312	172.899	113.087	209.138	13.5154	211.656	32.4441	9.35176	0.549613	0.343558	0.973789	0.540427	2.93446	4.0847	2.211	3.62233	sp|Q9SA99|BBE2_ARATH	Berberine bridge enzyme-like 2 OS=Arabidopsis
TCONS_00007786.p1		AOFI03002247.1:151-1353;	AA7(2-171)	N	N	N	1	133.241	77.744	268.327	195.18	85.6321	216.124	186.046	209.138	29.7338	171.97	88.4839	28.0553	1.3435	3.14928	2.27217	3.42271	6.5461	6.68405	7.36999	2.58738	sp|F4HV09|BBE14_ARATH	Berberine bridge enzyme-like 14 OS=Arabidopsis
TCONS_00006968.p1	KAF4315013.1	AOFI03001111.1:1872-3422;	AA7(65-289)	N	N	Y(1-34)	1	22.2068	38.872	67.0818	24.3974	99.9041	79.2456	32.8316	96.5255	27.0307	145.513	82.585	37.407	0.488545	1.08793	0.973789	2.88228	2.93446	2.22802	0.736999	3.10485	sp|Q9FKV2|BBE23_ARATH	Berberine bridge enzyme-like 23 OS=Arabidopsis
TCONS_00004221.p1		AOFI03000291.1:34371-34946;	AA16(24-191)	N	N	Y(1-23)	1	0	0	0	0	0	0	0	0	0	0	0	0	0.183204	0.0572597	0.324596	0.180142	1.12864	3.34202	5.89599	3.10485	null	null
TCONS_00004932.p2		AOFI03000397.1:19516-20103; AOFI03000397.1:20976-21491;	AA16(25-193)	N	N	Y(1-25)	1	0	0	0	0	0	3.60207	0	0	2.70307	0	0	4.67588	6.41215	7.50102	8.11491	13.3305	0.451455	0.742672	0.736999	0.517475	null	null
TCONS_00004220.p2		AOFI03000291.1:32582-33412;	AA16(26-195)	N	N	Y(1-26)	1	0	0	0	0	0	0	0	0	0	0	0	0	0	0.0572597	0	0.180142	5.41746	7.05538	2.211	6.2097	null	null
TCONS_00004932.p1		AOFI03000397.1:20976-21572;	AA16(28-196)	N	N	Y(1-28)	1	0	0	0	0	0	0	3.64796	0	2.70307	0	2.94946	0	3.96943	5.49693	5.51814	7.02556	0.225728	0.742672	0.736999	1.03495	null	null
TCONS_00003023.p4	KAF4320365.1		CE1(21-278)	N	N	N	1	0	0	0	0	0	7.20414	3.64796	0	8.10922	0	2.94946	0	3.72516	5.21064	7.79031	5.22413	0.90291	0.371336	1.474	1.55243	sp|Q08E20|ESTD_BOVIN	S-formylglutathione hydrolase OS=Bos taurus
TCONS_00006747.p1	RLM96894.1	AOFI03000956.1:164-895;	CE1(29-173)	N	N	N	1	0	0	0	0	0	10.8062	0	0	5.40615	0	2.94946	9.35176	15.6334	8.5317	6.81652	7.92627	143.563	311.18	142.241	101.943	null	null
TCONS_00001760.p8		AOFI03000063.1:52703-53653;	CE4(79-170)	N	N	N	1	0	0	0	0	0	0	0	0	8.10922	0	0	4.67588	2.07632	2.40491	1.62298	2.16171	11.0607	23.7655	14.003	11.9019	sp|Q8DP63|PGDA_STRR6	Peptidoglycan-N-acetylglucosamine deacetylase
TCONS_00002032.p2			N	CE4	CE4	N	2	0	0	0	0	0	0	7.29591	8.04379	10.8123	0	0	4.67588	1.03816	2.06135	1.62298	1.261	1.58009	1.48534	0.736999	1.03495	sp|O13842|CDA1_SCHPO	Chitin deacetylase 1 OS=Schizosaccharomyces
TCONS_00002107.p4		AOFI03000085.1:103600-104247;	CE5(25-200)	CE5	N	Y(1-25)	2	0	0	0	0	0	0	0	0	0	0	0	9.35176	1.83204	3.49284	0.324596	1.80142	3.38591	1.85668	0.736999	1.55243	sp|P9WP39|CUT3_MYCTU	Probable cutinase cut3 OS=Mycobacterium
TCONS_00005046.p1	KAF4317244.1	AOFI03000416.1:27507-28100;	CE5(26-202)	CE5	N	Y(1-26)	2	22.2068	77.744	100.623	73.1923	0	0	3.64796	0	62.1707	0	17.6968	14.0276	4.09156	14.4295	5.51814	7.56598	8.57765	35.2769	77.3849	12.4194	sp|P9WP39|CUT3_MYCTU	Probable cutinase cut3 OS=Mycobacterium
TCONS_00006765.p1	KAF4315192.1	AOFI03000966.1:172-1155;	CE8(23-304)	CE8	CE8	N	3	22.2068	0	0	0	0	0	0	0	0	0	0	0	2.93127	5.55419	6.81652	4.50356	0	0.371336	2.948	0.517475	sp|Q12535|PME_ASPAC	Pectinesterase OS=Aspergillus aculeatus GN=pme1
TCONS_00006964.p1	KAF4315018.1	AOFI03001107.1:1159-2166;	CE8(289-567)	CE8	CE8	N	3	0	0	0	0	0	3.60207	0	0	0	0	0	0	5.00759	6.01227	5.51814	7.02556	6.5461	9.65474	9.58099	14.4893	sp|Q12535|PME_ASPAC	Pectinesterase OS=Aspergillus aculeatus GN=pme1
TCONS_00006766.p1	KAF4315194.1	AOFI03000966.1:4999-6042;	CE8(40-326)	CE8	CE8	Y(1-21)	3	0	0	0	24.3974	7.13601	10.8062	3.64796	0	2.70307	0	0	4.67588	0.122136	0.229039	0.649192	0.180142	0.225728	0.371336	0	0	sp|P17872|PME_ASPNG	Pectinesterase OS=Aspergillus niger GN=pme1
TCONS_00006751.p1	KAF4315209.1	AOFI03000958.1:916-1923;	CE8(62-346)	CE8	CE8	N	3	0	0	33.5409	0	14.272	0	0	0	0	0	0	0	0.427477	0.629857	1.29838	0.360285	0.225728	0.371336	0	0	sp|P17872|PME_ASPNG	Pectinesterase OS=Aspergillus niger GN=pme1
TCONS_00003502.p1	RLN78910.1	AOFI03000211.1:2649-3383;	CE9(10-408)	CE9	N	N	2	0	0	0	0	0	0	0	0	2.70307	0	0	4.67588	0.183204	0.114519	0.324596	0	0.451455	0	0	0.517475	sp|Q6P0U0|NAGA_DANRE	N-acetylglucosamine-6-phosphate deacetylase
TCONS_00004764.p1		AOFI03000371.1:26133-27599;	CE13(116-316)	N	N	N	1	0	0	0	0	0	0	3.64796	0	0	0	0	0	0.305341	0.343558	0.649192	0.180142	0.225728	0.371336	0.736999	0	null	null
TCONS_00007564.p1		AOFI03001832.1:41-1228;	CE13(72-283)	N	N	Y(1-20)	1	0	0	33.5409	24.3974	14.272	3.60207	0	0	18.9215	26.457	20.6462	28.0553	48.427	60.8098	66.2176	48.098	17.6068	26.7362	13.266	20.699	null	null
TCONS_00006291.p1		AOFI03000731.1:1434-2678;	CE13(77-318)	N	N	N	1	44.4135	0	33.5409	0	14.272	3.60207	0	0	27.0307	0	2.94946	14.0276	28.5799	24.908	19.8004	16.0327	14.898	13.7394	10.318	12.4194	null	null
TCONS_00005194.p3		AOFI03000440.1:21114-22334;	CE13(88-290)	N	N	Y(1-28)	1	0	19.436	0	0	0	7.20414	10.9439	16.0876	56.7646	0	26.5452	46.7588	0.0610681	0	0	0	0.451455	0.742672	0	1.03495	null	null
TCONS_00005036.p1	KAF4317261.1	AOFI03000415.1:16088-17842;	GH1(25-506)+GH1(616-1097)	GH1	GH1	Y(1-21)	3	0	38.872	0	0	0	21.6124	72.9591	16.0876	348.697	26.457	147.473	257.173	2.93127	3.09203	2.59677	4.32342	6.99755	1.48534	3.685	4.1398	sp|Q9M1C9|BGL30_ARATH	Beta-glucosidase 30 OS=Arabidopsis thaliana
TCONS_00003439.p1		AOFI03000203.1:25086-26807;	GH1(28-510)	GH1	GH1	Y(1-25)	3	0	19.436	0	0	7.13601	3.60207	40.1275	8.04379	170.294	13.2285	70.7871	102.869	1.83204	5.26789	2.27217	4.14328	14.6723	7.79806	12.529	11.3845	sp|O64883|BGL26_ARATH	Beta-glucosidase 26, peroxisomal OS=Arabidopsis
TCONS_00005798.p2		AOFI03000568.1:14224-16032;	GH1(37-515)	GH1	GH1	Y(1-28)	3	0	0	0	0	7.13601	3.60207	14.5918	0	2.70307	0	0	9.35176	5.25186	7.27199	6.16733	7.02556	28.4417	58.6711	32.428	31.0485	sp|Q9FLU8|BGL32_ARATH	Beta-glucosidase 32 OS=Arabidopsis thaliana
TCONS_00005034.p1		AOFI03000415.1:8996-10747;	GH1(39-501)	GH1	GH1	N	3	0	0	0	0	0	0	7.29591	0	8.10922	0	5.89893	0	0	0.0572597	0	0	0.451455	0.371336	0.736999	0	sp|Q9M1C9|BGL30_ARATH	Beta-glucosidase 30 OS=Arabidopsis thaliana
TCONS_00007886.p1		AOFI03000018.1:64758-66416;	GH1(51-537)	GH1	GH1	Y(1-25)	3	0	0	0	0	0	0	0	0	5.40615	0	0	4.67588	0.183204	0.171779	0	0	2.93446	1.85668	0	1.03495	sp|O64882|BGL17_ARATH	Beta-glucosidase 17 OS=Arabidopsis thaliana
TCONS_00008744.p2		AOFI03000210.1:28050-29636;	GH1(54-524)	GH1	GH1	Y(1-46)	3	0	0	0	0	0	3.60207	0	0	43.2492	0	14.7473	32.7312	0.97709	0.343558	1.94758	0.540427	0.225728	0.371336	0.736999	0	sp|Q75W17|FURH_VIBFR	Furcatin hydrolase OS=Viburnum furcatum
TCONS_00002691.p1	KAF4321054.1	AOFI03000124.1:45920-47296;	GH1(6-456)	GH1	GH1	N	3	0	0	0	0	0	0	0	0	8.10922	0	2.94946	4.67588	0.610681	1.37423	2.59677	0.72057	7.22328	21.1662	26.532	12.4194	sp|Q75I93|BGL07_ORYSJ	Beta-glucosidase 7 OS=Oryza sativa subsp.
TCONS_00002693.p1	KAF4321064.1	AOFI03000124.1:57151-58653;	GH1(6-462)+GH1(490-956)	GH1	GH1	N	3	0	0	0	0	0	0	3.64796	0	18.9215	0	2.94946	4.67588	3.96943	7.21473	3.57056	8.28655	3.61164	2.22802	0	2.58738	sp|Q02401|LPH_RAT	Lactase-phlorizin hydrolase OS=Rattus norvegicus
TCONS_00003436.p3			GH2(42-782)	GH2	GH2	Y(1-24)	3	0	0	0	0	0	0	0	0	2.70307	0	2.94946	0	0.183204	0.286299	0.324596	0.540427	0	0.371336	0.736999	1.03495	sp|Q95327|MANBA_CAPHI	Beta-mannosidase OS=Capra hircus GN=MANBA
TCONS_00008055.p1		AOFI03000033.1:79027-81411;	GH3(108-316)	N	GH3	Y(1-35)	2	0	0	0	0	0	0	0	0	0	0	2.94946	0	0.244273	0.171779	0	0	2.483	3.71336	0.736999	0.517475	sp|Q23892|GLUA_DICDI	Lysosomal beta glucosidase OS=Dictyostelium
TCONS_00008056.p1		AOFI03000033.1:85739-88138;	GH3(110-319)	GH3	GH3	Y(1-23)	3	0	0	0	0	0	3.60207	0	16.0876	0	13.2285	0	0	0.122136	0.458078	0	0	26.6359	13.3681	7.36999	7.24466	sp|Q23892|GLUA_DICDI	Lysosomal beta glucosidase OS=Dictyostelium
TCONS_00007368.p1		AOFI03001556.1:193-1173;	GH3(1-121)	N	N	N	1	0	0	0	0	0	0	0	0	2.70307	0	0	0	0	0	0	0	1.58009	1.48534	0.736999	2.58738	sp|Q23892|GLUA_DICDI	Lysosomal beta glucosidase OS=Dictyostelium
TCONS_00006213.p3	KAF4315785.1	AOFI03000702.1:3-1445;	GH3(112-334)	N	GH3	Y(1-23)	2	0	0	0	24.3974	14.272	3.60207	36.4796	8.04379	48.6553	0	26.5452	23.3794	0	0	0	0	2.03155	2.22802	5.15899	2.0699	sp|Q23892|GLUA_DICDI	Lysosomal beta glucosidase OS=Dictyostelium
TCONS_00007265.p1	KAF4314765.1	AOFI03001424.1:3-1445;	GH3(112-334)	N	GH3	Y(1-30)	2	0	0	0	0	0	0	3.64796	0	43.2492	0	26.5452	37.407	0.183204	0.0572597	0	0.180142	2.25728	4.45603	8.10699	3.62233	sp|Q23892|GLUA_DICDI	Lysosomal beta glucosidase OS=Dictyostelium
TCONS_00007992.p2		AOFI03000029.1:53855-56188;	GH3(113-319)	GH3	GH3	N	3	44.4135	19.436	33.5409	48.7949	28.544	50.429	65.6632	0	410.867	13.2285	153.372	191.711	23.328	22.5031	25.9677	19.4554	17.6068	70.5538	28.743	19.1466	sp|Q23892|GLUA_DICDI	Lysosomal beta glucosidase OS=Dictyostelium
TCONS_00007222.p1	KAF4314795.1	AOFI03001361.1:3-1448;	GH3(114-335)	N	GH3	N	2	0	0	0	0	0	0	0	0	35.14	0	8.84839	4.67588	0.488545	0.114519	1.62298	0.540427	2.03155	0.371336	3.685	1.55243	sp|Q23892|GLUA_DICDI	Lysosomal beta glucosidase OS=Dictyostelium
TCONS_00008055.p2		AOFI03000033.1:82173-84518;	GH3(114-335)	GH3	GH3	Y(1-20)	3	0	38.872	67.0818	121.987	35.68	36.0207	21.8877	32.1752	8.10922	39.6855	5.89893	9.35176	0	0	0	0	8.80338	4.82737	3.685	3.62233	sp|Q23892|GLUA_DICDI	Lysosomal beta glucosidase OS=Dictyostelium
TCONS_00006851.p1		AOFI03001019.1:1913-4279;	GH3(116-338)	N	GH3	Y(1-35)	2	0	0	0	0	14.272	3.60207	0	0	116.232	0	11.7979	23.3794	86.5335	38.8794	134.707	41.4328	6.99755	8.91206	7.36999	6.72718	sp|A7LXU3|BGH3B_BACO1	Beta-glucosidase BoGH3B OS=Bacteroides
TCONS_00007204.p1	KAF4314816.1	AOFI03001341.1:2-1555;	GH3(117-323)	N	GH3	Y(1-28)	2	0	19.436	0	0	0	0	0	0	24.3277	0	11.7979	9.35176	1.16029	0.400818	1.29838	0.540427	2.25728	0.742672	0.736999	1.55243	sp|Q23892|GLUA_DICDI	Lysosomal beta glucosidase OS=Dictyostelium
TCONS_00008057.p1		AOFI03000033.1:89042-91414;	GH3(117-326)	GH3	GH3	Y(1-20)	3	0	0	0	0	0	0	3.64796	0	51.3584	0	44.242	102.869	9.40449	18.3231	10.7117	16.0327	0	0	1.474	0.517475	sp|Q23892|GLUA_DICDI	Lysosomal beta glucosidase OS=Dictyostelium
TCONS_00001104.p1		AOFI03000034.1:79046-81577;	GH3(122-328)	N	GH3	N	2	0	0	0	0	0	0	0	0	2.70307	0	0	0	0.427477	0.458078	0.973789	0.180142	0.90291	1.11401	0	0	sp|Q23892|GLUA_DICDI	Lysosomal beta glucosidase OS=Dictyostelium
TCONS_00003578.p1		AOFI03000218.1:43681-46050;	GH3(71-318)	N	GH3	Y(1-17)	2	0	38.872	0	48.7949	42.816	18.0104	18.2398	8.04379	64.8738	13.2285	38.343	28.0553	25.0379	33.6115	25.6431	26.3008	32.279	20.4235	14.74	16.5592	sp|Q2TYT2|BXLB_ASPOR	Probable exo-1,4-beta-xylosidase bxlB OS=Aspergillus
TCONS_00003142.p1	KAF4320145.1	AOFI03000171.1:32308-34668;	GH3(76-299)	GH3+CBM6	GH3	Y(1-22)	3	0	0	67.0818	0	0	0	7.29591	8.04379	21.6246	0	8.84839	23.3794	1.64884	2.92025	1.94758	3.24256	54.8518	17.4528	25.058	30.531	sp|Q9LXD6|BXL3_ARATH	Beta-D-xylosidase 3 OS=Arabidopsis thaliana
TCONS_00002226.p2		AOFI03000093.1:17262-19472;	GH3(77-296)	GH3	GH3	N	3	0	38.872	0	0	0	0	0	16.0876	5.40615	0	0	14.0276	0.305341	0.629857	1.29838	0.72057	120.087	34.1629	29.48	78.6563	sp|Q23892|GLUA_DICDI	Lysosomal beta glucosidase OS=Dictyostelium
TCONS_00004016.p1		AOFI03000269.1:35437-38109;	GH3(84-290)	GH3	GH3	Y(1-33)	3	0	0	0	0	0	0	0	0	118.935	0	35.3936	28.0553	0.366409	0.286299	0.649192	0	1.80582	5.1987	2.211	0	sp|Q5BFG8|BGLB_EMENI	Beta-glucosidase B OS=Emericella nidulans
TCONS_00002533.p3		AOFI03000111.1:6733-8502;	N	N	GH3	N	1	0	0	33.5409	0	0	3.60207	18.2398	16.0876	5.40615	0	17.6968	9.35176	12.0304	10.9366	13.3084	15.4922	25.9587	18.1955	27.269	33.1184	null	null
TCONS_00002533.p2		AOFI03000111.1:4724-6676;	N	N	GH3	N	1	0	0	0	0	7.13601	7.20414	3.64796	16.0876	13.5154	0	11.7979	9.35176	11.3587	13.5133	17.2036	16.7532	31.3761	23.3942	26.532	27.9437	null	null
TCONS_00003040.p4		AOFI03000160.1:39217-40335;	GH5_1(16-341)	GH5	N	N	2	22.2068	19.436	0	0	7.13601	0	3.64796	0	10.8123	0	5.89893	9.35176	7.0839	11.4519	8.4395	8.28655	11.7378	8.16939	11.792	12.9369	sp|P23548|GUN_PAEPO	Endoglucanase OS=Paenibacillus polymyxa PE=3
TCONS_00005067.p1		AOFI03000419.1:17528-19096;	GH5_1(48-346)	N	N	N	1	0	0	0	24.3974	14.272	10.8062	10.9439	16.0876	29.7338	13.2285	20.6462	28.0553	8.61061	13.5133	8.7641	14.0511	81.7134	116.971	72.9629	66.7543	sp|P23548|GUN_PAEPO	Endoglucanase OS=Paenibacillus polymyxa PE=3
TCONS_00003990.p4		AOFI03000266.1:24343-25566;	GH5_12(16-364)	GH5	GH5_12	N	3	0	0	0	0	0	3.60207	10.9439	8.04379	10.8123	0	2.94946	4.67588	2.01525	1.71779	1.29838	1.08085	20.5412	32.6776	18.425	24.8388	sp|P40566|YIS7_YEAST	Uncharacterized glycosyl hydrolase YIR007W
TCONS_00006773.p1		AOFI03000968.1:4253-5566;	GH5_12(18-271)	N	N	N	1	44.4135	0	0	24.3974	14.272	25.2145	21.8877	32.1752	24.3277	0	23.5957	23.3794	14.7785	14.2004	14.6068	14.4114	4.0631	5.1987	2.211	5.17475	sp|P40566|YIS7_YEAST	Uncharacterized glycosyl hydrolase YIR007W
TCONS_00006773.p5		AOFI03000968.1:5535-6167;	GH5_12(5-209)	GH5	N	N	2	0	0	0	24.3974	21.408	21.6124	7.29591	8.04379	37.843	0	35.3936	28.0553	7.75565	8.5317	10.7117	7.38584	5.19173	8.16939	6.63299	3.62233	sp|P40566|YIS7_YEAST	Uncharacterized glycosyl hydrolase YIR007W
TCONS_00006773.p2	KAF4315186.1	AOFI03000968.1:2-1273;	GH5_12(5-261)	N	N	N	1	0	0	0	0	14.272	36.0207	18.2398	32.1752	108.123	39.6855	35.3936	74.8141	5.61827	5.03886	3.24596	3.24256	8.80338	7.79806	7.36999	5.17475	sp|P40566|YIS7_YEAST	Uncharacterized glycosyl hydrolase YIR007W
TCONS_00002650.p1		AOFI03000120.1:53503-54786;	GH5_14(121-403)	N	GH5	Y(1-41)	2	0	0	0	0	0	0	0	0	0	0	0	0	0.305341	0.229039	0.973789	0.900712	18.9611	12.6254	12.529	7.76213	sp|O93983|EXG2_WICAO	Glucan 1,3-beta-glucosidase 2 OS=Wickerhamomyces
TCONS_00002651.p1	KAF4321155.1	AOFI03000120.1:55624-56928;	GH5_14(132-412)	N	N	Y(1-22)	1	0	0	0	0	0	0	0	0	0	0	2.94946	0	0.122136	0.114519	0.324596	0	11.9636	14.4821	12.529	13.4544	sp|A2RAR6|EXGA_ASPNC	Probable glucan 1,3-beta-glucosidase A OS=Aspergillus
TCONS_00002022.p2		AOFI03000082.1:88515-89636;	GH5_14(72-349)	N	GH5	N	2	22.2068	19.436	0	24.3974	71.3601	25.2145	29.1836	40.2189	59.4676	26.457	67.8377	70.1382	144.121	115.149	103.871	125.199	27.7645	12.9968	12.529	13.9718	sp|Q12725|EXG_YARLI	Glucan 1,3-beta-glucosidase OS=Yarrowia lipolytica
TCONS_00006942.p2		AOFI03001089.1:3284-4174;	GH5_20(1-242)	GH5	GH5_20	N	3	0	0	0	0	0	3.60207	0	0	0	0	0	0	0.305341	0.286299	0.324596	0.540427	20.9927	31.1922	48.6419	30.0136	sp|P54583|GUN1_ACIC1	Endoglucanase E1 OS=Acidothermus cellulolyticus
TCONS_00004319.p4	KAF4318291.1	AOFI03000304.1:6368-7528;	GH5_20(1-341)	N	GH5_20	N	2	44.4135	19.436	33.5409	24.3974	14.272	50.429	29.1836	8.04379	45.9523	26.457	70.7871	28.0553	60.4574	78.4458	63.6209	66.2924	69.7498	161.16	102.443	65.2019	sp|P19487|GUNA_XANCP	Major extracellular endoglucanase OS=Xanthomonas
TCONS_00001766.p1	KAF4322661.1	AOFI03000063.1:93926-95665;	GH5_20(180-521)	GH5	GH5_20	N	3	66.6203	136.052	33.5409	97.5898	42.816	151.287	120.383	193.051	72.983	66.1424	109.13	102.869	57.5262	64.818	60.6995	78.7222	507.661	1160.8	468.731	343.604	sp|P54583|GUN1_ACIC1	Endoglucanase E1 OS=Acidothermus cellulolyticus
TCONS_00007889.p1	KAF4324489.1	AOFI03000018.1:79955-81232;	GH5_20(24-364)	GH5	GH5_20	N	3	0	0	0	0	0	0	0	0	2.70307	0	0	0	1.83204	4.35174	3.57056	2.52199	16.0267	9.65474	6.63299	11.3845	sp|P23548|GUN_PAEPO	Endoglucanase OS=Paenibacillus polymyxa PE=3
TCONS_00001766.p2	KAF4322661.1	AOFI03000063.1:91758-93017;	GH5_20(24-365)	GH5	GH5_20	N	3	0	0	0	0	7.13601	0	0	0	0	0	0	0	0.183204	0.114519	0.324596	0	8.35192	12.2541	16.951	5.69223	sp|P54583|GUN1_ACIC1	Endoglucanase E1 OS=Acidothermus cellulolyticus
TCONS_00006001.p1	KAF4316045.1	AOFI03000628.1:10157-11539;	GH5_20(66-411)	N	GH5_20	N	2	0	38.872	0	24.3974	21.408	36.0207	29.1836	40.2189	62.1707	0	38.343	56.1105	36.2134	50.8466	43.8205	61.969	222.567	389.16	266.794	197.158	sp|P54583|GUN1_ACIC1	Endoglucanase E1 OS=Acidothermus cellulolyticus
TCONS_00006942.p1	KAF4315037.1	AOFI03001089.1:893-2281;	GH5_20(67-408)	GH5	GH5_20	N	3	0	0	0	0	0	0	0	0	2.70307	0	2.94946	0	0.366409	0.286299	0.324596	0.360285	11.2864	13.7394	10.318	9.31456	sp|P54583|GUN1_ACIC1	Endoglucanase E1 OS=Acidothermus cellulolyticus
TCONS_00007888.p1		AOFI03000018.1:76928-78394;	GH5_20(97-437)	GH5	GH5_20	N	3	0	0	0	0	7.13601	0	0	0	2.70307	0	2.94946	0	19.6029	33.4969	25.3185	36.7491	14.4466	9.65474	16.214	8.79708	sp|P23548|GUN_PAEPO	Endoglucanase OS=Paenibacillus polymyxa PE=3
TCONS_00003374.p1	KAF4319670.1	AOFI03000198.1:14817-17138;	GH5_33(114-391)+CBM43(529-598)+GH5_33(888-1165)	GH5+CBM43	CBM43+GH5_33	N	3	44.4135	38.872	201.246	24.3974	128.448	133.277	145.918	112.613	283.823	105.828	109.13	135.6	127.388	213.292	112.635	171.135	95.9342	50.1304	117.92	151.62	sp|Q5B5X8|EXGA_EMENI	Probable glucan 1,3-beta-glucosidase A OS=Emericella
TCONS_00001224.p3	KAF4323509.1	AOFI03000038.1:104840-106876;	GH5_33(130-407)	GH5+CBM43	CBM43+GH5_33	Y(1-31)	3	0	38.872	0	0	7.13601	3.60207	14.5918	0	16.2184	0	8.84839	14.0276	21.3128	26.683	25.3185	20.176	9.25483	5.1987	10.318	11.3845	sp|Q5B5X8|EXGA_EMENI	Probable glucan 1,3-beta-glucosidase A OS=Emericella
TCONS_00006533.p1	KAF4315442.1		GH5_7(57-332)	N	N	Y(1-22)	1	0	0	33.5409	0	7.13601	10.8062	14.5918	24.1314	8.10922	13.2285	11.7979	9.35176	10.9923	12.4254	17.8528	19.0951	7.67474	6.31271	5.89599	3.10485	sp|Q5AZ53|MANC_EMENI	Mannan endo-1,4-beta-mannosidase C OS=Emericella
TCONS_00006667.p1		AOFI03000909.1:963-2018;	GH6(33-291)	GH6	N	Y(1-34)	2	0	0	0	0	0	0	7.29591	24.1314	2.70307	0	2.94946	0	20.4578	23.2474	16.2298	10.8085	9.93201	5.1987	5.15899	6.72718	sp|A2QYR9|CBHC_ASPNC	Probable 1,4-beta-D-glucan cellobiohydrolase
TCONS_00006668.p1		AOFI03000909.1:5170-6654;	GH6(39-298)	GH6	N	Y(1-26)	2	0	0	33.5409	0	0	3.60207	0	8.04379	0	13.2285	2.94946	0	1.5267	2.74847	5.19354	3.96313	1.80582	0.371336	0.736999	2.0699	sp|P26414|GUNA_THEBI	Endoglucanase A OS=Thermobispora bispora
TCONS_00007534.p1		AOFI03001794.1:310-1359;	GH6(41-298)	GH6	N	Y(1-23)	2	0	0	0	0	7.13601	0	0	0	10.8123	26.457	0	4.67588	0.549613	0.916156	0.649192	0.900712	1427.95	3933.56	1089.28	772.073	sp|P26414|GUNA_THEBI	Endoglucanase A OS=Thermobispora bispora
TCONS_00006424.p1		AOFI03000783.1:2446-3762;	GH6(42-294)	N	N	Y(1-27)	1	0	0	0	0	0	0	0	0	2.70307	0	0	0	6.77856	3.5501	10.0625	1.80142	12.8665	13.7394	11.055	13.9718	sp|P26222|GUN2_THEFU	Endoglucanase E-2 OS=Thermobifida fusca
TCONS_00007215.p1		AOFI03001354.1:204-1526;	GH6(43-297)	GH6	N	Y(1-29)	2	0	0	0	0	0	0	0	0	0	0	0	0	0	0	0	0	2.03155	2.97069	0.736999	2.58738	sp|P26222|GUN2_THEFU	Endoglucanase E-2 OS=Thermobifida fusca
TCONS_00006424.p2		AOFI03000783.1:4759-6057;	GH6(46-300)	N	N	Y(1-32)	1	22.2068	0	0	48.7949	0	0	0	0	0	0	0	0	0.122136	0.0572597	0	0	205.186	590.796	260.898	193.536	sp|P26222|GUN2_THEFU	Endoglucanase E-2 OS=Thermobifida fusca
TCONS_00006423.p1		AOFI03000783.1:281-1528;	GH6(48-300)	GH6	N	Y(1-32)	2	0	0	0	0	0	0	0	0	2.70307	0	0	0	0	0	0	0	6.32037	6.31271	2.948	7.76213	sp|P26222|GUN2_THEFU	Endoglucanase E-2 OS=Thermobifida fusca
TCONS_00007055.p1		AOFI03001190.1:1757-2830;	GH6(7-221)	GH6	N	N	2	0	19.436	0	0	0	3.60207	3.64796	0	0	0	2.94946	0	0.122136	0.0572597	0	0.180142	0.225728	1.11401	0	0.517475	sp|P26222|GUN2_THEFU	Endoglucanase E-2 OS=Thermobifida fusca
TCONS_00003830.p1		AOFI03000246.1:2477-4153;	GH7(119-559)	GH7+CBM1	GH7	N	3	22.2068	0	33.5409	0	7.13601	0	0	0	0	26.457	0	0	0.122136	0.229039	0	0.180142	0.225728	0.742672	0	0.517475	sp|Q4WM08|CBHB_ASPFU	Probable 1,4-beta-D-glucan cellobiohydrolase
TCONS_00004578.p1	KAF4317913.1	AOFI03000343.1:4055-5026;	GH7(3-327)	GH7+CBM1	N	N	2	0	0	67.0818	24.3974	0	21.6124	14.5918	16.0876	2.70307	13.2285	2.94946	0	0.122136	0.171779	0	0.540427	4.28882	4.0847	14.74	7.76213	sp|P13860|GUX1_PHACH	Exoglucanase 1 OS=Phanerochaete chrysosporium
TCONS_00005502.p1	KAF4316674.1	AOFI03000503.1:3033-4091;	GH10(35-329)	GH10	GH10	N	3	0	0	0	0	0	0	0	0	2.70307	0	2.94946	4.67588	18.5647	31.8937	39.6007	37.2895	3.83737	4.45603	3.685	0.517475	sp|G4MLU0|XYN5_MAGO7	Endo-1,4-beta-xylanase 5 OS=Magnaporthe
TCONS_00003680.p1	KAF4319189.1		GH10(35-347)	N	GH10	Y(1-19)	2	44.4135	0	33.5409	24.3974	7.13601	0	3.64796	0	0	0	0	4.67588	0.122136	0.400818	0	0.180142	2.03155	0.742672	0	0.517475	sp|O60206|XLNA_AGABI	Endo-1,4-beta-xylanase OS=Agaricus bisporus
TCONS_00002639.p2	KAF4321168.1		GH12(3-113)+GH12(209-361)	GH12	N	N	2	22.2068	97.18	67.0818	24.3974	57.0881	54.0311	47.4234	56.3065	18.9215	92.5994	26.5452	18.7035	0.183204	0.343558	0	0.360285	3.83737	4.0847	5.15899	3.62233	sp|Q5BG78|XGEA_EMENI	Xyloglucan-specific endo-beta-1,4-glucanase
TCONS_00000966.p1		AOFI03000027.1:104912-107401;	GH12(90-239)	GH12	N	Y(1-19)	2	0	19.436	0	0	7.13601	3.60207	7.29591	0	8.10922	13.2285	5.89893	0	1.28243	1.66053	1.29838	2.34185	36.5679	64.2411	21.373	28.9786	sp|A1XP58|XGEA_ASPNG	Xyloglucan-specific endo-beta-1,4-glucanase
TCONS_00000968.p1	KAF4323996.1	AOFI03000027.1:111944-112660;	GH12(91-237)	GH12	GH12	Y(1-20)	3	0	0	0	0	0	0	0	0	0	0	0	0	0.366409	0.286299	0.973789	0.360285	0.225728	0	0	0	sp|Q2UK93|XGEA_ASPOR	Probable xyloglucan-specific endo-beta-1,4-glucanase
TCONS_00002638.p1	KAF4321167.1	AOFI03000120.1:13912-14634;	GH12(92-231)+GH12(305-454)	GH12	GH12	Y(1-22)	3	22.2068	38.872	67.0818	121.987	21.408	18.0104	25.5357	24.1314	13.5154	13.2285	14.7473	14.0276	0.0610681	0.171779	0.973789	0.72057	1.80582	0.742672	2.948	2.0699	sp|Q2UK93|XGEA_ASPOR	Probable xyloglucan-specific endo-beta-1,4-glucanase
TCONS_00007389.p1	KAF4314703.1	AOFI03001593.1:1895-2242;	GH12(95-211)	GH12+CBM1	N	Y(1-20)	2	0	0	0	0	0	0	0	0	0	0	0	0	5.19079	2.80573	3.57056	3.06242	1.58009	6.31271	8.84399	1.55243	sp|Q2UK93|XGEA_ASPOR	Probable xyloglucan-specific endo-beta-1,4-glucanase
TCONS_00003065.p1	KAF4320292.1	AOFI03000163.1:48509-50359;	GH16_2(1-140)	N	GH16	N	2	0	0	0	0	0	0	0	0	10.8123	0	2.94946	0	7.32818	9.79141	12.3347	8.28655	4.0631	2.97069	2.948	1.03495	sp|P32486|KRE6_YEAST	Beta-glucan synthesis-associated protein
TCONS_00007077.p1		AOFI03001211.1:1-1854;	GH16_2(1-141)	N	GH16	N	2	0	0	0	0	7.13601	0	0	0	0	13.2285	0	0	0	0	0.324596	0	469.513	1202.01	388.399	260.29	sp|P33336|SKN1_YEAST	Beta-glucan synthesis-associated protein
TCONS_00003121.p1		AOFI03000167.1:16658-18883;	GH16_2(60-287)	N	GH16_2	Y(1-20)	2	0	0	0	0	0	0	0	0	0	0	0	0	0.671749	1.08793	0.649192	0.72057	0.677183	0.371336	0.736999	0.517475	sp|P33336|SKN1_YEAST	Beta-glucan synthesis-associated protein
TCONS_00003121.p2		AOFI03000167.1:13821-16004;	GH16_2(60-297)	N	GH16_2	N	2	0	0	0	0	0	0	0	0	0	0	0	0	3.90836	3.37832	0.649192	1.80142	0.451455	0.371336	0	0	sp|P33336|SKN1_YEAST	Beta-glucan synthesis-associated protein
TCONS_00004798.p2		AOFI03000378.1:25683-27506;	GH16_2(6-148)	N	GH16	N	2	0	19.436	0	24.3974	0	0	0	0	2.70307	0	0	0	0.305341	0.343558	0	0.360285	94.1284	31.1922	30.954	48.6427	sp|P33336|SKN1_YEAST	Beta-glucan synthesis-associated protein
TCONS_00005148.p1		AOFI03000432.1:12076-14265;	GH16_2(63-278)	N	GH16_2	Y(1-25)	2	0	0	0	0	0	0	0	0	0	0	0	0	0.0610681	0.343558	0	0.180142	99.0944	193.466	123.816	88.4883	sp|P33336|SKN1_YEAST	Beta-glucan synthesis-associated protein
TCONS_00003122.p2		AOFI03000167.1:22375-24555;	GH16_2(63-293)	N	GH16_2	N	2	66.6203	19.436	0	0	21.408	36.0207	14.5918	8.04379	37.843	26.457	41.2925	37.407	101.984	110.74	90.8869	87.1889	59.8178	66.4691	61.9079	49.6776	sp|P33336|SKN1_YEAST	Beta-glucan synthesis-associated protein
TCONS_00008577.p5		AOFI03000154.1:12512-14719;	GH16_2(64-283)	N	GH16_2	Y(1-23)	2	0	0	0	24.3974	0	0	3.64796	8.04379	13.5154	0	8.84839	18.7035	41.8317	71.0593	38.6269	33.1462	49.8858	26.3649	30.217	25.3563	sp|P33336|SKN1_YEAST	Beta-glucan synthesis-associated protein
TCONS_00003122.p1		AOFI03000167.1:19374-21590;	GH16_2(64-285)	N	GH16_2	Y(1-24)	2	0	0	0	0	7.13601	0	0	0	0	0	0	0	5.49613	11.91	9.08869	5.04399	29.1189	10.7687	9.58099	19.6641	sp|P33336|SKN1_YEAST	Beta-glucan synthesis-associated protein
TCONS_00003120.p1		AOFI03000167.1:11033-13249;	GH16_2(64-286)	N	GH16_2	N	2	0	0	0	0	0	0	0	0	0	0	0	0	2.19845	2.06135	2.92137	0.900712	1.12864	0.371336	0	0.517475	sp|P33336|SKN1_YEAST	Beta-glucan synthesis-associated protein
TCONS_00008577.p4	KAF4320438.1	AOFI03000154.1:1953-4181;	GH16_2(65-280)	N	GH16_2	N	2	66.6203	77.744	134.164	97.5898	107.04	219.726	127.678	241.314	89.2015	224.884	150.423	116.897	0.427477	0.114519	0	0.180142	37.9222	52.3584	72.2259	63.132	sp|P33336|SKN1_YEAST	Beta-glucan synthesis-associated protein
TCONS_00008577.p3		AOFI03000154.1:17879-20137;	GH16_2(65-286)	N	GH16_2	Y(1-22)	2	44.4135	0	0	0	35.68	18.0104	25.5357	0	40.5461	39.6855	50.1409	37.407	64.4269	78.9612	79.2015	63.0499	3.38591	8.54073	3.685	4.1398	sp|P33336|SKN1_YEAST	Beta-glucan synthesis-associated protein
TCONS_00004346.p1		AOFI03000306.1:30315-32540;	GH16_2(65-287)	N	GH16_2	Y(1-24)	2	44.4135	58.308	0	24.3974	28.544	21.6124	62.0153	24.1314	8.10922	66.1424	41.2925	14.0276	0	0	0	0	0.225728	0.742672	2.211	0	sp|P33336|SKN1_YEAST	Beta-glucan synthesis-associated protein
TCONS_00008577.p2		AOFI03000154.1:15231-17498;	GH16_2(67-289)	N	GH16_2	N	2	0	0	67.0818	0	7.13601	0	0	8.04379	2.70307	0	5.89893	0	6.77856	12.0245	8.7641	4.14328	8.80338	12.9968	9.58099	11.9019	sp|P33336|SKN1_YEAST	Beta-glucan synthesis-associated protein
TCONS_00005160.p1		AOFI03000434.1:17971-20241;	GH16_2(69-290)	N	GH16_2	Y(1-21)	2	0	0	0	0	0	0	0	0	0	0	0	0	0.183204	0	0	0	2.25728	2.22802	2.211	2.0699	sp|P32486|KRE6_YEAST	Beta-glucan synthesis-associated protein
TCONS_00006129.p1		AOFI03000672.1:7668-8765;	GH17(116-356)	N	N	N	1	0	0	0	0	0	0	0	0	0	0	2.94946	0	13.3739	24.8507	16.5544	19.2752	0.677183	0	0	0	null	null
TCONS_00007344.p1	KAF4314717.1	AOFI03001515.1:1949-2779;	GH17(12-266)	N	N	N	1	22.2068	38.872	0	48.7949	99.9041	82.8476	83.903	40.2189	24.3277	158.742	56.0398	65.4623	20.1525	13.7996	21.4234	18.915	1.35437	4.0847	0	1.03495	sp|Q5AUT0|EGLC_EMENI	Probable glucan endo-1,3-beta-glucosidase
TCONS_00004196.p5		AOFI03000289.1:9720-10931;	GH17(145-352)	GH17	N	N	2	0	0	0	24.3974	0	0	0	8.04379	0	13.2285	0	0	0	0.0572597	0.649192	0	26.6359	42.7036	88.4399	68.3068	null	null
TCONS_00004408.p1		AOFI03000317.1:5530-7026;	GH17(23-278)	N	N	Y(1-22)	1	44.4135	97.18	100.623	24.3974	64.2241	54.0311	32.8316	16.0876	27.0307	26.457	35.3936	9.35176	66.8085	63.501	81.4737	55.1236	2.70873	13.3681	7.36999	3.62233	sp|A1C499|BTGE_ASPCL	Probable beta-glucosidase btgE OS=Aspergillus
TCONS_00008383.p6		AOFI03000115.1:62419-63291;	GH17(23-278)	N	N	Y(1-21)	1	0	0	0	0	0	0	0	0	0	0	0	0	0	0	0	0	1.80582	0.371336	0.736999	1.03495	sp|Q0CEX9|BTGE_ASPTN	Probable beta-glucosidase btgE OS=Aspergillus
TCONS_00006641.p1		AOFI03000892.1:2329-3204;	GH17(28-281)	GH17	N	Y(1-24)	2	44.4135	19.436	0	0	49.9521	3.60207	10.9439	16.0876	37.843	0	29.4946	9.35176	270.898	432.654	457.681	333.624	25.2815	33.0489	36.113	26.9087	sp|Q4WC60|BTGE_ASPFU	Probable beta-glucosidase btgE OS=Neosartorya
TCONS_00005856.p2		AOFI03000590.1:5237-6130;	GH17(29-283)	N	N	Y(1-18)	1	0	0	0	0	0	7.20414	7.29591	0	0	0	0	0	0.793886	0.973415	0.973789	1.261	0	4.82737	1.474	1.03495	null	null
TCONS_00006641.p2		AOFI03000892.1:4360-5559;	GH17(29-283)	GH17	N	Y(1-24)	2	133.241	291.54	67.0818	24.3974	78.4961	111.664	145.918	72.3941	194.621	66.1424	138.625	210.415	80.0603	139.256	97.7035	104.483	1007.65	2795.05	988.316	753.962	null	null
TCONS_00006657.p1		AOFI03000901.1:3642-5327;	GH17(29-283)	N	N	Y(1-24)	1	44.4135	0	0	0	7.13601	0	0	8.04379	2.70307	0	2.94946	4.67588	1.03816	1.25971	2.27217	2.16171	3.83737	2.97069	2.211	1.55243	sp|Q2US39|BTGE_ASPOR	Probable beta-glucosidase btgE OS=Aspergillus
TCONS_00006656.p1		AOFI03000901.1:1563-2504;	GH17(40-281)	GH17	N	Y(1-22)	2	0	0	0	0	0	0	0	0	0	0	0	0	0	0	0	0	4.0631	2.22802	4.42199	4.1398	sp|Q2US39|BTGE_ASPOR	Probable beta-glucosidase btgE OS=Aspergillus
TCONS_00002326.p2	RLN83957.1	AOFI03000097.1:22839-24041;	GH17(44-299)	N	N	Y(1-24)	1	0	0	0	0	0	3.60207	0	0	0	0	0	0	0.305341	0.515338	1.29838	0.540427	1.35437	2.22802	1.474	0.517475	sp|Q2U492|BTGC_ASPOR	Probable glucan endo-1,3-beta-glucosidase
TCONS_00007116.p2		AOFI03001249.1:3986-4891;	GH17(45-301)	N	N	Y(1-28)	1	22.2068	0	0	0	0	0	3.64796	8.04379	0	13.2285	2.94946	18.7035	3.72516	3.43558	3.57056	3.06242	15.3495	11.1401	9.58099	16.5592	null	null
TCONS_00007591.p1		AOFI03001880.1:1-1311;	GH17(46-302)+CBM13(317-437)	GH17+CBM13	CBM13+GH17	Y(1-25)	3	44.4135	58.308	67.0818	0	71.3601	57.6331	40.1275	24.1314	8.10922	26.457	32.4441	23.3794	50.6255	48.3272	63.9455	47.0172	23.0242	41.961	19.162	20.699	sp|P43070|BGL2_CANAX	Glucan 1,3-beta-glucosidase OS=Candida albicans
TCONS_00005927.p1		AOFI03000612.1:15333-16382;	GH17(46-306)	N	N	Y(1-25)	1	0	0	0	0	0	0	0	0	0	0	0	0	0.732818	1.37423	1.62298	1.261	8.80338	13.3681	8.84399	12.9369	sp|Q5B430|BTGC_EMENI	Glucan endo-1,3-beta-glucosidase btgC OS=Emericella
TCONS_00005926.p1		AOFI03000612.1:12064-13332;	GH17(84-343)	N	GH17	N	2	88.827	58.308	67.0818	48.7949	64.2241	18.0104	21.8877	16.0876	21.6246	0	17.6968	37.407	608.3	568.933	849.468	542.949	14.898	34.1629	26.532	10.3495	sp|P15703|BGL2_YEAST	Glucan 1,3-beta-glucosidase OS=Saccharomyces
TCONS_00002549.p1	KAF4321346.1		GH18(207-404)	GH0	N	Y(1-27)	2	0	0	0	0	7.13601	0	3.64796	0	0	0	0	0	0.122136	0.286299	0	0.180142	0	0	0	0	sp|Q922Q9|CHID1_MOUSE	Chitinase domain-containing protein 1 OS=Mus
TCONS_00006794.p1	KAF4315171.1		GH19(57-252)	GH19+CBM12+CBM13+CBM18+CBM5	N	Y(1-26)	2	0	0	0	0	0	0	0	0	0	0	0	0	0	0	0	0	1.80582	2.22802	3.685	2.0699	sp|P21226|CHI2_PEA	Endochitinase A2 OS=Pisum sativum GN=CHI2
TCONS_00003635.p1	KAF4319272.1	AOFI03000225.1:63823-64758;	GH28(18-315)	GH28	GH28	N	3	0	0	0	0	0	0	0	0	5.40615	0	0	0	1.77098	1.88957	3.57056	0.900712	0.451455	0	0	2.0699	sp|P41750|PGLRB_ASPFA	Endopolygalacturonase B OS=Aspergillus
TCONS_00006665.p1	KAF4315288.1	AOFI03000906.1:4292-5305;	GH28(27-331)	GH28	GH28	N	3	0	0	0	0	0	0	0	0	0	0	0	0	0	0	0	0	1.80582	0	0.736999	0.517475	sp|O93883|PGLR_PENGR	Polygalacturonase OS=Penicillium griseoroseum
TCONS_00006664.p1	KAF4315289.1	AOFI03000906.1:2833-3942;	GH28(55-371)	GH28	GH28	N	3	0	0	0	0	0	0	3.64796	0	0	13.2285	2.94946	0	0	0.0572597	0	0	6.09464	3.71336	2.211	2.58738	sp|Q1HAY5|PGLRB_ASPKA	Probable endopolygalacturonase B OS=Aspergillus
TCONS_00007572.p1	KAF4314665.1	AOFI03001844.1:1305-2132;	GH28(81-360)	GH28	GH28	N	3	0	0	0	0	0	0	7.29591	0	0	0	0	0	1.58777	1.25971	1.94758	1.44114	2.03155	3.71336	6.63299	2.58738	sp|P41750|PGLRB_ASPFA	Endopolygalacturonase B OS=Aspergillus
TCONS_00009295.p3		AOFI03001068.1:6679-8694;	GH30_1(104-479)	CBM13	GH30_1	N	3	22.2068	0	33.5409	0	21.408	14.4083	21.8877	8.04379	10.8123	26.457	14.7473	14.0276	5.374	10.6503	7.46571	10.088	61.1722	40.847	131.923	154.725	sp|G5ECR8|GLCM3_CAEEL	Putative glucosylceramidase 3 OS=Caenorhabditis
TCONS_00009295.p2	KAF4315064.1	AOFI03001068.1:4391-6415;	GH30_1(105-482)	GH30+CBM13	GH30_1	N	3	0	0	0	0	21.408	39.6228	21.8877	8.04379	45.9523	26.457	32.4441	28.0553	20.58	25.5951	18.8266	20.5362	38.148	30.0782	53.8009	50.7126	sp|G5ECR8|GLCM3_CAEEL	Putative glucosylceramidase 3 OS=Caenorhabditis
TCONS_00009295.p1		AOFI03001068.1:294-2342;	GH30_1(117-490)	N	GH30_1	N	2	0	0	33.5409	0	0	10.8062	3.64796	0	8.10922	0	5.89893	18.7035	6.10681	9.27608	8.7641	9.54755	0	0.371336	0.736999	0.517475	sp|G5ECR8|GLCM3_CAEEL	Putative glucosylceramidase 3 OS=Caenorhabditis
TCONS_00006185.p1		AOFI03000691.1:5067-6815;	GH30_1(143-585)	GH30	GH30_1	N	3	44.4135	19.436	67.0818	24.3974	92.7681	68.4394	69.3112	80.4379	59.4676	79.3709	73.7366	84.1658	137.281	214.209	150.288	145.735	4.28882	3.34202	6.63299	3.62233	sp|Q9UB00|GLCM4_CAEEL	Putative glucosylceramidase 4 OS=Caenorhabditis
TCONS_00006185.p2		AOFI03000691.1:2723-4696;	GH30_1(164-613)	N	GH30_1	N	2	0	0	0	0	7.13601	7.20414	3.64796	0	0	0	5.89893	0	9.34342	15.4601	13.633	11.8894	1.12864	2.22802	2.211	2.58738	sp|Q5R8E3|GLCM_PONAB	Glucosylceramidase OS=Pongo abelii GN=GBA
TCONS_00006186.p3		AOFI03000691.1:10102-11727;	GH30_1(91-531)	GH30	GH30_1	Y(1-23)	3	66.6203	38.872	33.5409	48.7949	14.272	46.8269	69.3112	32.1752	121.638	13.2285	79.6355	88.8417	86.5335	90.5276	56.4797	59.2669	6.32037	6.68405	10.318	5.69223	sp|P17439|GLCM_MOUSE	Glucosylceramidase OS=Mus musculus GN=Gba
TCONS_00006186.p4		AOFI03000691.1:12897-14465;	GH30_1(92-530)	N	GH30_1	Y(1-24)	2	0	0	0	0	21.408	10.8062	10.9439	16.0876	5.40615	26.457	8.84839	4.67588	2.25952	2.97751	2.27217	7.2057	6.32037	2.59935	2.948	5.17475	sp|G5ECR8|GLCM3_CAEEL	Putative glucosylceramidase 3 OS=Caenorhabditis
TCONS_00006186.p2		AOFI03000691.1:14785-16428;	GH30_1(93-534)	GH30	GH30_1	Y(1-27)	3	0	0	0	0	0	3.60207	7.29591	0	0	0	0	4.67588	0.122136	0.458078	0	0.360285	2.93446	2.97069	3.685	2.0699	sp|P17439|GLCM_MOUSE	Glucosylceramidase OS=Mus musculus GN=Gba
TCONS_00006186.p1	KAF4315818.1	AOFI03000691.1:7548-9200;	GH30_1(99-547)	N	GH30_1	N	2	0	0	0	0	0	0	3.64796	0	29.7338	0	14.7473	42.0829	0.97709	2.11861	0.973789	1.80142	5.19173	2.22802	0.736999	1.55243	sp|Q9UB00|GLCM4_CAEEL	Putative glucosylceramidase 4 OS=Caenorhabditis
TCONS_00002804.p1	KAF4320783.1	AOFI03000136.1:59422-60906;	GH30_5(37-488)	GH30+CBM13	GH30_5	Y(1-24)	3	0	0	0	0	7.13601	3.60207	0	0	0	13.2285	2.94946	0	0	0.0572597	0	0	2.483	0.371336	0.736999	2.0699	sp|Q76FP5|6GAL_HYPRU	Endo-beta-1,6-galactanase OS=Hypocrea rufa
TCONS_00000497.p2		AOFI03000009.1:23941-25437;	GH30_5(40-491)	GH30	GH30_5	Y(1-27)	3	0	0	0	0	0	0	0	0	0	0	0	0	0.427477	0.858896	0.973789	0.900712	0	0	0	0	sp|Q76FP5|6GAL_HYPRU	Endo-beta-1,6-galactanase OS=Hypocrea rufa
TCONS_00002213.p2	RLN80338.1	AOFI03000092.1:55476-57041;	GH31(17-493)	GH31	GH31	N	3	0	116.616	0	48.7949	7.13601	54.0311	47.4234	88.4817	183.809	13.2285	67.8377	79.4899	0	0	0	0.180142	16.4781	5.94138	11.792	17.5942	sp|P32138|SQASE_ECOLI	Sulfoquinovosidase OS=Escherichia coli
TCONS_00003978.p1	KAF4318771.1	AOFI03000264.1:6257-7453;	GH31(18-370)	GH31	N	N	2	0	0	0	0	0	0	0	0	0	0	0	0	0	0	0	0	5.41746	4.0847	8.10699	2.58738	sp|P32138|SQASE_ECOLI	Sulfoquinovosidase OS=Escherichia coli
TCONS_00008261.p1		AOFI03000078.1:73765-77319;	GH31(374-949)	N	GH31	Y(1-36)	2	66.6203	19.436	33.5409	97.5898	7.13601	7.20414	3.64796	16.0876	8.10922	26.457	14.7473	9.35176	0	0.229039	0	0.180142	919.388	351.655	456.939	673.753	sp|P70699|LYAG_MOUSE	Lysosomal alpha-glucosidase OS=Mus musculus
TCONS_00008871.p2			GH31(400-891)	GH31	GH31	N	3	0	0	0	0	0	0	0	0	2.70307	0	0	0	0	0.0572597	0.324596	0.180142	5.41746	8.91206	2.948	3.10485	sp|O04893|AGLU_SPIOL	Alpha-glucosidase OS=Spinacia oleracea PE=1
TCONS_00001356.p1		AOFI03000045.1:4600-7701;	GH31(417-889)	GH31	GH31	Y(1-27)	3	0	0	0	0	7.13601	0	0	0	0	0	0	0	0.488545	1.54601	0	1.44114	4.0631	3.34202	0.736999	2.58738	sp|P79403|GANAB_PIG	Neutral alpha-glucosidase AB OS=Sus scrofa
TCONS_00006998.p1	KAF4314993.1	AOFI03001140.1:3-680;	GH32(46-208)	N	N	Y(1-27)	1	0	38.872	0	24.3974	7.13601	3.60207	0	8.04379	0	0	2.94946	0	0.366409	0.229039	0	0.180142	2.93446	4.82737	5.89599	3.62233	sp|P49175|INV1_MAIZE	Beta-fructofuranosidase 1 OS=Zea mays GN=IVR1
TCONS_00004803.p1		AOFI03000379.1:25374-27476;	GH37(136-689)	GH37	GH37	N	3	22.2068	0	0	0	0	7.20414	0	0	2.70307	0	5.89893	4.67588	1.95418	4.00818	3.24596	5.04399	65.461	63.1271	40.535	37.7757	sp|Q9JLT2|TREA_MOUSE	Trehalase OS=Mus musculus GN=Treh PE=1 SV=1
TCONS_00004801.p1		AOFI03000379.1:7476-9731;	GH37(195-742)	GH37	GH37	Y(1-36)	3	0	0	33.5409	0	0	3.60207	0	8.04379	5.40615	0	8.84839	4.67588	3.60302	4.46626	3.57056	3.60285	76.9731	41.961	39.061	64.1669	sp|Q54QZ5|TREA_DICDI	Trehalase OS=Dictyostelium discoideum GN=treh
TCONS_00006802.p1		AOFI03000988.1:5284-8178;	GH38(3-281)	GH38	GH38	N	3	22.2068	77.744	0	24.3974	92.7681	108.062	120.383	104.569	170.294	52.914	153.372	215.09	83.7244	106.847	74.3325	96.0159	170.199	80.5799	123.079	163.005	sp|Q8LPJ3|MANA2_ARATH	Probable alpha-mannosidase At5g13980 OS=Arabidopsis
TCONS_00008502.p1		AOFI03000134.1:12567-18572;	GH43_24(1100-1228)	N	GH0	Y(1-31)	2	0	0	0	0	0	0	0	0	0	0	0	0	0.122136	0.515338	0.324596	0.180142	6.5461	14.4821	12.529	15.0068	null	null
TCONS_00004350.p1	KAF4318267.1		GH43_6(33-319)	N	GH43_6	Y(1-25)	2	22.2068	38.872	0	24.3974	49.9521	18.0104	21.8877	40.2189	2.70307	92.5994	11.7979	18.7035	0	0	0	0	2.25728	1.48534	5.15899	2.0699	sp|A2QT85|ABNA_ASPNC	Probable arabinan endo-1,5-alpha-L-arabinosidase
TCONS_00004351.p1	RLN25825.1		GH43_6(34-321)	GH43	GH43_6	Y(1-22)	3	0	0	0	0	0	0	0	0	0	0	0	0	0.122136	0.0572597	0	0.360285	0.451455	2.59935	2.948	0.517475	sp|A1CLG4|ABNA_ASPCL	Probable arabinan endo-1,5-alpha-L-arabinosidase
TCONS_00003913.p1	KAF4318864.1	AOFI03000257.1:16853-17812;	GH43_6(49-342)	N	GH43_6	N	2	0	0	67.0818	24.3974	35.68	43.2249	21.8877	48.2627	10.8123	0	26.5452	18.7035	0.305341	0.572597	0.973789	0.900712	0.225728	0.742672	0.736999	0	sp|A1D5W1|ABNA_NEOFI	Probable arabinan endo-1,5-alpha-L-arabinosidase
TCONS_00002677.p2	KAF4321122.1		GH47(145-589)	GH47	GH47	N	3	0	0	0	0	0	0	0	0	2.70307	0	0	0	0.427477	0.114519	0	0.180142	1.58009	1.85668	0.736999	0.517475	sp|Q8H116|MNS2_ARATH	Mannosyl-oligosaccharide 1,2-alpha-mannosidase
TCONS_00002081.p1	KAF4322038.1	AOFI03000085.1:37499-40648;	GH47(92-346)	GH47	GH47	N	3	0	0	33.5409	0	7.13601	3.60207	0	16.0876	8.10922	13.2285	5.89893	4.67588	8.2442	9.21882	10.7117	10.8085	21.8956	25.2508	24.321	26.9087	sp|Q9FG93|MNS4_ARATH	Alpha-mannosidase I MNS4 OS=Arabidopsis
TCONS_00006808.p1		AOFI03000992.1:1672-4434;	GH63(627-918)	GH63	GH63	N	3	0	0	33.5409	48.7949	28.544	10.8062	10.9439	16.0876	16.2184	0	5.89893	14.0276	13.3129	13.6851	17.5282	15.6724	21.4441	16.7101	21.373	26.3912	sp|Q80UM7|MOGS_MOUSE	Mannosyl-oligosaccharide glucosidase OS=Mus
TCONS_00009352.p2	KAF4314693.1	AOFI03001625.1:1998-2867;	GH72(1-222)	N	GH72	N	2	0	0	0	0	0	0	0	0	2.70307	0	0	0	0.244273	0.229039	0	0.540427	14.2208	17.8241	18.425	17.5942	sp|Q5AJY5|PGA4_CANAL	1,3-beta-glucanosyltransferase PGA4 OS=Candida
TCONS_00001084.p8		AOFI03000034.1:38651-39451;	GH72(1-245)	GH72	N	N	2	0	19.436	67.0818	0	0	18.0104	7.29591	16.0876	21.6246	0	26.5452	18.7035	24.4883	29.3742	27.2661	32.4256	50.1115	59.0424	58.2229	57.9572	sp|Q5AJY5|PGA4_CANAL	1,3-beta-glucanosyltransferase PGA4 OS=Candida
TCONS_00009165.p1		AOFI03000588.1:20088-21611;	GH72(21-328)	GH72	GH72	Y(1-21)	3	0	19.436	0	0	7.13601	7.20414	3.64796	16.0876	5.40615	13.2285	11.7979	28.0553	11.2976	12.3108	14.2822	15.132	104.286	122.17	66.3299	73.4815	sp|Q08271|GAS4_YEAST	1,3-beta-glucanosyltransferase GAS4 OS=Saccharomyces
TCONS_00009166.p1		AOFI03000588.1:22441-23937;	GH72(25-333)	GH72	GH72+GT31	Y(1-22)	3	0	0	0	0	7.13601	0	0	0	2.70307	0	0	0	64.1826	95.681	107.117	67.013	20.9927	12.6254	16.214	50.1951	sp|Q5AJY5|PGA4_CANAL	1,3-beta-glucanosyltransferase PGA4 OS=Candida
TCONS_00006551.p3		AOFI03000841.1:5979-6536;	GH72(3-184)	GH72	N	N	2	0	58.308	0	0	14.272	36.0207	36.4796	56.3065	5.40615	39.6855	23.5957	32.7312	9.64876	7.73006	11.0363	8.82698	62.5265	165.245	73.6999	38.2932	sp|P0C7S9|GEL1_ASPFU	1,3-beta-glucanosyltransferase gel1 OS=Neosartorya
TCONS_00005231.p1		AOFI03000449.1:3277-4281;	GH72(45-333)	N	N	N	1	0	0	0	0	0	7.20414	14.5918	24.1314	18.9215	13.2285	8.84839	18.7035	14.7174	20.1554	15.5806	17.4738	1.80582	1.48534	2.948	1.03495	sp|B0XT72|GEL1_ASPFC	1,3-beta-glucanosyltransferase gel1 OS=Neosartorya
TCONS_00009165.p7		AOFI03000588.1:19368-19748;	N	GH72	N	Y(1-22)	1	0	0	0	0	0	0	0	0	0	0	0	0	0.366409	0.400818	0.649192	0.540427	16.9296	30.0782	28.006	12.9369	sp|Q06135|GAS2_YEAST	1,3-beta-glucanosyltransferase GAS2 OS=Saccharomyces
TCONS_00001911.p1		AOFI03000072.1:49601-52162;	GH78(388-823)	GH78	GH78	Y(1-24)	3	0	0	0	0	0	3.60207	7.29591	0	27.0307	0	11.7979	28.0553	1.77098	1.03068	1.29838	1.261	6.99755	5.1987	6.63299	4.65728	null	null
TCONS_00005635.p1		AOFI03000529.1:2785-4959;	GH78(93-666)	GH78	GH78	N	3	22.2068	38.872	0	48.7949	7.13601	0	25.5357	8.04379	356.806	13.2285	153.372	205.739	1.09923	0.515338	2.27217	0.72057	1.58009	1.11401	2.211	0.517475	null	null
TCONS_00001716.p2		AOFI03000061.1:40716-43052;	GH81(102-770)	GH81	GH81	N	3	0	0	0	0	0	0	0	0	0	0	0	0	0	0.0572597	0	0	2.483	3.34202	4.42199	3.62233	sp|Q09850|ENG2_SCHPO	Putative endo-1,3(4)-beta-glucanase 2 OS=Schizosaccharomyces
TCONS_00009324.p1		AOFI03001304.1:2836-4041;	GH81(11-378)	N	N	N	1	22.2068	38.872	0	48.7949	0	10.8062	18.2398	8.04379	0	39.6855	5.89893	14.0276	1.77098	1.08793	1.94758	1.08085	3.61164	1.85668	5.15899	2.0699	sp|Q9UT45|ENG1_SCHPO	Endo-1,3(4)-beta-glucanase 1 OS=Schizosaccharomyces
TCONS_00009184.p2		AOFI03000609.1:14614-16998;	GH81(118-788)	GH81	GH81	N	3	22.2068	19.436	0	0	7.13601	3.60207	0	0	0	0	2.94946	9.35176	0.549613	0.458078	0.324596	0.360285	4.74028	4.82737	3.685	2.58738	sp|Q09850|ENG2_SCHPO	Putative endo-1,3(4)-beta-glucanase 2 OS=Schizosaccharomyces
TCONS_00004512.p1		AOFI03000334.1:20652-23042;	GH81(119-790)	GH81	GH81	N	3	22.2068	0	0	0	0	7.20414	7.29591	8.04379	0	0	0	0	2.93127	4.06544	4.21975	3.24256	2.25728	1.85668	1.474	3.10485	sp|Q09850|ENG2_SCHPO	Putative endo-1,3(4)-beta-glucanase 2 OS=Schizosaccharomyces
TCONS_00004574.p1		AOFI03000340.1:1972-4413;	GH81(132-794)	GH81	GH81	Y(1-42)	3	0	0	0	0	0	0	0	0	0	0	0	0	0	0	0	0	2.25728	1.11401	0.736999	1.03495	sp|D4AZ24|ENG1_ARTBC	Probable endo-1,3(4)-beta-glucanase ARB_01444
TCONS_00004765.p1		AOFI03000371.1:28253-30442;	GH81(14-565)	GH81	GH81	N	3	0	0	0	0	7.13601	14.4083	7.29591	8.04379	0	0	17.6968	14.0276	7.38924	7.55828	6.81652	5.76456	18.9611	20.4235	8.84399	6.2097	sp|D4AZ24|ENG1_ARTBC	Probable endo-1,3(4)-beta-glucanase ARB_01444
TCONS_00006217.p1		AOFI03000704.1:2879-4654;	GH81(22-275)	N	N	N	1	22.2068	19.436	33.5409	24.3974	42.816	43.2249	43.7755	40.2189	62.1707	26.457	47.1914	56.1105	54.9002	74.6094	64.5946	58.3662	30.6989	15.5961	16.214	25.3563	sp|D4AZ24|ENG1_ARTBC	Probable endo-1,3(4)-beta-glucanase ARB_01444
TCONS_00004021.p1		AOFI03000270.1:11-943;	GH81(2-286)	GH81	N	N	2	0	0	0	0	0	0	3.64796	0	0	0	2.94946	0	0.305341	0.171779	0.973789	0.180142	2.70873	0.742672	2.948	1.55243	sp|P53753|ENG1_YEAST	Endo-1,3(4)-beta-glucanase 1 OS=Saccharomyces
TCONS_00008085.p3		AOFI03000056.1:66517-68790;	GH81(40-748)	GH81	GH81	N	3	0	0	0	0	0	0	0	0	0	0	0	0	0	0.973415	0	0	0	0	0	0	null	null
TCONS_00006217.p2		AOFI03000704.1:4663-6222;	GH81(71-517)	N	N	Y(1-23)	1	44.4135	0	0	0	35.68	10.8062	25.5357	16.0876	35.14	39.6855	58.9893	37.407	44.9461	60.9816	57.7781	55.4839	24.3786	12.6254	15.477	10.867	sp|Q09850|ENG2_SCHPO	Putative endo-1,3(4)-beta-glucanase 2 OS=Schizosaccharomyces
TCONS_00003254.p2		AOFI03000185.1:25681-27948;	GH81(79-748)	GH81	GH81	Y(1-43)	3	0	0	0	0	0	0	0	0	0	0	2.94946	0	0.366409	0.114519	0	0	15.8009	29.3355	19.162	17.5942	sp|Q09850|ENG2_SCHPO	Putative endo-1,3(4)-beta-glucanase 2 OS=Schizosaccharomyces
TCONS_00005273.p2		AOFI03000456.1:16444-18222;	GH81(94-583)	N	GH81	N	2	66.6203	38.872	0	24.3974	64.2241	54.0311	36.4796	40.2189	27.0307	66.1424	56.0398	23.3794	81.8313	101.292	86.018	92.7734	25.5072	10.0261	22.11	20.699	null	null
TCONS_00003833.p2		AOFI03000246.1:36614-38851;	GH81(98-762)	GH81	GH81	Y(1-27)	3	0	0	0	0	0	0	3.64796	24.1314	0	0	0	9.35176	0.427477	0.572597	0.324596	1.08085	33.6334	30.8209	42.746	31.0485	sp|Q09850|ENG2_SCHPO	Putative endo-1,3(4)-beta-glucanase 2 OS=Schizosaccharomyces
TCONS_00006685.p3		AOFI03000919.1:4193-4945;	GH85(1-153)	GH85	N	N	2	0	0	0	0	0	0	0	0	0	0	0	0	2.74807	2.06135	1.29838	1.98157	4.0631	5.94138	1.474	3.62233	sp|F4JZC2|ENAS1_ARATH	Cytosolic endo-beta-N-acetylglucosaminidase
TCONS_00000912.p1		AOFI03000026.1:3656-5527;	GH89(6-595)	GH89	GH89	N	3	0	0	0	0	0	0	0	8.04379	21.6246	13.2285	2.94946	0	3.78622	8.13088	6.49192	5.58442	7.67474	3.71336	2.211	5.69223	sp|Q9FNA3|NAGLU_ARATH	Alpha-N-acetylglucosaminidase OS=Arabidopsis
TCONS_00008947.p6		AOFI03000331.1:24887-26089;	GH105(59-398)	N	N	N	1	0	0	0	0	0	3.60207	0	0	2.70307	0	0	0	0.427477	0.744376	0.324596	0.540427	6.32037	6.68405	5.89599	3.10485	sp|O34559|URHG2_BACSU	Unsaturated rhamnogalacturonyl hydrolase
TCONS_00006188.p1		AOFI03000691.1:21415-22359; AOFI03000691.1:18573-19283;	GH114(34-223)	GH114	N	Y(1-25)	2	0	0	0	0	0	0	0	0	0	0	0	0	0.427477	0.400818	0.324596	0.72057	2.25728	7.42672	2.211	1.03495	null	null
TCONS_00006186.p5		AOFI03000691.1:18471-19517; AOFI03000691.1:21472-22197;	GH114(44-233)	GH114	N	Y(1-35)	2	0	0	0	0	0	0	0	0	0	0	0	0	0.122136	0.0572597	0	0.180142	4.74028	13.7394	2.948	3.62233	null	null
TCONS_00005065.p1		AOFI03000419.1:5988-8585;	GH123(611-823)	N	GH123	N	2	22.2068	0	0	0	28.544	3.60207	3.64796	0	8.10922	0	11.7979	32.7312	7.81672	8.01636	6.49192	7.2057	15.1237	5.1987	11.792	7.76213	null	null
TCONS_00007268.p2		AOFI03001428.1:864-1571;	GH131(64-263)	N	N	Y(1-26)	1	44.4135	19.436	33.5409	73.1923	57.0881	75.6435	25.5357	56.3065	8.10922	39.6855	35.3936	4.67588	0.244273	0.744376	0.324596	1.08085	1.35437	3.34202	4.42199	3.62233	null	null
TCONS_00006788.p1		AOFI03000979.1:2877-4439;	GH140(25-514)	N	N	N	1	0	0	0	0	0	0	0	0	32.4369	0	20.6462	28.0553	0	0	0	0	0.677183	0	0	0	null	null
TCONS_00006787.p1		AOFI03000979.1:121-1722;	GH140(53-516)	N	N	Y(1-39)	1	0	0	0	24.3974	0	0	0	16.0876	37.843	13.2285	5.89893	9.35176	0.0610681	0	0	0	1.12864	2.22802	0	0	null	null
TCONS_00004354.p1	KAF4318262.1	AOFI03000307.1:30872-32065;	PL1_4(123-317)+GH43_6(423-701)	GH43+PL1	PL1_4	Y(1-22)	3	22.2068	19.436	0	0	0	0	0	0	0	0	0	0	0.0610681	0	0	0.180142	0.90291	0.371336	1.474	0	sp|P42256|ABNA_ASPNG	Arabinan endo-1,5-alpha-L-arabinosidase
TCONS_00007219.p1	KAF4314799.1	AOFI03001358.1:2637-3758;	PL1_4(124-312)	PL1	PL1_4	Y(1-34)	3	22.2068	0	0	0	21.408	0	0	0	5.40615	0	0	4.67588	70.839	109.137	107.117	84.6669	3.38591	2.59935	2.211	1.03495	sp|Q8NJK6|PELF_ASPNG	Probable pectin lyase F OS=Aspergillus niger
TCONS_00001746.p2	KAF4322658.1	AOFI03000063.1:3159-4361;	PL1_4(124-313)	PL1	PL1_4	Y(1-22)	3	0	0	0	0	21.408	3.60207	21.8877	0	5.40615	0	2.94946	9.35176	3.35875	2.86299	3.57056	4.14328	2.93446	4.0847	4.42199	4.1398	sp|Q8NJK6|PELF_ASPNG	Probable pectin lyase F OS=Aspergillus niger
TCONS_00003221.p3		AOFI03000182.1:44073-45641; AOFI03000182.1:47727-48809;	PL1_4(129-319)	PL1	PL1_4	Y(1-22)	3	0	0	0	0	0	0	0	0	0	0	0	0	0.122136	0.229039	0	0	0.90291	1.11401	0	2.58738	sp|Q8NJK6|PELF_ASPNG	Probable pectin lyase F OS=Aspergillus niger
TCONS_00004348.p2		AOFI03000307.1:11029-12330;	PL1_4(145-339)	PL1	PL1_4	N	3	0	0	0	0	0	3.60207	3.64796	8.04379	0	0	0	0	1.03816	0.973415	1.62298	1.08085	3.16019	1.48534	3.685	3.10485	sp|Q8NJK6|PELF_ASPNG	Probable pectin lyase F OS=Aspergillus niger
TCONS_00004353.p1	KAF4318261.1	AOFI03000307.1:20622-21869;	PL1_4(151-345)	PL1	PL1_4	N	3	0	0	0	0	0	0	0	0	0	0	0	0	1.89311	0.801636	4.86894	0.72057	0	0.371336	0	0.517475	sp|A1CFS2|PELA_ASPCL	Probable pectin lyase A OS=Aspergillus clavatus
TCONS_00002914.p1	KAF4320557.1	AOFI03000148.1:8781-10046;	PL1_4(154-346)	PL1	PL1_4	N	3	0	0	0	0	7.13601	0	3.64796	0	0	13.2285	0	0	0.793886	1.20245	0.324596	0.72057	2.25728	1.85668	2.211	2.0699	sp|A1CFS2|PELA_ASPCL	Probable pectin lyase A OS=Aspergillus clavatus
TCONS_00007481.p1	RLN74846.1	AOFI03001721.1:1146-1550;	PL3_2(1-82)	PL3+CBM13	N	N	2	0	0	0	0	0	0	0	0	0	0	2.94946	9.35176	0.244273	0.114519	0	0.180142	2.03155	2.59935	4.42199	2.58738	sp|Q5BA88|PLYD_EMENI	Probable pectate lyase D OS=Emericella nidulans
TCONS_00007782.p1			PL3_2(2-182)+PL3_2(254-449)	PL3	PL3_2	N	3	0	0	0	0	0	3.60207	0	0	0	0	0	0	1.5267	1.37423	4.86894	0.540427	3.83737	5.94138	8.10699	6.2097	sp|A1DCY5|PLYD_NEOFI	Probable pectate lyase D OS=Neosartorya
TCONS_00009333.p1	KAF4314811.1		PL3_2(30-107)	N	N	Y(1-19)	1	0	0	0	0	0	0	0	0	0	0	0	0	0.305341	0.458078	0.973789	0.540427	2.03155	5.1987	3.685	0.517475	sp|Q5AY82|PLYG_EMENI	Probable pectate lyase G OS=Emericella nidulans
TCONS_00009332.p1	KAF4314812.1	AOFI03001345.1:1500-2222;	PL3_2(32-216)	PL3	N	Y(1-23)	2	0	0	0	0	0	0	0	0	0	0	0	0	0.549613	0.572597	0.649192	1.44114	1.12864	3.71336	3.685	2.58738	sp|Q5AY82|PLYG_EMENI	Probable pectate lyase G OS=Emericella nidulans
TCONS_00004731.p1		AOFI03000368.1:492-1277;	PL3_2(40-230)	PL3	PL3_2	Y(1-22)	3	0	0	0	0	0	0	0	0	0	0	0	0	0	0	0	0	2.03155	3.34202	1.474	1.55243	sp|Q4WGV9|PLYD_ASPFU	Probable pectate lyase D OS=Neosartorya
TCONS_00007475.p1	KAF4314676.1	AOFI03001714.1:1597-2403;	PL3_2(46-240)	PL3	PL3_2	Y(1-42)	3	0	0	0	0	0	3.60207	25.5357	0	67.5769	0	76.6861	149.628	0.916022	0.458078	1.29838	0	5.19173	5.1987	0	1.03495	sp|Q5BA88|PLYD_EMENI	Probable pectate lyase D OS=Emericella nidulans
TCONS_00002960.p1	KAF4320478.1	AOFI03000152.1:58927-59592;	PL3_2(5-182)	PL3+CBM13	N	N	2	0	0	0	0	0	0	0	0	0	0	0	0	0	0	0	0.180142	0.90291	0.742672	1.474	1.03495	sp|Q0CJ20|PLYG_ASPTN	Probable pectate lyase G OS=Aspergillus
TCONS_00000478.p1		AOFI03000008.1:169847-172174;	PL38(448-658)	N	N	N	1	0	0	0	0	0	3.60207	0	0	0	0	0	0	1.5267	2.51943	2.59677	3.06242	3.61164	2.59935	5.15899	4.65728	null	alginate lyase
TCONS_00008351.p1	KAF4321448.1	AOFI03000106.1:11775-13298; AOFI03000106.1:14048-15571;	PL4_1(2-464)+PL4_1(472-967)	PL4	N	N	2	0	0	0	0	0	3.60207	0	0	0	0	0	0	0.305341	0.229039	0.649192	0.180142	2.03155	3.71336	0	1.55243	sp|P78710|ASD1_NEUCR	Putative rhamnogalacturonase OS=Neurospora
TCONS_00008352.p1	KAF4321452.1	AOFI03000106.1:16249-17913;	PL4_1(42-549)+PL4_1(579-1084)	PL4	PL4_1	Y(1-20)	3	66.6203	97.18	100.623	0	42.816	61.2352	47.4234	24.1314	16.2184	26.457	41.2925	18.7035	8.61061	10.7648	6.49192	9.54755	2.70873	2.22802	2.211	1.55243	sp|Q5AX45|RGLA_EMENI	Rhamnogalacturonate lyase A OS=Emericella
