# Supplementary material for: Haustorium formation and a distinct biotrophic transcriptome characterize infection of Nicotiana benthamiana by the tree pathogen Phytophthora kernoviae
Source: Mol Plant Pathol. 2021 May 20;22(8):954–68. doi: 10.1111/mpp.13072 (PMC8295517; doi:10.1111/mpp.13072)
Supplement: Supplementary file 13 — TABLE S7 Summed mean normalized expression count values for Phytophthora kernoviae carbohydrate active enzyme families (CAZymes) [file MPP-22-954-s014.xlsx]

## Sheet: Supp Table S7
Supplementary Table S7: Summed mean normalized expression count values for Phytophthora kernoviae carbohydrate active enzyme families (CAZymes). Sample names are as described in Supplementary Table S1. AA = Auxiliary Activity; CE = Carbohydrate Esterase; GH = Glycoside Hydrolase; PL = Polysaccharide Lyase.
CAZY Family	T24	T48	T72	Myc	Spr
AA1	0	0	0	0	102.48
AA2	214.485	312.921	141.02	52.7653	26.7659
AA3_1	0	5.63596	5.46775	8.11926	604.622
AA3_2	14.4846	34.3753	40.8872	26.2009	21.2051
AA6	105.015	57.9441	80.1936	54.6237	6.15534
AA7	354.686	405.471	219.437	4.5069	11.2611
AA16	0	1.81251	3.25787	14.5878	9.8885
CE1	0	5.41458	7.19151	15.2145	175.807
CE4	0	3.83492	7.06832	3.56235	16.3921
CE5	68.4415	0.911989	25.8117	9.76401	35.2977
CE8	20.0363	9.86607	1.84474	11.8164	11.3255
CE9	0	0	1.84474	0.15558	0.242233
CE13	38.8322	18.4079	67.0391	78.6032	33.3115
GH1	14.577	52.3611	326.533	21.185	74.4421
GH2	0	0	1.41313	0.333632	0.535821
GH3	161.28	142.05	492.725	173.027	249.902
GH5_1	16.51	15.7234	29.4317	20.0503	95.7594
GH5_12	23.3021	68.8017	112.262	28.91	41.4732
GH5_14	16.51	41.4943	56.7125	122.828	42.8922
GH5_20	129.715	188.543	173.252	213.573	1066.65
GH5_33	86.9501	136.396	168.369	179.485	112.94
GH5_7	8.38523	14.1664	10.6218	15.0914	5.74707
GH6	30.9946	14.3648	18.0328	27.4807	2147.61
GH7	36.8067	14.857	11.3345	0.341415	8.09038
GH10	25.588	2.69599	3.75107	32.0129	3.94689
GH12	120.112	80.4921	59.8813	6.50343	48.4863
GH16	192.255	258.124	275.28	246.467	946.402
GH17	370.107	332.396	329.451	1286.02	1564.07
GH18	0	2.69599	0	0.147144	0
GH19	0	0	0	0	2.44718
GH28	0	2.73597	5.39603	3.60632	8.78833
GH30_1	108.111	184.121	243.569	291.246	164.125
GH30_5	0	2.68452	4.04449	0.804533	1.41531
GH31	95.6494	59.571	101.433	1.15675	626.213
GH32	15.8174	4.69547	0.737366	0.193898	4.32004
GH37	13.9369	4.7125	8.05208	7.37375
GH38	31.087	106.446	147.918	90.2299	134.216
GH43_24	0	0	0	0.285553	12.141
GH43_6	44.2389	69.7811	45.4662	0.82303	4.7983
GH47	8.38523	6.70641	8.6539	9.92634	25.7668
GH63	20.584	16.5954	9.03625	15.0496	21.4796
GH72	41.0654	67.9029	72.9719	152.178	298.67
GH78	27.4684	12.9034	199.007	2.49208	7.22728
GH81	111.902	147.945	163.658	222.173	142.082
GH85	0	0	0	2.02234	3.7752
GH89	0	2.01095	9.45064	5.99836	4.82283
GH105	0	0.900518	0.675769	0.509219	5.50132
GH114	0	0	0	0.55825	9.49499
GH123	5.55169	8.94851	13.1596	7.38268	9.96914
GH131	42.6457	53.6434	21.966	0.598525	3.18518
GH140	6.09936	4.02189	36.8652	0.015267	1.00846
PL1_4	15.9624	23.5959	10.2545	100.582	13.4544
PL3_2	0	8.18496	76.5481	4.29801	20.5657
PL4_1	66.1057	44.802	25.6679	9.19466	3.99938
PL38	0	0.900518	0	2.42633	4.00682
