# Supplementary material for: Haustorium formation and a distinct biotrophic transcriptome characterize infection of Nicotiana benthamiana by the tree pathogen Phytophthora kernoviae
Source: Mol Plant Pathol. 2021 May 20;22(8):954–68. doi: 10.1111/mpp.13072 (PMC8295517; doi:10.1111/mpp.13072)
Supplement: Supplementary file 14 — TABLE S8 Normalized expression count values for selected Phytophthora kernoviae apoplastic effectors and PAMP coding genes [file MPP-22-954-s008.xlsx]

## Sheet: Supp Table S8
Supplementary Table S8: Normalized expression count values for selected Phytophthora kernoviae apoplastic effectors and PAMP coding genes. Sample names are described in Supplementary Table S1.
Peptide	T24_Rep1	T24_Rep2	T24_Rep3	T24_Rep4	T24 AVG	T48_Rep1	T48_Rep2	T48_Rep3	T48_Rep4	T48 AVG	T72_Rep1	T72_Rep2	T72_Rep3	T72_Rep4	T72 AVG	Myc_Rep1	Myc_Rep2	Myc_Rep3	Myc_Rep4	MYC	Spr_Rep1	Spr_Rep2	Spr_Rep3	Spr_Rep4	SPR	hitName	hitDescription	RxLR	Crinkler	SignalPos	Sec	Desc
Kazal-like serine protease inhibitors
TCONS_00005245.p1	111.034	369.284	570.196	414.757	366.317	378.208	403.432	390.331	643.503	453.869	81.0922	489.454	253.654	126.249	237.612	0.488545	0.171779	0.649192	1.62128	0.7327	4.28882	4.82737	9.58099	4.1398	5.70925	null	null	NA	NA	20	Y	SignalP-noTM
TCONS_00004854.p1	g	0	0	24.3974	8.13248	42.816	14.4083	7.29591	24.1314	22.1629	2.70307	26.457	14.7473	4.67588	12.1458	0	0	0	0	0	0.225728	0.742672	0	0	0.2421	null	null	NA	NA	20	Y	SignalP-noTM
TCONS_00005697.p2	0	0	0	0	0	0	0	3.64796	0	0.911989	0	0	2.94946	0	0.737366	0.427477	0.458078	0.649192	0.72057	0.563829	1.80582	1.48534	2.211	3.10485	2.15175	null	null	NA	NA	19	Y	SignalP-noTM
TCONS_00006350.p1	0	0	0	0	0	0	0	0	0	0	0	0	0	0	0	0.0610681	0.515338	0.324596	0.540427	0.360357	0.451455	0	0	0.517475	0.242233	null	null	NA	NA	NA	NA	NA
TCONS_00004142.p4	0	0	0	0	0	0	0	10.9439	16.0876	6.75786	2.70307	0	2.94946	0	1.41313	0.793886	1.03068	0.649192	1.80142	1.06879	16.4781	38.2476	25.795	16.0417	24.1406	null	null	NA	NA	24	Y	SignalP-noTM
TCONS_00004142.p3	0	0	0	0	0	0	3.60207	0	16.0876	4.92241	0	0	2.94946	0	0.737366	0.122136	0.114519	0	0.360285	0.149235	2.25728	5.1987	2.948	4.65728	3.76531	null	null	NA	NA	20	Y	SignalP-noTM
TCONS_00005249.p2	0	0	0	0	0	14.272	3.60207	3.64796	8.04379	7.39146	0	0	0	0	0	0.366409	0.744376	0	1.62128	0.683017	5.19173	3.34202	3.685	5.17475	4.34838	null	null	NA	NA	20	Y	SignalP-noTM
TCONS_00004856.p1	0	38.872	0	24.3974	15.8174	0	0	0	0	0	0	0	2.94946	4.67588	1.90634	0	0.114519	0	0	0.0286299	56.4319	52.3584	50.1159	37.2582	49.0411	sp|P82968|MCPI_MELCP	Four-domain proteases inhibitor OS=Melithaea	NA	NA	20	Y	SignalP-noTM
TCONS_00005243.p2	66.6203	77.744	100.623	73.1923	79.5448	57.0881	72.0414	25.5357	72.3941	56.7648	13.5154	66.1424	38.343	0	29.5002	0	0.171779	0.973789	0.360285	0.376463	1.35437	1.11401	3.685	1.55243	1.92645	null	null	NA	NA	20	Y	SignalP-noTM
Cysteine protease inhibitors
TCONS_00004612.p2	0	19.436	0	0	4.859	7.13601	0	3.64796	0	2.69599	0	0	2.94946	0	0.737366	2.44273	3.72188	1.29838	1.08085	2.13596	22.5728	44.5603	32.428	19.6641	29.8063	null	null	NA	NA	19	Y	SignalP-noTM
TCONS_00004612.p3	22.2068	19.436	33.5409	0	18.7959	28.544	43.2249	51.0714	24.1314	36.7429	72.983	39.6855	41.2925	32.7312	46.673	39.6943	53.0798	42.1975	47.0172	45.4972	119.184	178.241	129.712	132.474	139.903	null	null	NA	NA	19	Y	SignalP-noTM
Glucanase inhibitors
TCONS_00006575.p1	0	0	67.0818	121.987	47.2673	64.2241	75.6435	47.4234	104.569	72.9651	5.40615	52.914	35.3936	32.7312	31.6112	0.183204	0.114519	0	0.180142	0.119467	5.86892	12.2541	17.688	10.3495	11.5401	sp|P29787|TRY5_AEDAE	Trypsin 5G1 OS=Aedes aegypti GN=AAEL013712	NA	NA	20	Y	SignalP-noTM
Necrosis inducing proteins (NEP1-Like)
TCONS_00006743.p1	0	0	0	0	0	0	0	0	0	0	0	0	0	0		0	0	0	0		0.677183	1.85668	2.948	1.55243	1.75857	null	null	NA	NA	21	Y	SignalP-noTM
TCONS_00001576.p11	0	0	0	0	0	0	0	0	0	0	0	0	0	0	0	0.122136	0.0572597	0	0.360285	0.13492	0.90291	1.11401	0.736999	0	0.688479	null	null	NA	NA	NA	NA	NA
TCONS_00009217.p2	0	0	0	0	0	0	0	3.64796	0	0.911989	16.2184	0	14.7473	14.0276	11.2484	34.5035	29.1452	45.7681	27.2015	34.1546	0	0	0	0	0	null	null	NA	NA	NA	NA	NA
TCONS_00009217.p3	0	0	0	0	0	0	0	0	0	0	0	0	0	0	0	9.09915	13.0552	16.2298	11.349	12.4333	0	0	0	0	0	null	null	NA	NA	NA	NA	NA
TCONS_00005504.p3	0	0	0	0	0	0	0	0	0	0	0	0	0	0	0	0.366409	0.458078	0.324596	0.540427	0.422378	1.35437	2.59935	2.948	0.517475	1.8548	null	null	NA	NA	23	Y	SignalP-noTM
TCONS_00004814.p1	0	19.436	0	0	4.859	14.272	3.60207	29.1836	40.2189	21.8192	18.9215	26.457	20.6462	32.7312	24.689	0	0	0	0	0	0	0	0	0	0	null	null	NA	NA	20	Y	SignalP-noTM
TCONS_00002110.p4	0	0	0	0	0	0	3.60207	0	0	0.900518	0	0	0	0	0	0	0.114519	0	0	0.0286299	1.58009	0.742672	0.736999	0.517475	0.89431	null	null	NA	NA	18	Y	SignalP-noTM
TCONS_00002110.p3	0	0	0	0	0	0	0	0	0	0	0	0	0	0	0	0	0	0	0	0	5.64319	1.85668	0.736999	0.517475	2.18859	null	null	NA	NA	20	Y	SignalP-noTM
TCONS_00009318.p1	44.4135	0	33.5409	0	19.4886	14.272	43.2249	18.2398	24.1314	24.967	2.70307	105.828	0	0	27.1327	0	0	0	0	0	1.12864	0.742672	0	1.03495	0.726565	null	null	NA	NA	20	Y	SignalP-noTM
TCONS_00004627.p5	0	0	0	0	0	0	0	0	0	0	0	0	0	0	0	0	0	0	0	0	1.58009	2.22802	0.736999	2.58738	1.78312	null	null	NA	NA	20	Y	SignalP-noTM
TCONS_00001265.p2	0	0	0	0	0	0	0	0	0	0	2.70307	0	0	0	0.675769	0.244273	0.458078	0	0.540427	0.310694	0	0	0.736999	0	0.18425	null	null	NA	NA	22	Y	SignalP-noTM
TCONS_00005647.p2	0	0	0	0	0	0	0	0	0	0	0	0	0	0	0	0.0610681	0.171779	0	0	0.0582118	1.35437	3.71336	2.948	2.0699	2.52141	null	null	NA	NA	20	Y	SignalP-noTM
TCONS_00007193.p1	0	0	0	0	0	0	3.60207	0	0	0.900518	0	0	0	0	0	0.122136	0.229039	0.973789	0.72057	0.511383	0.451455	0	0.736999	0.517475	0.426482	null	null	NA	NA	NA	NA	NA
TCONS_00009283.p1	0	0	0	0	0	0	0	0	0	0	0	0	0	0	0	0	0.0572597	0.324596	0.180142	0.1405	0.90291	0	0.736999	1.03495	0.668715	null	null	NA	NA	NA	NA	NA
TCONS_00006796.p1	22.2068	19.436	33.5409	48.7949	30.9946	35.68	93.6539	51.0714	72.3941	63.1998	27.0307	79.3709	73.7366	79.4899	64.9071	0.244273	0.572597	0.973789	1.80142	0.898021	2.70873	7.42672	3.685	3.62233	4.36069	null	null	NA	NA	20	Y	SignalP-noTM
TCONS_00005503.p1	0	0	0	0	0	0	7.20414	21.8877	0	7.27297	5.40615	13.2285	2.94946	4.67588	6.56499	0.671749	0.916156	0.649192	2.34185	1.14474	0	0.371336	0	0	0.092834	null	null	NA	NA	20	Y	SignalP-noTM
TCONS_00001592.p1	22.2068	0	0	0	5.55169	0	7.20414	7.29591	0	3.62501	2.70307	0	0	0	0.675769	0.183204	0.286299	0.324596	0.360285	0.288596	1.80582	1.11401	0	0.517475	0.859326	null	null	NA	NA	NA	NA	NA
TCONS_00007512.p1	0	19.436	0	0	4.859	7.13601	28.8166	18.2398	56.3065	27.6247	5.40615	0	5.89893	9.35176	5.16421	0.0610681	0	0	0	0.015267	1.12864	0.742672	1.474	2.58738	1.48317	null	null	NA	NA	20	Y	SignalP-noTM
TCONS_00005701.p1	66.6203	97.18	67.0818	48.7949	69.9192	107.04	144.083	102.143	104.569	114.459	8.10922	198.427	35.3936	18.7035	65.1584	0.305341	0.400818	0.324596	1.261	0.572938	5.41746	1.11401	2.948	4.1398	3.40482	null	null	NA	NA	NA	NA	NA
TCONS_00007153.p1	0	0	0	0	0	7.13601	7.20414	0	8.04379	5.59598	0	0	0	4.67588	1.16897	0.244273	0.229039	0.649192	0.180142	0.325662	18.7354	7.42672	11.055	10.867	12.021	null	null	NA	NA	NA	NA	NA
Elicitins
TCONS_00006622.p1	0	0	0	0	0	0	0	0	0	0	0	0	0	0	0	0.0610681	0	0	0	0.015267	7.67474	3.71336	0	5.17475	4.14071	null	null	NA	NA	22	Y	SignalP-noTM
TCONS_00003872.p1	0	0	0	0	0	0	0	0	0	0	0	0	0	4.67588	1.16897	0.305341	0.229039	0.649192	0.180142	0.340929	0.225728	0	0	0	0.0564319	null	null	NA	NA	NA	NA	NA
TCONS_00007477.p1	0	0	0	0	0	0	0	0	0	0	0	0	0	0	0	0.122136	0.171779	0	0.180142	0.118514	0.451455	0	1.474	0	0.481363	null	null	NA	NA	NA	NA	NA
TCONS_00008849.p2	0	0	0	0	0	0	0	0	0	0	0	13.2285	0	0	3.30712	0	0	0	0	0	15.8009	23.0228	24.321	24.3213	21.8665	null	null	NA	NA	NA	NA	NA
TCONS_00008849.p1	0	0	0	0	0	0	0	0	0	0	0	0	2.94946	0	0.737366	0.305341	0.687117	0.324596	1.08085	0.599477	7.44901	20.4235	7.36999	5.17475	10.1043	null	null	NA	NA	22	Y	SignalP-noTM
TCONS_00003113.p6	66.6203	0	0	73.1923	34.9531	7.13601	36.0207	18.2398	16.0876	19.371	13.5154	0	14.7473	18.7035	11.7416	0.854954	0.286299	0	0.180142	0.330349	9.25483	6.31271	8.84399	9.83203	8.56089	null	null	NA	NA	21	Y	SignalP-noTM
TCONS_00003113.p3	0	0	0	0	0	0	0	0	0	0	0	0	0	0	0	0.610681	1.94683	0.973789	1.261	1.19807	0.90291	1.85668	1.474	0	1.0584	null	null	NA	NA	25	Y	SignalP-noTM
TCONS_00003870.p1	0	0	0	0	0	7.13601	0	0	0	1.784	2.70307	0	0	14.0276	4.18268	2.44273	4.52352	4.54435	1.98157	3.37304	2.03155	1.48534	0	1.03495	1.13796	null	null	NA	NA	19	Y	SignalP-noTM
TCONS_00007478.p1	0	0	0	0	0	0	0	0	0	0	0	0	0	0	0	0.122136	0.286299	0.324596	0	0.183258	1.80582	0.742672	1.474	0	1.00562	null	null	NA	NA	31	Y	SignalP-noTM
TCONS_00007102.p1	66.6203	116.616	67.0818	73.1923	80.8776	21.408	32.4186	32.8316	8.04379	23.6755	75.6861	13.2285	91.4334	98.1935	69.6354	465.706	495.01	474.56	369.652	451.232	12.415	14.8534	8.84399	6.2097	10.5805	sp|P35697|ELIB_PHYDR	Beta-elicitin DRE-beta OS=Phytophthora drechsleri	NA	NA	NA	NA	NA
TCONS_00005690.p1	244.274	291.54	134.164	48.7949	179.693	92.7681	136.879	200.638	185.007	153.823	124.341	198.427	141.574	107.545	142.972	466.805	630.888	380.751	332.003	452.612	14.4466	34.9056	29.48	19.1466	24.4947	null	null	NA	NA	20	Y	SignalP-noTM
TCONS_00003959.p2	0	0	0	0	0	7.13601	3.60207	3.64796	0	3.59651	10.8123	0	0	0	2.70307	22.412	34.1268	15.256	19.0951	22.7225	1.12864	0.371336	0.736999	1.03495	0.817981	null	null	NA	NA	NA	NA	NA
TCONS_00007781.p1	222.068	174.924	167.705	170.782	183.87	264.032	284.564	240.765	329.795	279.789	327.072	132.285	165.17	168.332	198.215	585.888	841.317	499.229	455.941	595.594	9.25483	12.9968	9.58099	6.2097	9.51057	sp|P15569|ELIB_PHYCI	Beta-elicitin cinnamomin OS=Phytophthora	NA	NA	21	Y	SignalP-noTM
TCONS_00000209.p7	0	0	0	0	0	7.13601	0	0	0	1.784	2.70307	0	0	0	0.675769	0.549613	0.229039	1.29838	0	0.519259	1063.4	634.242	425.249	352.918	618.953	null	null	NA	NA	NA	NA	NA
TCONS_00003802.p6	0	0	0	0	0	0	0	0	0	0	0	0	0	0	0	0.305341	0.343558	0.649192	0.360285	0.414594	0	0	0	0	0	sp|P41801|ELI_PHYPR	Elicitin OS=Phytophthora parasitica GN=PARA1	NA	NA	21	Y	SignalP-noTM
TCONS_00003802.p7	88.827	38.872	33.5409	48.7949	52.5087	85.6321	61.2352	72.9591	56.3065	69.0332	113.529	52.914	73.7366	70.1382	77.5795	431.019	686.888	403.798	398.475	480.045	2.03155	3.34202	1.474	0	1.71189	sp|P41801|ELI_PHYPR	Elicitin OS=Phytophthora parasitica GN=PARA1	NA	NA	21	Y	SignalP-noTM
TCONS_00000885.p5	0	0	0	0	0	0	0	0	0	0	0	0	0	0	0	0.0610681	0.0572597	0	0	0.029582	125.505	143.336	132.66	99.3553	125.214	null	null	NA	NA	21	Y	SignalP-noTM
TCONS_00000885.p4	0	0	0	0	0	0	0	0	0	0	0	0	0	0	0	0	0	0.324596	0	0.0811491	6.77183	5.1987	5.15899	3.62233	5.18796	null	null	NA	NA	22	Y	SignalP-noTM
TCONS_00005991.p1	0	19.436	0	0	4.859	42.816	43.2249	222.525	16.0876	81.1635	1197.46	0	1241.72	1753.45	1048.16	0.0610681	0	0	0	0.015267	2.93446	2.59935	2.211	1.55243	2.32431	null	null	NA	NA	NA	NA	NA
TCONS_00005304.p1	177.654	0	33.5409	73.1923	71.0968	7.13601	25.2145	10.9439	40.2189	20.8783	13.5154	39.6855	11.7979	9.35176	18.5876	29.557	27.8855	50.637	23.2384	32.8295	58.4634	161.902	86.9659	39.3281	86.665	null	null	NA	NA	NA	NA	NA
TCONS_00006336.p2	0	0	0	0	0	7.13601	0	0	0	1.784	2.70307	0	8.84839	9.35176	5.22581	0	0	0	0	0	5.64319	6.31271	3.685	1.03495	4.16896	null	null	NA	NA	25	Y	SignalP-noTM
TCONS_00003869.p3	0	0	0	0	0	0	3.60207	10.9439	8.04379	5.64743	5.40615	0	0	4.67588	2.52051	0.427477	0.572597	0.649192	0	0.412317	1.12864	1.11401	0	0.517475	0.69003	null	null	NA	NA	22	Y	SignalP-noTM
TCONS_00007103.p1	0	0	0	0	0	14.272	0	0	0	3.568	0	0	0	0	0	15.5724	26.6258	26.2923	14.2313	20.6804	1.80582	2.97069	1.474	2.58738	2.20947	sp|P35697|ELIB_PHYDR	Beta-elicitin DRE-beta OS=Phytophthora drechsleri	NA	NA	21	Y	SignalP-noTM
TCONS_00005200.p5	0	0	0	0	0	0	7.20414	0	0	1.80104	10.8123	0	5.89893	14.0276	7.68472	0.244273	0.229039	0.324596	0.540427	0.334584	3.61164	4.82737	5.15899	2.58738	4.04635	null	null	NA	NA	24	Y	SignalP-noTM
TCONS_00009025.p10	66.6203	58.308	0	24.3974	37.3314	28.544	21.6124	32.8316	40.2189	30.8018	29.7338	66.1424	50.1409	51.4347	49.363	74.8695	92.1309	73.0341	82.6854	80.68	3.38591	6.68405	5.15899	3.10485	4.58345	sp|P15570|ELIB_PHYCR	Beta-elicitin cryptogein OS=Phytophthora	NA	NA	NA	NA	NA
TCONS_00003871.p1	0	0	0	0	0	0	0	0	0	0	0	0	0	0	0	0.0610681	0.0572597	0.324596	0.540427	0.245838	0.90291	1.11401	2.948	2.0699	1.7587	null	null	NA	NA	24	Y	SignalP-noTM
TCONS_00000289.p7	0	0	0	24.3974	6.09936	0	0	10.9439	0	2.73597	145.966	0	421.773	687.354	313.773	0.122136	0.0572597	0	0	0.044849	0.451455	1.11401	0.736999	1.03495	0.834353	null	null	NA	NA	22	Y	SignalP-noTM
TCONS_00008846.p1	0	0	0	24.3974	6.09936	0	0	7.29591	0	1.82398	13.5154	13.2285	8.84839	4.67588	10.067	22.7173	37.1616	17.5282	24.6795	25.5217	5.86892	7.79806	5.89599	4.65728	6.05506	null	null	NA	NA	27	Y	SignalP-noTM
TCONS_00006177.p5	0	19.436	0	0	4.859	0	3.60207	7.29591	0	2.7245	21.6246	0	2.94946	18.7035	10.8194	3.11447	3.8364	5.84273	3.06242	3.96401	3.83737	6.31271	8.84399	7.24466	6.55968	null	null	NA	NA	21	Y	SignalP-noTM
TCONS_00006177.p3	0	0	0	0	0	0	3.60207	0	0	0.900518	2.70307	0	2.94946	4.67588	2.5821	1.16029	1.54601	0.324596	1.08085	1.02794	1.80582	1.85668	0.736999	3.62233	2.00546	sp|Q54KR9|NCBP2_DICDI	Nuclear cap-binding protein subunit 2 OS=Dictyostelium	NA	NA	NA	NA	NA
TCONS_00004994.p8	22.2068	0	0	0	5.55169	0	0	0	0	0	0	0	47.1914	84.1658	32.8393	1.89311	4.58078	1.29838	3.24256	2.75371	96.3857	46.7883	19.162	40.3631	50.6748	null	null	NA	NA	26	Y	SignalP-noTM
TCONS_00003803.p1	0	0	0	0	0	0	0	0	0	0	0	0	0	0	0	0.549613	0.286299	0	0	0.208978	0	0	0	0	0	sp|P41801|ELI_PHYPR	Elicitin OS=Phytophthora parasitica GN=PARA1	NA	NA	21	Y	SignalP-noTM
TCONS_00003874.p3	0	19.436	33.5409	0	13.2442	0	3.60207	7.29591	0	2.7245	2.70307	13.2285	5.89893	14.0276	8.96453	4.51904	4.58078	2.59677	5.04399	4.18514	1.58009	1.11401	1.474	1.03495	1.30076	null	null	NA	NA	28	Y	SignalP-noTM
TCONS_00003874.p2	0	0	0	0	0	0	0	3.64796	0	0.911989	0	0	0	0	0	0.122136	0.343558	0.649192	0.180142	0.323757	26.6359	65.3551	19.162	21.2165	33.0924	null	null	NA	NA	NA	NA	NA
Carbonic anhydrases
TCONS_00008455.p1	0	19.436	0	0	4.859	0	7.20414	21.8877	16.0876	11.2949	24.3277	26.457	32.4441	28.0553	27.821	4.58011	8.2454	5.84273	16.7532	8.85537	5.64319	3.71336	6.63299	12.9369	7.23161	sp|Q5BCC5|CAN_EMENI	Carbonic anhydrase OS=Emericella nidulans	NA	NA	NA	NA	NA
TCONS_00001730.p2	0	0	0	0	0	0	0	0	0	0	2.70307	0	0	4.67588	1.84474	10.0152	10.9366	11.0363	21.9774	13.4914	6.77183	4.82737	16.214	8.27961	9.0232	sp|Q9FYE3|ATCA3_ARATH	Alpha carbonic anhydrase 3 OS=Arabidopsis	NA	NA	NA	NA	NA
TCONS_00009288.p1	0	0	0	0	0	7.13601	14.4083	10.9439	8.04379	10.133	0	0	0	0	0	0.0610681	0	0	0	0.015267	3.83737	4.45603	2.211	3.62233	3.53168	sp|F4IHR4|ATCA2_ARATH	Alpha carbonic anhydrase 2 OS=Arabidopsis	NA	NA	NA	NA	NA
TCONS_00006317.p2	0	0	0	0	0	0	0	0	0	0	0	0	2.94946	0	0.737366	0.183204	0.229039	0.324596	0.540427	0.319317	0.225728	0	0	0	0.0564319	null	null	NA	NA	17	Y	SignalP-noTM
TCONS_00003845.p1	44.4135	97.18	0	0	35.3984	14.272	10.8062	18.2398	0	10.8295	2.70307	26.457	2.94946	0	8.02738	0.0610681	0	0	0	0.015267	2.03155	5.1987	4.42199	2.58738	3.55991	null	null	NA	NA	24	Y	SignalP-noTM
TCONS_00002673.p2	0	0	0	0	0	0	0	0	0	0	0	0	0	0	0	0.0610681	0	0	0	0.015267	1.12864	1.48534	2.948	3.62233	2.29608	sp|Q27504|CAH3_CAEEL	Putative carbonic anhydrase 3 OS=Caenorhabditis	NA	NA	NA	NA	NA
TCONS_00008445.p2	0	0	0	24.3974	6.09936	0	3.60207	0	8.04379	2.91146	0	0	0	4.67588	1.16897	0	0.0572597	0.324596	0	0.095464	2.03155	0.371336	2.948	4.1398	2.37267	sp|Q5BCC5|CAN_EMENI	Carbonic anhydrase OS=Emericella nidulans	NA	NA	NA	NA	NA
TCONS_00003991.p2	0	19.436	0	0	4.859	0	18.0104	21.8877	16.0876	13.9964	16.2184	0	14.7473	14.0276	11.2484	6.41215	6.18405	5.51814	6.30499	6.10483	4.0631	4.45603	3.685	6.72718	4.73283	sp|Q9FWR5|GCA1_ARATH	Gamma carbonic anhydrase 1, mitochondrial	NA	NA	NA	NA	NA
TCONS_00004372.p2	44.4135	0	33.5409	0	19.4886	14.272	14.4083	21.8877	24.1314	18.6749	10.8123	26.457	8.84839	14.0276	15.0363	7.32818	5.78323	4.86894	5.22413	5.80112	6.09464	3.71336	5.89599	5.69223	5.34906	sp|Q94AU7|GCA3_ARATH	Gamma carbonic anhydrase 3, mitochondrial	NA	NA	NA	NA	NA
Hmp1
TCONS_00003541.p1	22.2068	174.924	33.5409	97.5898	82.0653	221.216	108.062	142.27	152.832	156.095	48.6553	264.57	112.08	65.4623	122.692	1.3435	1.20245	3.89515	8.64684	3.77199	70.2013	171.929	42.746	37.7757	80.6629	null	null	NA	NA	25	Y	SignalP-noTM
