# Supplementary material for: Haustorium formation and a distinct biotrophic transcriptome characterize infection of Nicotiana benthamiana by the tree pathogen Phytophthora kernoviae
Source: Mol Plant Pathol. 2021 May 20;22(8):954–68. doi: 10.1111/mpp.13072 (PMC8295517; doi:10.1111/mpp.13072)
Supplement: Supplementary file 15 — TABLE S9 Normalized expression count values for Phytophthora kernoviae crinkle and necrosis (CRN) effector coding genes [file MPP-22-954-s003.xlsx]

## Sheet: Supp Table S9
Supplementary Table S9: Normalized expression count values for Phytophthora kernoviae crinkle and necrosis (CRN) effector coding genes. Sample names are described in Supplementary Table S1.
Peptide	T24_Rep1	T24_Rep2	T24_Rep3	T24_Rep4	T48_Rep1	T48_Rep2	T48_Rep3	T48_Rep4	T72_Rep1	T72_Rep2	T72_Rep3	T72_Rep4	Myc_Rep1	Myc_Rep2	Myc_Rep3	Myc_Rep4	Spr_Rep1	Spr_Rep2	Spr_Rep3	Spr_Rep4	Crinkler	SignalPos	Sec
TCONS_00007408.p1	133.241	136.052	67.0818	121.987	156.992	201.716	171.454	297.62	205.434	132.285	215.311	229.118	116.579	129.464	101.599	119.254	785.758	689.571	595.495	766.381	32:LQLFLAK	NA	NA
TCONS_00007780.p1	0	0	33.5409	0	7.13601	0	0	0	0	0	2.94946	0	0.488545	0.687117	0	0.360285	80.1333	30.4496	33.902	49.6776	47:LQLFLAK	NA	NA
TCONS_00008424.p1	0	0	0	0	0	0	0	0	2.70307	0	0	0	2.44273	2.34765	0.973789	2.52199	6.77183	4.0847	5.89599	6.72718	47:LQLFLAK	NA	NA
TCONS_00009308.p1	266.481	349.848	201.246	97.5898	228.352	226.93	196.99	394.146	318.963	198.427	277.25	341.339	177.891	197.947	167.816	215.631	1015.55	910.887	724.47	889.54	47:LQLFLAK	NA	NA
TCONS_00006232.p3	22.2068	19.436	0	24.3974	28.544	14.4083	7.29591	16.0876	27.0307	13.2285	20.6462	14.0276	21.6181	19.6973	19.4758	23.5987	47.8542	76.1239	55.2749	44.5029	47:LTLFLAK	NA	NA
TCONS_00001942.p2	0	0	0	0	7.13601	10.8062	3.64796	0	0	0	2.94946	4.67588	3.60302	4.00818	4.21975	4.50356	15.8009	20.0521	14.74	9.31456	48:LQLFLAK	NA	NA
TCONS_00007174.p1	0	0	0	0	0	7.20414	0	16.0876	5.40615	13.2285	17.6968	4.67588	3.96943	6.41309	4.86894	7.2057	50.7887	25.2508	33.902	38.8107	51:LQLFLAK	NA	NA
TCONS_00004708.p1	0	0	0	0	0	0	0	0	0	0	0	0	0	0	1.29838	1.62128	0.451455	0	0	1.03495	52:LQLFLAK	NA	NA
TCONS_00001511.p1	0	0	0	0	0	0	0	0	0	0	0	0	0.244273	0.0572597	0.973789	0.180142	0	0.371336	0.736999	0	54:LQLFLAR	NA	NA
TCONS_00007157.p1	22.2068	194.36	100.623	48.7949	121.312	111.664	87.5509	209.138	145.966	52.914	126.827	140.276	80.2435	86.4622	80.1753	121.236	1044.44	605.278	726.681	787.08	61:LTLFLAK	NA	NA
TCONS_00007019.p2	0	19.436	0	0	0	0	0	0	10.8123	0	0	0	0.183204	0.114519	0.324596	0.180142	137.694	49.3877	35.376	82.7961	63:LTLFLAK	NA	NA
TCONS_00003091.p8	22.2068	0	0	0	0	3.60207	0	0	0	0	2.94946	4.67588	0.0610681	0.114519	0	0.540427	1.12864	0.371336	0	0	80:LHLFLAK	NA	NA
