# Supplementary material for: Haustorium formation and a distinct biotrophic transcriptome characterize infection of Nicotiana benthamiana by the tree pathogen Phytophthora kernoviae
Source: Mol Plant Pathol. 2021 May 20;22(8):954–68. doi: 10.1111/mpp.13072 (PMC8295517; doi:10.1111/mpp.13072)
Supplement: Supplementary file 16 — TABLE S10 Candidate RXLR proteins from Phytophthora kernoviae [file MPP-22-954-s015.xlsx]

## Sheet: Supp Table S10
Supplementary Table S10: Candidate RXLR proteins from Phytophthora kernoviae.
RXLR name	Protein GenBank accession	TBLASTN hits to genomes in GenBank	Translated Sequence	DNA Sequence
PkRXLR1		AUUF02001631.1:261-785; MBDN02002023.1:173-697; AOFK02002431.1:101-625;	MHLRYFLLIVAATLIASSNTVSAARDAIQSTLSKTVSTNDIEPAGAGRDNGDGYRVLRVHESAKGDEDEAEKDLGDEERVGPNIGMLDDFQAKLAQAVKLDDVSSLAIHLEVKAAAMKQLKGVFQLIKNDGWTTKTLGKKLKIGEKLRTLTSAQLKYDEEYIMWTQYALFLKQKL	ATGCACCTGCGCTACTTCCTGTTGATAGTTGCCGCCACCCTCATTGCAAGCTCTAATACCGTCTCAGCCGCCAGGGACGCCATTCAATCCACGCTCTCAAAGACTGTGTCCACAAACGACATAGAACCAGCTGGTGCTGGTCGGGACAATGGCGATGGCTACCGGGTTTTGAGGGTTCACGAGTCGGCTAAGGGCGATGAAGACGAAGCAGAAAAGGATTTGGGTGATGAAGAGAGGGTGGGTCCAAATATTGGAATGCTAGATGACTTTCAAGCAAAATTGGCCCAGGCAGTAAAACTGGATGACGTGAGCTCACTAGCAATACATCTTGAAGTCAAGGCGGCTGCTATGAAGCAACTCAAGGGCGTGTTCCAATTGATAAAGAACGACGGTTGGACG…
PkRXLR10		AOFK02000377.1:2305-2748; JPWU02000304.1:30551-30994; MBAB01002061.1:2058-2501;	MRLTNVILAVAYTLAASNDFVSAATDAKVTSSEHSLPTRSLAEGPNEIAHTRFLRAKETTDEEEDAGVSTAEDEERAIIPWLKDLLYLKETKEFLRYVDYYNWVHQGKILEQVRKMMKLTEEQAKTNKHYQEFVTYLSKHKPGVPSLR	ATGCGTCTAACTAACGTCATTCTGGCGGTTGCATACACCCTCGCGGCAAGCAATGATTTTGTTTCTGCAGCAACGGATGCCAAGGTAACCTCGTCTGAGCACTCGCTTCCAACACGCTCACTCGCTGAGGGACCGAACGAAATTGCACACACGCGTTTCCTGAGGGCCAAAGAGACCACAGATGAGGAGGAAGATGCCGGTGTTTCCACGGCTGAGGACGAAGAGAGAGCTATCATCCCATGGCTTAAGGATCTACTCTATTTGAAAGAGACCAAGGAGTTCCTCAGATACGTTGATTACTACAATTGGGTGCATCAGGGGAAAATACTGGAGCAAGTCAGGAAGATGATGAAACTTACGGAGGAACAAGCGAAAACCAACAAGCATTACCAGGAGTTT…
PkRXLR100		JPWU02000636.1:10784-11146; AOFI03000419.1:30358-30720; AOFJ02000598.1:406-768;	MRLSFIVLATVASLIASSNALLTSQDPVNEDFAVVTPNTRRHLRESSTEVQGGGDAAGTLYEEHPPSKMEERRLLPSAGDRSFFFKLQEKIFKKVFPHVWLPSGNSGRAPARLRMKRQIAV*	ATGCGTCTCAGCTTCATCGTGCTGGCTACTGTGGCCTCCTTAATCGCGAGCAGCAACGCTCTCCTTACTTCCCAGGACCCCGTTAACGAGGATTTTGCCGTAGTAACTCCCAACACTAGACGTCACTTGAGAGAGAGTTCAACCGAGGTTCAAGGCGGTGGTGACGCTGCGGGCACCTTGTATGAAGAACACCCCCCTTCAAAGATGGAAGAGAGACGACTTTTACCCTCCGCTGGTGACCGAAGTTTCTTCTTTAAGCTTCAGGAAAAAATCTTCAAGAAGGTGTTTCCTCATGTCTGGTTGCCATCTGGGAATAGTGGTCGCGCTCCAGCAAGACTCCGTATGAAAAGACAGATAGCGGTTTGA
PkRXLR101		AUUF02000328.1:874-1260; MBDN02001270.1:874-1260; MBAB01001247.1:874-1260;	MRLYYVVLLAAATLLVSINAVSTTVNSEPNSASKITSFEAPRGLVAPGPSDGTTKRLLRSTDARSEGDRGVEEERVNSLVVVNAVKKFTKKAGIAVKDRFQLTQWMFRNKKPEDVRKILKIPLDATASTHPKYPLYKEFIRWYQQ*	ATGCGTCTGTACTACGTCGTCCTACTAGCTGCAGCTACCCTCCTGGTCAGCATCAACGCCGTCTCGACAACTGTGAATTCTGAGCCGAACAGTGCTTCCAAGATCACCTCTTTTGAAGCTCCTCGGGGCCTCGTTGCACCTGGACCGAGCGACGGAACCACCAAACGGCTCCTGCGAAGTACCGACGCTCGTTCTGAGGGGGACCGTGGGGTAGAAGAGGAGAGGGTTAACTCGCTAGTGGTCGTGAACGCCGTCAAGAAATTTACCAAGAAGGCCGGAATAGCGGTTAAGGATCGGTTTCAATTGACCCAATGGATGTTTAGAAACAAAAAGCCCGAAGACGTGCGCAAGATTTTGAAGATCCCATTGGATGCAACGGCGTCTACCCACCCTAAGTAT…
PkRXLR102		AOFJ02000698.1:12163-12852; JPWU02000580.1:12146-12835; AOFI03000479.1:19517-20206;	MLDTSFLHIWISSSCQERLAMSSVRRINHYGYPYSELIQFVICFPTLQLPRSLVKITMRLYFVLVIATTVLASRCCGVISAATDSDSKATQVASADFPLRIHLITGGQGDDNAKIRSLRSAKTISADERDSTKNDEERAFNVLQAFQDLKQWQAFQDLLKQWQAFQDLLKRWQAQQMEKEHFMKLIKSGETPSTLYRKLELNRIDERITNDKDFEPWLRFREYWKWVTSG*	ATGTTGGACACTTCCTTCCTACACATCTGGATTTCTAGCTCCTGTCAGGAGAGACTAGCCATGTCATCTGTTCGTCGTATTAATCATTATGGCTATCCTTACAGTGAACTTATCCAGTTCGTGATTTGCTTCCCAACCCTCCAGCTTCCACGCTCGTTGGTAAAAATCACGATGCGGCTGTACTTTGTGCTGGTAATCGCGACCACCGTCCTCGCAAGTAGATGTTGTGGTGTTATATCGGCGGCCACAGATTCGGATTCCAAAGCCACTCAAGTGGCCTCCGCTGACTTCCCACTTCGGATTCACCTGATCACTGGTGGTCAGGGTGATGACAACGCCAAGATAAGGTCCCTAAGAAGCGCTAAGACGATTAGTGCTGATGAAAGAGACTCGACAAAA…
PkRXLR103		AOFJ02000549.1:6022-6669; AOFI03000485.1:6064-6711; JPWV02000433.1:7079-7726;	DLVGLSGMHFHFTNCSPNQETMGRVCIVFVILATIANFVVAANVISDPTQAQLLSRTPSDHLVAARFLKSGHDDIAGKRSLRVDASTDGGDATTEERAISIPGLAKLTDKLKTNPTVSKYMEELKTIVAQLKNTATYSKLIAKVERLTAKVKTLPGAAKIAEIYKKLKFYMWYKLKMTPDDIYKKFKLGTEGAVNVAKRDEHMQYSMFYKISKHEEALKKKPAAAATT*	ATGCACTTTCACTTCACAAATTGCTCTCCAAACCAAGAGACCATGGGTCGGGTCTGTATCGTATTCGTCATCCTTGCCACTATAGCCAACTTCGTTGTCGCCGCAAATGTTATCTCGGACCCCACCCAGGCCCAACTGTTGTCAAGGACACCTTCTGATCATCTGGTCGCGGCTCGATTTCTGAAATCTGGCCATGACGACATTGCTGGCAAACGCTCCCTGAGGGTTGATGCCTCGACGGATGGTGGCGACGCGACCACAGAAGAACGGGCCATATCAATCCCCGGTTTGGCGAAACTTACCGACAAACTCAAGACGAATCCGACCGTATCGAAATATATGGAAGAACTCAAAACGATTGTAGCCCAGCTCAAAAATACCGCAACCTACTCGAAACTC…
PkRXLR104		AOFJ02000586.1:528-983; AOFI03000518.1:528-983; AOFK02000589.1:1294-1749;	MQKLCYVLLIISIVFATIIDAGTTGKTPSNTAVSELTPSEFELASRLLLVKQGNGISKRYLRGTADSDAANLLVNDEERAIKIPQSVKDFFTKLRWKNLKAAWLKRTYERLDRKGVTPDKLDERLRPDLSNSKRRNKRLAANYRAWWEKKHN*	ATGCAAAAGTTGTGTTATGTCCTGCTGATAATCTCGATCGTCTTCGCGACTATCATCGATGCTGGCACGACTGGTAAAACCCCCAGCAACACTGCGGTCTCGGAGTTAACGCCATCGGAATTCGAGCTTGCTTCTCGCTTACTTCTCGTCAAGCAAGGCAACGGTATCAGTAAGCGTTACTTGCGGGGTACTGCCGACAGCGACGCCGCCAACCTCCTCGTGAATGACGAAGAGAGAGCTATCAAGATTCCCCAATCCGTCAAGGATTTTTTTACGAAGCTGAGATGGAAGAACCTGAAGGCAGCCTGGCTGAAGCGCACGTATGAGAGACTCGACAGGAAAGGAGTAACCCCCGATAAACTGGACGAGCGTTTGCGTCCTGACTTATCCAACTCAAAA…
PkRXLR105		JPWU02002019.1:445-936; JPWV02000610.1:90-581; AUUF02004606.1:110-601;	MRLTNFLFAAAAALLASCEATSAATDSTQTKLSTMTSPNAVQSIDATHTNKRFLRTTKKERYEGEDSDDDLDSEDDDDDDDDDDSEDEERGFSINGKADDALRKLIGNLPGAGEKISNWRSQGVSSRQVRKELGLKDIKNVNDPNTRLYKLFLTAGLRENFKLS*	ATGCGTCTGACCAACTTCCTATTTGCGGCTGCAGCCGCTCTTCTTGCAAGCTGCGAAGCTACCTCTGCGGCCACGGACTCGACGCAAACCAAGCTCTCTACGATGACTTCTCCCAACGCGGTTCAGTCGATCGATGCGACTCACACCAACAAGAGATTCTTGCGGACTACCAAGAAGGAGAGGTACGAGGGCGAAGACAGCGACGATGATCTTGACTCTGAAGACGATGATGATGACGACGACGACGACGACTCCGAGGATGAAGAGAGAGGTTTTAGTATTAACGGTAAAGCTGACGACGCCCTCCGCAAACTCATCGGCAACCTCCCTGGAGCGGGTGAAAAGATTTCAAACTGGAGGAGCCAAGGAGTTTCCTCCCGTCAAGTCAGGAAAGAGTTG…
PkRXLR106		AOFK02000610.1:15907-16410; AOFJ02000636.1:1586-2089; AOFI03000532.1:15907-16410;	MSKTLHLGNFFLVAVAILLAESDVTISTATATDPNLIKIPEVASRHTARSLSARDHIAPRRSLRIADIGDADNTPGTVSTARNDEERAIVSKADLVSALRISEGDAKILRGILKGRSPDHILDKMGVGYLLTNTGQRLYSKYGKAYQNYLFYVKYARDHLPDGMYQQA*	ATGTCCAAGACCTTGCATTTAGGCAACTTTTTCTTGGTGGCCGTGGCTATCCTCCTCGCAGAGAGTGATGTAACTATCTCGACTGCCACGGCCACGGACCCTAACCTGATCAAGATTCCCGAGGTGGCTTCGCGTCATACTGCTCGCTCGCTCTCCGCTCGTGACCACATTGCCCCGAGAAGATCCCTTCGAATAGCCGACATTGGCGATGCCGATAATACCCCAGGGACGGTGTCGACTGCCAGGAACGACGAAGAGAGAGCGATTGTCTCGAAGGCCGACCTCGTGTCAGCCTTGCGCATTTCGGAAGGTGACGCCAAGATTTTGCGGGGGATTCTGAAAGGAAGGTCACCGGATCACATTCTCGACAAGATGGGCGTTGGCTACCTGCTTACAAAT…
PkRXLR107		AUUF02001220.1:7157-7576; AOFJ02000628.1:7137-7556; JPWV02000505.1:7137-7556;	MQFYYITILTAACVVISAHQTMGAKMFSSGPPLTHEEATDKRFLRYENVANVDDYAARVDVDSKSVNVDVSKTFNSHTDDEEERGLMNVFRNIKYKYWIKKGENPQTIYQKLGLTGLGQDAYKHKNFKLYLGFAKMWRGQ*	ATGCAGTTTTACTACATCACTATACTCACTGCAGCCTGCGTGGTCATTTCAGCACATCAAACTATGGGTGCAAAAATGTTCTCAAGTGGTCCCCCGCTCACTCACGAGGAAGCTACCGACAAAAGATTTTTGAGGTATGAAAATGTGGCGAATGTGGACGACTACGCCGCGCGGGTTGATGTTGATTCCAAGTCAGTTAATGTCGATGTCTCGAAGACATTCAATTCACACACTGATGATGAAGAAGAGAGGGGACTGATGAACGTTTTCCGGAATATAAAATACAAGTACTGGATTAAGAAGGGAGAAAATCCACAAACCATCTACCAGAAACTTGGGCTGACAGGACTCGGTCAAGACGCGTACAAGCACAAAAACTTTAAACTGTATCTCGGGTTT…
PkRXLR108		AOFJ02000684.1:67-732; AOFI03000617.1:67-732; MBDN02000545.1:213-878;	AGLQIRSTGAWHLTKSLSLPWRRAGLHAEPVAETRRFFSIRKQITSRNLVLNSQLASRSTSQVTSEIPSTMHLSCILLVIGITLLATINALPASTNSDQTMVSKVGADNGKRLLRSVNTADGDDSNKGQDEERVINFGVLFGVQSVDDAVTAAIAAAPAVMTNKEFHEKLANNMKFRQAKFSDWKHVEKLLPEQVTRFMEMYSKDARFVAIAKEYGKFYSGK*	ATGCATCTCTCCTGTATCCTGCTCGTGATTGGCATTACCCTCCTCGCCACTATCAACGCGCTTCCCGCATCAACAAACTCCGACCAGACCATGGTTTCGAAGGTTGGTGCTGACAACGGCAAGCGCTTATTGCGGTCCGTCAACACGGCTGATGGAGACGACAGCAATAAAGGCCAAGACGAAGAGCGCGTCATCAACTTTGGCGTGTTATTCGGAGTTCAAAGTGTTGATGATGCAGTAACAGCAGCTATTGCTGCTGCTCCCGCGGTGATGACCAACAAAGAGTTTCACGAGAAACTTGCCAACAACATGAAGTTCCGGCAAGCAAAGTTCAGCGATTGGAAACACGTTGAAAAGTTGCTTCCAGAGCAGGTTACTCGGTTCATGGAAATGTACAGC…
PkRXLR109		AOFI03000639.1:2160-2708; JPWV02000584.1:2252-2800; JPWU02000598.1:2343-2891;	MRLHSFALLLVAALLASVEPVSAATSSQLTNSDTSTLVRPNQNDVPVVHRFLRADNTADESDEERVTNVKAIQDLNKLDEKIPSVKAIQGLNKVNEKVPSAKAYPDKLFELLNLNTGLDTILTSPRLNLWVKLVESFSTKDDRLKTPLIDTLRSYYNDKDLLRMFNQAKANEKTKKVATNLEAALVSQLRLTRFKNEAKRAIANPNL*	ATGCGCCTGCATTCCTTTGCGCTACTACTGGTAGCTGCCCTCCTCGCAAGTGTCGAACCTGTTTCAGCAGCCACCAGCTCACAGCTGACCAACTCCGACACCTCGACCTTAGTTCGTCCAAACCAAAACGATGTTCCGGTGGTTCATAGGTTCTTGCGGGCTGACAACACAGCGGATGAAAGCGACGAAGAGAGAGTGACCAATGTTAAAGCAATCCAGGACCTCAACAAACTCGACGAAAAAATCCCCAGTGTCAAAGCAATCCAGGGCCTCAACAAAGTCAACGAAAAAGTCCCCAGTGCCAAGGCGTATCCCGATAAGCTCTTCGAGTTGTTAAACCTTAACACCGGACTAGATACGATTCTTACCAGCCCAAGATTAAACCTTTGGGTCAAACTC…
PkRXLR11		JPWV02001004.1:2357-2842; MBDN02000998.1:2320-2805; MBAB01001947.1:1344-1829;	MRLHFLVLMAIGTLLSVVTATDSSEIKIAKFGAPDSRLDNRLLESGDQADRVKRSLRVASTTDIGDEERAFSLSAISKAAKKLTAKTSAKTSAKFTEAKLAMKRPMYNKWIKNNEDPKTMWIKLGLQGLEPKVAQKHPKFLDYLEFSRLWRKKKGFNPPVVK	ATGCGTCTGCACTTTCTTGTGCTAATGGCTATTGGGACCCTCCTTTCCGTTGTCACTGCTACAGACTCGAGCGAAATCAAGATTGCAAAATTCGGTGCTCCCGACTCTCGGCTTGATAATCGCTTACTTGAATCCGGTGATCAAGCCGACCGTGTTAAGAGGTCTCTACGGGTCGCCAGTACAACAGACATCGGCGACGAAGAACGAGCTTTTTCTCTAAGTGCGATCTCCAAAGCTGCGAAGAAGTTAACTGCTAAGACCTCCGCTAAGACCTCCGCTAAGTTTACTGAGGCTAAACTCGCCATGAAGAGACCCATGTACAATAAGTGGATCAAGAACAACGAAGACCCGAAAACGATGTGGATTAAGTTGGGCTTGCAGGGATTGGAACCTAAGGTG…
PkRXLR110		AOFK02000727.1:12831-13463; AOFJ02000715.1:12831-13463; AOFI03000645.1:12831-13463;	MGLLSRLAKLKIDRASEIHTKLILRQASRGITNYPVCDLRSSTKVSTPRRTITKKNNNQENMRLNYVVLVIAIALLACIDTVSAAVNSKTSQLISSDSPPLVHSLTAGQNGVTEKRFLRRKETTDEDDSTELSADDEERAVLTGLAKVGTSISSKAEKLKFRFWRSIGTKPGTIYKRYNLGSTAVGSPKYKLWQRFYDWNKKKDWKRVSAS*	ATGGGACTCTTGAGCCGATTGGCAAAGCTCAAGATCGATCGGGCCTCTGAAATACACACCAAACTAATCCTTCGGCAGGCCAGTCGCGGCATCACCAACTATCCAGTTTGCGATTTGCGTTCGAGCACGAAGGTCTCAACACCAAGAAGAACAATAACCAAGAAGAACAATAACCAAGAAAACATGCGACTGAATTACGTCGTACTGGTGATTGCAATCGCTCTGCTTGCTTGCATCGACACCGTCTCGGCAGCCGTGAATTCCAAGACCTCGCAGCTGATCTCCAGTGACTCGCCACCTTTGGTTCACTCGCTCACTGCTGGTCAGAATGGCGTCACCGAGAAACGTTTCCTCAGAAGAAAAGAAACAACTGACGAGGATGACTCGACGGAGCTTTCG…
PkRXLR111		AOFI03000672.1:10507-10977; AOFK02000763.1:10515-10985; JPWU02000095.1:6723-7193;	MRVTKYLLVVTVALFASCSATSAATDSEQAMTSTMASPNMVKLIDDALLENAGTRFLRSSKTEEEEEERNAGAVAKLAQNFGGAVVKTTPKVPKVPKMLQDAMNKNPIATNAINNLLAKGKSKKSIISLLTKVNEDGKREITRLVNGIWLQKHPGGI*	ATGCGTGTGACCAAATATTTGCTCGTGGTGACAGTCGCTCTCTTTGCAAGCTGCAGCGCGACATCAGCAGCTACGGACTCAGAGCAGGCCATGACCTCGACGATGGCCTCCCCTAACATGGTGAAGTTGATCGATGATGCTCTCCTGGAAAATGCCGGCACGAGGTTCCTGAGGAGCTCCAAGACGGAAGAAGAGGAAGAAGAGAGGAATGCGGGAGCGGTGGCAAAGTTGGCACAAAACTTCGGGGGAGCTGTCGTAAAAACCACGCCGAAGGTCCCGAAGGTCCCGAAAATGCTCCAGGATGCCATGAATAAAAATCCAATCGCTACAAATGCAATTAACAACTTGCTCGCCAAGGGAAAGTCGAAGAAATCTATCATCTCCCTTCTCACCAAGGTG…
PkRXLR112		MBDN02000666.1:7872-8273; MBAB01001753.1:1173-1574; AUUF02003569.1:7961-8362;	MRLHFIALVIVALSSVGVISAVTSTNFKVTALADVPILTRSLADKHHDGDNKRFLRSVEDAGKDVESAGIDEERASFNKVLGRIKDLAGKQLMRKYFRQGYRPDNFLWWALPYPVGYRKYYNRKMKKVVERLSN*	ATGCGCCTGCATTTCATCGCGCTGGTGATTGTGGCTCTATCAAGCGTCGGTGTTATTTCAGCAGTAACATCTACGAACTTCAAAGTCACGGCCTTGGCTGACGTTCCAATTCTAACTCGCTCACTCGCTGATAAACACCACGACGGTGACAACAAACGGTTTCTGAGAAGCGTCGAGGACGCTGGCAAAGATGTAGAATCAGCAGGGATCGACGAAGAGAGGGCGTCGTTTAACAAAGTACTCGGGAGGATCAAAGATCTGGCAGGCAAGCAACTAATGAGAAAATATTTTCGTCAGGGGTATCGCCCAGACAACTTTCTTTGGTGGGCCTTGCCATATCCTGTAGGATACCGGAAGTACTACAACCGTAAGATGAAAAAGGTGGTCGAGCGTTTGTCG…
PkRXLR113		MBDN02000666.1:7872-8273; MBAB01001753.1:1173-1574; AUUF02003569.1:7961-8362;	MRLHFIALVIVALSSVGVISAVTSTNFKVTALADVPILTRSLADKHHDGDNKRFLRSVEDAGKDVESAGIDEERASFNKVLGRIKDLAGKQLMRKYFRQGYRPDNFLWWALPYPVGYRKYYNRKMKKVVERLSN*	ATGCGCCTGCATTTCATCGCGCTGGTGATTGTGGCTCTATCAAGCGTCGGTGTTATTTCAGCAGTAACATCTACGAACTTCAAAGTCACGGCCTTGGCTGACGTTCCAATTCTAACTCGCTCACTCGCTGATAAACACCACGACGGTGACAACAAACGGTTTCTGAGAAGCGTCGAGGACGCTGGCAAAGATGTAGAATCAGCAGGGATCGACGAAGAGAGGGCGTCGTTTAACAAAGTACTCGGGAGGATCAAAGATCTGGCAGGCAAGCAACTAATGAGAAAATATTTTCGTCAGGGGTATCGCCCAGACAACTTTCTTTGGTGGGCCTTGCCATATCCTGTAGGATACCGGAAGTACTACAACCGTAAGATGAAAAAGGTGGTCGAGCGTTTGTCG…
PkRXLR114		AUUF02000095.1:14-505; AOFI03000798.1:8534-9073; AOFJ02000873.1:8534-9073;	MRGYPIFLLLAFALLACNEAVLATNSDQNAIVSSDSKRVSRSLRTDLSDDDKTRRFLQAEAIDEESMLKEQGEERKGGKGGGGRGGSTRTGTGAATTSGTTRLGTPGTSFMSTMRAKVARSKYEHWFEKKKTPEAVNSKLNLSKKKDRELSRGYLSYWNMRTTGYAPYYATNGDHSRNKD*	ATGCGTGGCTACCCCATCTTCCTCTTGTTGGCGTTCGCTCTGCTGGCATGCAATGAAGCCGTATTAGCGACCAACTCCGACCAAAACGCGATCGTCTCAAGTGACTCCAAACGTGTCAGTCGCTCTCTCCGTACTGACCTGAGCGATGATGACAAGACACGCCGGTTCCTGCAGGCTGAAGCCATAGATGAGGAGTCTATGCTCAAAGAACAAGGCGAGGAAAGAAAAGGAGGAAAAGGGGGTGGTGGCCGTGGGGGGTCGACCCGTACGGGGACCGGTGCGGCGACAACCTCGGGGACGACCCGTTTGGGAACACCGGGAACATCTTTCATGTCCACAATGCGAGCTAAGGTTGCGCGTTCAAAGTACGAACATTGGTTCGAAAAGAAGAAAACTCCG…
PkRXLR115		KQ480166.1:579-1259; AOFI03000808.1:579-1259; JPWU02000764.1:4002-4682;	QSHEPRASRPMQNSRRRLHTLLLCQQIPSSTLQFAVKPPNPSFPYGLRSIMRLSCFLFAATTVLLASFDAISATSDADRVALSKVDSVHPASVINGNRFLRTSKVIEEDDNDSGEDLEDDTEDDSEDEERNSLLNLIKNTPLNKVDDLAADLAKVPGALKSIHNENVQLFQKIKDLGVTPAAMADKLEIATKRATMSKDQLKYDPQYLLFRQYETFWDRLAKAGLLR*	ATGCAAAATTCAAGAAGGCGACTTCACACATTGCTGCTTTGTCAGCAAATACCTAGTAGCACTTTGCAATTTGCTGTCAAACCACCAAATCCCTCCTTCCCATACGGTCTCCGGTCAATCATGCGTCTAAGCTGCTTCCTGTTCGCTGCTACAACTGTCCTCCTTGCAAGTTTCGATGCTATCTCTGCTACCAGTGATGCGGATCGTGTTGCTCTCTCTAAGGTGGACTCGGTACACCCGGCCTCTGTTATCAATGGCAACCGGTTCCTAAGAACTAGCAAGGTGATTGAGGAGGACGACAATGACTCGGGAGAAGATTTGGAAGATGACACGGAAGACGATTCCGAAGACGAAGAGAGAAACAGCCTATTGAACCTTATCAAGAACACACCGTTGAAT…
PkRXLR116		JPWU02001713.1:1488-2066; JPWV02001607.1:1535-2113; MBDN02001979.1:2-556;	YNTRFNFASASSLLHWSNRAMRTSNILLAIVGVFLVQCDAVSFDHTKLSKVASPDLIQANNAVQNDPTENRFLRTSKTADDETDSTGDEEERGVTDLAKKLKQAAHTTKLKLNAHIKLITDPDIKANLNTFKGWYKSGKTPENVWQDLKLQPVLLKAFDSARIDMLKANPNYQLYLNYVNFYKIKKGTYGRMG*	ATGCGTACGAGCAACATTTTGCTGGCTATTGTGGGCGTCTTCCTTGTGCAGTGCGATGCTGTCAGCTTCGACCACACAAAACTATCGAAAGTAGCCTCTCCGGACCTCATTCAAGCGAACAACGCTGTCCAGAACGACCCAACCGAGAACAGGTTTCTCAGAACGAGCAAGACTGCTGACGATGAGACGGACAGTACGGGAGACGAAGAAGAGAGAGGCGTCACCGATCTCGCCAAGAAACTTAAACAAGCCGCTCACACCACGAAACTTAAACTGAACGCTCACATCAAGCTCATCACAGACCCAGACATAAAGGCCAACCTCAACACTTTCAAAGGGTGGTATAAGAGCGGAAAGACCCCTGAAAATGTCTGGCAAGACCTAAAGCTTCAACCAGTC…
PkRXLR117		AOFK02001016.1:1216-1686; MBDN02000776.1:4877-5347; MBAB01000274.1:4877-5347;	MRLLCYTLLLIVVLFVTNSEATSAIKNSDQNGVSELTASDIDVLTRILAADDGDKRLLRGTAKTDGTGLSADDEERIGKLPGSLTKLFSSISTQTTKFKEGMLTTAFNHLAKSHITPDKLSKRLHLGKGNVESRLAKFHTKFTTWWDANYARAIVPV*	ATGCGTCTGTTGTGCTACACTCTGCTGTTAATCGTGGTACTGTTCGTCACCAACAGCGAGGCTACCTCGGCGATCAAGAACTCCGACCAAAACGGTGTTTCAGAATTAACAGCATCGGATATCGATGTTTTGACGAGAATCCTTGCTGCTGACGACGGTGACAAACGACTCCTGAGAGGCACTGCCAAAACTGACGGCACGGGTCTATCTGCGGATGATGAAGAGAGGATCGGCAAACTTCCTGGGTCGCTAACGAAGCTCTTTAGCAGTATATCAACCCAGACTACCAAATTTAAGGAGGGGATGTTGACGACAGCGTTTAACCACTTGGCAAAGTCCCACATAACCCCCGATAAGCTGTCCAAGCGTCTCCATCTTGGAAAGGGGAACGTCGAATCC…
PkRXLR118		KQ480185.1:7820-8515; AOFJ02001174.1:7878-8573; AOFI03001085.1:8120-8815;	LSTSQRVNSLNRAAMRLSLVHLVVTATLLLASSDVIAASATSKQINISKSTDAIKLGSEELHDYGARRFLRVHETTDETNEEERMWFSLTSKLSKTKSSKMLTPPKANTLTTSKSAKGLTPPKANTLTTSKSVNGLTPPKANTLTTPTSAKELTTNFEPLTVESLQKMLISNKINKQVDALLQNKQMNPKALFNKFGLRDLKPSDPKWRVYSMFKVAFKKLHPNRYDGGFIRKPTENTKPKTTTS*	ATGCGTTTGAGTCTCGTCCATTTGGTGGTAACAGCTACCCTACTATTAGCTAGTAGTGATGTTATAGCAGCATCCGCAACCTCGAAGCAGATCAACATCTCGAAGAGTACAGACGCAATTAAATTGGGCAGTGAAGAACTCCACGACTACGGCGCTCGAAGGTTCCTGAGGGTACACGAGACGACCGATGAAACCAACGAAGAAGAGAGGATGTGGTTTAGTCTCACTTCGAAATTATCGAAAACGAAGTCATCGAAAATGCTGACGCCTCCAAAGGCAAATACTTTGACCACCTCCAAGTCTGCGAAAGGGTTGACGCCTCCAAAGGCAAATACTTTGACCACCTCCAAGTCTGTGAATGGGTTGACGCCTCCAAAGGCAAATACTTTGACCACCCCC…
PkRXLR119		AOFJ02001466.1:551-1072; MBDN02001196.1:1640-2161; AUUF02003535.1:1590-2111;	MAVLIDRPRTGAKPGIRLFFVLLIAASIFFASSDAVKPATDFDQTKLEKTSYDKAQALAITSVGGASTRSLRSTKTNDAIEDEERQGVLRAPNERLVKWLGKMKEPDDVRDALRISLLTNKNDPRYQLYRRYVMVYLRALGGPSKKKWWNLRIMFKSLSKTKSKPTPKLKAITN*	ATGGCGGTTCTTATTGACCGCCCCAGAACAGGCGCCAAACCAGGCATCCGTCTGTTCTTCGTCCTGTTGATAGCCGCGTCAATTTTTTTCGCAAGTAGTGACGCTGTCAAGCCAGCCACGGATTTTGACCAAACCAAGTTAGAGAAAACCTCGTACGACAAAGCGCAGGCACTTGCTATCACCTCGGTCGGCGGTGCTAGCACTCGCTCTCTTAGAAGCACCAAAACGAACGACGCGATTGAAGATGAAGAGAGACAAGGGGTTTTAAGAGCACCGAATGAGAGGCTTGTCAAATGGTTGGGGAAGATGAAAGAACCGGACGACGTCAGGGACGCACTGAGAATCTCACTACTCACCAACAAGAATGATCCGCGATACCAACTGTACAGGAGATATGTG…
PkRXLR12		AOFJ02001907.1:1516-1809; AOFI03001785.1:1516-1809; JPWU02001531.1:1386-1679;	MRVCFIVIAIVASLFASSDALSTATDSVQAKRSLRTTPEVSDEYDAAEDEERVRPIRITWHTEILKQWAESEKKTNEIAKRFAKKLKQMRDRTKLLTN	ATGCGTGTCTGTTTCATCGTGATTGCAATTGTGGCCAGCCTCTTCGCCAGCAGCGATGCTCTGTCAACCGCTACTGATTCTGTGCAGGCCAAGAGGTCTCTGAGGACCACCCCTGAGGTTTCGGATGAGTACGATGCAGCGGAAGATGAAGAAAGAGTACGTCCTATCAGGATAACGTGGCACACAGAAATACTCAAACAATGGGCCGAAAGTGAGAAGAAAACGAACGAGATCGCCAAGCGGTTTGCCAAGAAGCTGAAGCAGATGAGAGATCGGACCAAGCTCTTGACCAACTAA
PkRXLR120		AOFK02001307.1:2713-3168; JPWV02001188.1:2871-3326; AOFI03001335.1:3312-3767;	MRLSCILLVAAATLLTTTNALPASINSDQTMVSKVGTDNGKRLLRSVNTADGDDSSKGQGEERGINFAVLFGLQSVDDAVAAAIAAAPAVMSDKQFYNKLLKDTVYRGKRFTEWKKEHLHPKEVVEFIGRYSESDKFTPILQAYTKFFYTGK*	ATGCGTCTCTCCTGTATCCTGCTCGTGGCTGCCGCTACCCTCCTCACCACTACCAACGCGCTTCCCGCATCGATAAACTCCGACCAGACCATGGTTTCGAAGGTTGGCACTGACAACGGCAAGCGCTTATTGCGGTCCGTCAACACGGCTGATGGAGACGACAGCAGTAAAGGCCAAGGCGAAGAGCGCGGCATCAACTTTGCCGTGTTATTCGGACTTCAAAGTGTTGATGATGCAGTAGCAGCAGCAATAGCTGCTGCTCCCGCGGTGATGAGCGACAAACAGTTTTACAATAAACTTCTCAAAGACACAGTGTACCGGGGCAAAAGGTTCACAGAGTGGAAAAAGGAGCACTTGCACCCGAAAGAGGTTGTTGAATTCATTGGCCGTTACAGCGAA…
PkRXLR121		AOFK02002086.1:1658-2032; AOFI03001431.1:3484-3858;	MHLNYVLPVVAVTLLANCEAVLTATSVDVATLSKMSPLDTALTIDVARNPGIANRFLRGGQTVDGMDDNVSNNEDGNVDGEERAGPFDGKIAKWRHHFMEWKENGQSADDIYNDLLYQQIWPQPR*	ATGCATCTAAATTACGTCCTGCCAGTTGTTGCAGTCACCCTTCTTGCAAACTGCGAGGCTGTCCTGACAGCCACTAGCGTTGATGTCGCCACGCTCTCGAAGATGTCGCCCCTGGACACCGCCCTGACCATCGATGTTGCCCGGAACCCTGGTATCGCAAATAGATTCTTGCGTGGCGGCCAGACTGTTGACGGTATGGACGACAACGTGAGCAATAATGAAGACGGCAACGTGGATGGCGAAGAGAGGGCGGGCCCATTCGACGGGAAGATTGCCAAATGGCGCCACCACTTCATGGAGTGGAAGGAAAATGGACAATCCGCCGACGATATCTACAATGACCTACTATATCAACAAATATGGCCACAACCTCGGTAA
PkRXLR122		AOFK02001606.1:13-663; AOFJ02001576.1:13-663; AOFI03001443.1:13-663;	VSPHCATNQISIFKICGLLEWIKFLYVHRFTLFFEARSFPQLFSVFNLPLSTQATSNQLSMRPSSFLLLMLAIIFACSNAVLADSPAEARALNAVNNERGAKRSLRTTKEESDEDDSDDDEERIVALTRLKTKWKLHSMRKEADKDFKNQAKEILKLDKAKEKEQKQIDDLIKNLYTPEKVSAKLGLDKLDDPMTSINWPFYQAFDRRYEKYITFGY*	GTATCTCCGCATTGTGCAACGAACCAGATATCAATCTTCAAGATCTGCGGTCTGCTTGAATGGATCAAGTTTCTTTATGTCCATCGATTCACCCTGTTCTTCGAGGCACGGAGTTTTCCCCAGCTTTTCTCAGTTTTCAATTTGCCTCTTAGCACTCAAGCAACTTCCAACCAACTAAGTATGCGTCCGTCCAGCTTTCTCCTACTGATGCTTGCCATCATCTTCGCTTGCAGTAATGCTGTCTTGGCTGACTCCCCCGCTGAGGCTCGTGCTCTCAACGCTGTGAACAACGAGCGTGGTGCAAAGCGTTCCCTGCGTACCACGAAGGAGGAATCCGACGAAGATGACAGTGACGATGATGAGGAGAGAATCGTTGCTCTAACACGTCTCAAGACCAAG…
PkRXLR123		JPWV02001550.1:3-389; JPWU02001588.1:1262-1648; AOFI03001539.1:1546-1932;	ALKFPTPTNTLMRLSHVLVAIAATFLVTSEAFSTTTDSNQAKISEVTSHAGPSQRMLRTHHNTYEDDEERSLSRWTMRWMRLNRMTADDYAEKLGIATKMEGFKTRIAGYDAFLRTPEFQKYSAYLDYLKSKKKKKKKT*	ATGCGTCTATCTCACGTCTTGGTGGCGATCGCGGCTACCTTCCTGGTTACCAGCGAGGCTTTCTCAACGACCACGGACTCCAACCAGGCCAAAATCTCCGAAGTGACTTCGCACGCCGGACCAAGCCAGCGGATGCTGAGGACTCACCACAACACCTATGAAGATGACGAAGAAAGGAGTCTGTCTCGGTGGACGATGAGGTGGATGAGGTTGAACAGGATGACCGCTGATGACTACGCTGAGAAGTTGGGTATTGCTACAAAAATGGAAGGATTTAAGACTAGAATAGCTGGCTATGACGCATTCCTGCGGACCCCCGAGTTCCAAAAGTACAGTGCATACCTCGATTACTTGAAATCAAAGAAGAAGAAGAAGAAGAAGACATAG
PkRXLR124		JPWV02001502.1:403-1656; JPWU02001267.1:1097-2350; AOFK02001845.1:64-1317;	MRVHYIALLATAALIASVDASTAATESKRTSPELSVSVRSITAGRNDIPTKRLLRKHKTEEDDDEERVLGIKIGFLDDALESFQSKMLLRNMHNSFTTTDEAFAKVGLKVDKVADNLLESPEWKTWATYITTRATSNPDEAIAAAMTSRYGGDGVAKILASAANNANTKDLAATLEAAQLARWLNTNVAPDKVFTLLKLGNNADNIFDSPQLATWNSYLKLYKKKYPQKETTTMIDAFKASYGDEKLAKMIISAENAKNAGAVNMKDDLIKSWMNDPTHPANMFRNLKLDKSGDDFLTNPLLPIWVQYMNAFNKEYPHSATTMVQTFTKTYGEEKLATMLQAAAKVPGTEKVAENLQGAQFNLWMVQKKKPDDIFKLLNLESSTLATSPSADIWRAYYK…	ATGCGTGTCCACTACATTGCTTTGCTGGCTACTGCCGCCCTCATTGCAAGTGTCGATGCTTCCACAGCAGCAACAGAATCTAAAAGGACGTCACCCGAACTCTCGGTTTCGGTTCGTTCAATCACGGCTGGTCGGAACGACATCCCCACCAAGAGGCTCTTGAGAAAGCACAAAACGGAGGAAGACGACGATGAAGAGAGGGTACTCGGAATCAAGATCGGTTTTCTCGATGATGCGCTCGAGAGCTTTCAGTCGAAAATGTTGCTCAGGAATATGCATAACAGCTTTACAACCACGGACGAGGCCTTCGCGAAGGTGGGGTTGAAAGTGGACAAGGTCGCAGACAACCTGCTTGAGAGCCCGGAATGGAAGACTTGGGCCACCTACATTACCACGCGC…
PkRXLR125		AUUF02000123.1:571-1023; MBDN02001714.1:295-747; MBAB01002051.1:623-1075;	MRLCYALLVVAVTLLARSNAVSAAVATDSKVSWVASTDDSIPIRSIAQGKANGAERRFLRSKETVDDDEDPTKLYKENEERGGLIKFLQDIVQKWKQHKGKKEIRIALMDDLIQKGETPDTLYRLFSVAKKGEHSDDYKMWKIFRDYYNKK*	ATGCGCTTGTGTTACGCTTTGCTGGTGGTTGCGGTCACTCTTCTGGCTAGGAGTAATGCTGTGTCAGCAGCTGTGGCGACAGACTCCAAGGTATCGTGGGTGGCTTCAACCGACGACTCAATCCCAATTCGATCGATCGCTCAGGGCAAGGCTAATGGCGCCGAGAGAAGGTTCCTGAGGAGCAAAGAGACGGTTGATGACGATGAAGACCCGACGAAGCTATACAAAGAAAACGAAGAGAGGGGAGGCCTTATCAAGTTCCTTCAAGATATTGTCCAGAAATGGAAACAACACAAGGGGAAGAAGGAGATTCGGATTGCCTTGATGGATGACTTGATCCAAAAGGGAGAGACTCCCGACACGTTGTACAGATTGTTTAGCGTGGCAAAAAAGGGTGAA…
PkRXLR126		AOFK02001918.1:324-812; JPWV02001577.1:941-1429; AUUF02004654.1:437-925;	MRPSFVLLLALALLVAFSNAASATTRMTAVSIADSNKRSLRAVQKEDDDDDDDEEERGVRIDNLLGGIDAIKLSFRSAKDMVTINRLEAAAAGNGAKAVKAAEKLKMMELKVDIARNRVMSAKAVKKEARMFKSLLDAKVAPDDVYLALGLSILNNRAIKTNADKIYKRYELAFSRRYPEVNGVTP*	ATGCGCCCGTCCTTCGTTCTTCTGCTGGCTTTGGCGCTTCTCGTTGCATTCAGCAATGCTGCCTCGGCGACCACCCGCATGACGGCTGTCAGCATTGCTGACAGCAATAAGCGTTCCCTGCGCGCTGTCCAAAAAGAGGATGACGACGACGACGATGACGAGGAGGAGAGGGGTGTCAGAATTGACAATCTACTCGGGGGGATAGATGCGATAAAGCTAAGCTTCAGATCGGCCAAAGATATGGTGACGATAAATAGGCTCGAGGCTGCCGCAGCTGGAAATGGTGCTAAGGCGGTGAAGGCGGCGGAGAAGCTCAAGATGATGGAGCTCAAGGTTGACATAGCTAGAAATCGTGTTATGTCGGCGAAGGCGGTAAAGAAGGAGGCGAGGATGTTCAAG…
PkRXLR127		JPWV02001948.1:179-862; AOFI03001745.1:49-732; AOFK02001422.1:1476-2159;	QHPSTHNVQERTCAETDMRFYYLLMLMVIFLASTDAASAATNSKYTRTLKMIKPGVSVLPSSLSADQKDVPSKRFLRRNSEADDTDDEADDTDDEERVGAVSFLGGGAVMGQKVKAAAIDDSFEAMIKKGITPEHLIQQYGHRNNFIYQESYAAFYKKIAEEAKKLGKQPGDIVKVFPKVITVESLLKAGITPNDLILKYGHRGNFLFQERYKAFYDKNKEKVEKVHE*	CAGCACCCAAGCACTCATAACGTCCAAGAACGAACGTGTGCCGAAACAGACATGCGCTTCTACTATCTCTTGATGCTGATGGTTATCTTCCTCGCCAGCACTGATGCCGCCTCTGCTGCTACGAACTCCAAGTACACCAGGACGTTGAAGATGATTAAGCCCGGCGTTTCCGTCTTGCCCAGTTCGCTTTCTGCTGACCAGAAGGACGTTCCCTCGAAGAGGTTCCTGAGGAGAAACAGCGAAGCAGATGACACTGACGACGAAGCAGATGACACTGATGACGAAGAGAGAGTTGGAGCAGTATCATTTCTAGGGGGCGGGGCTGTTATGGGCCAGAAGGTGAAGGCGGCGGCGATAGATGACAGCTTCGAGGCAATGATAAAGAAAGGGATAACCCCG…
PkRXLR128		AOFI03001789.1:453-842; JPWV02001605.1:693-1082; AOFK02001753.1:1026-1415;	MRFYYLLMQMVISLASADAASAVTNSKYTRALKMIKPGVSVLPSSLTAGQKDAPSKRFLRGNDKADDTNDEERLGGVAYLAGGAIMMGQRAKAKVTAAALDRTFEALIKKGVTPDDFFAKYGYTEVARQE	ATGCGCTTCTACTATCTCTTGATGCAGATGGTTATCTCCCTTGCCAGCGCTGATGCCGCCTCCGCTGTTACGAACTCCAAGTACACCAGGGCGTTGAAGATGATTAAGCCCGGCGTTTCCGTCTTGCCCAGTTCGCTTACTGCTGGTCAGAAGGACGCTCCCTCAAAGAGGTTCCTGAGGGGAAACGACAAAGCAGATGACACTAATGACGAAGAGAGGCTTGGAGGAGTAGCATATCTAGCGGGCGGAGCCATAATGATGGGCCAGAGGGCGAAGGCGAAGGTGACCGCGGCGGCGCTAGATAGAACCTTCGAGGCATTGATAAAGAAAGGAGTAACTCCGGACGACTTCTTTGCGAAATACGGATATACTGAAGTCGCTCGGCAGGAG
PkRXLR129	KAF4314660.1	MAYM02002145.1:588-995; JPWV02001438.1:3-410; AOFI03001921.1:3-410;	ALKFPTPTNTLMRLSHVLVAIAATFLVTSEAFSTTTDSNQAKISKVASPGGPSQRMLRTHHNTYEDEEDDEERGLGNIKMKLMASIGMSADDYAEKLGIAAKMKGFETNPRGFQAFQYTDKYQKYISYFNYLKENK*	ATGCGTCTATCTCACGTCTTGGTGGCGATCGCGGCTACCTTCCTGGTTACCAGCGAGGCTTTCTCGACGACCACGGACTCCAACCAGGCCAAGATCTCCAAAGTGGCTTCGCCCGGTGGCCCTAGCCAGCGGATGCTGAGGACCCACCACAATACTTATGAAGACGAGGAAGACGACGAAGAAAGGGGTCTGGGTAACATTAAGATGAAGCTGATGGCGTCGATCGGGATGTCCGCTGATGACTACGCTGAGAAGTTGGGTATTGCCGCAAAAATGAAGGGGTTTGAGACTAACCCGAGGGGCTTCCAAGCGTTCCAGTACACCGATAAGTACCAGAAGTACATCAGCTACTTCAACTATCTGAAAGAAAACAAGTAG
PkRXLR13		AOFK02000372.1:17618-17920; AOFJ02000366.1:15483-15785; AOFI03000314.1:17618-17920;	MCILCFVLGVLLDLTLQFFNLARDLRRLAVQFTLEERRVLHLPTRSSTAHTHPHHALLGHGSIRNIHFSVETDAVACGLAWSRRYLLSGPQSPSQWSTTGR	TCATCGGCCGGTGGTAGACCATTGACTGGGAGATTGGGGACCGGACAGCAAGTACCGGCGACTCCAGGCCAAACCGCAGGCTACGGCATCAGTCTCAACACTGAAGTGAATGTTTCGGATCGACCCGTGACCCAACAAGGCATGATGGGGATGCGTGTGGGCAGTGCTGGACCTGGTCGGCAGGTGCAGGACGCGTCTTTCTTCAAGGGTAAATTGCACAGCAAGACGGCGGAGATCACGAGCGAGATTGAAAAATTGCAGCGTGAGATCGAGCAGGACGCCAAGGACAAAGCACAATATGCACAACTAGA
PkRXLR130		MBDN02001616.1:19-417; AOFI03002095.1:798-1196; AOFK02002206.1:743-1141;	MRVCYVLMTVAGTLFACSGNVSAEVKGVDQMKLEKMVSGDAIQSADAAQIEAAAQRFLRTRTKEDVDGEERSINKLLMLSNSEHKFDIFSQWYKAGHSSMWAFDRLKVGTSDKYEKYRPIYNQYAIYSKARSN*	ATGCGTGTGTGTTACGTCCTGATGACGGTTGCTGGCACCCTCTTTGCGTGCAGTGGAAATGTTTCGGCAGAAGTCAAGGGCGTGGATCAAATGAAGCTCGAGAAGATGGTGTCGGGCGACGCAATTCAGTCGGCTGATGCTGCCCAGATCGAAGCTGCTGCCCAGAGATTCTTGCGAACTCGCACGAAGGAGGACGTGGATGGTGAAGAGAGGTCAATCAACAAGCTTTTGATGCTGTCGAACAGCGAGCATAAATTTGACATCTTCAGCCAGTGGTACAAGGCGGGCCACTCCTCGATGTGGGCTTTCGACAGATTGAAGGTGGGCACATCGGATAAATACGAGAAATACCGGCCGATCTACAACCAGTACGCCATCTACAGCAAGGCTCGCAGTAAC…
PkRXLR131		AOFJ02002270.1:241-747; AOFI03002128.1:241-747; AUUF02003749.1:447-953;	GTIINLSLHLSYSRGRRTTAAFLIPQFLLQSSKPNNQHPAMRLFNTTLVVLAAVLLASGTAVSKADQTSVSNVDVVHSSHVLAGEDKRFLRSHQTTDDEGKLPKHDEEERAGGTNLFAALKLQKMQNDPNYRFNVFGRWKKYGHSAEDVYAHVPWSLYEKYATYRRIHV*	ATGCGTCTCTTCAACACGACCCTTGTGGTTCTTGCGGCCGTCCTCCTTGCAAGTGGCACAGCAGTGTCAAAGGCCGATCAGACCAGTGTGTCGAACGTGGACGTTGTTCACTCCTCGCATGTTCTCGCTGGCGAGGACAAGAGATTTCTTCGAAGCCACCAAACGACGGATGACGAAGGCAAACTTCCCAAACACGACGAGGAAGAGAGGGCAGGTGGTACTAACTTATTCGCCGCGTTGAAGCTGCAGAAGATGCAGAACGATCCAAATTACCGCTTCAACGTGTTCGGAAGATGGAAAAAGTATGGACATTCTGCGGAAGACGTCTACGCGCATGTGCCGTGGAGTCTCTACGAGAAGTACGCAACGTACAGGCGTATACATGTCTAA
PkRXLR132			MRPCNVLLLTLALLFAFSNAVLAVTPVTATAVSNEANYKRSLRVAETTTNSVDDEEERGLLTGLSSGLNKLKEKARLMKMRFGAAKESILKHAAAVKVYMKAKFLEKFKKAEAAEAAKAAEKAEKLKATKAAKAAAKVERIKAAEVAKAAKEAAKAERLKAAEVVTTAKAVAKAEKLKATKAAKAKAKVERLKAAEAAKLAKAKAAETA*	ATGCGTCCGTGCAACGTCCTCCTGTTGACTTTGGCGCTCCTTTTCGCGTTCAGCAACGCTGTCTTGGCGGTCACCCCTGTTACGGCCACGGCTGTCAGCAACGAAGCCAACTACAAGCGTTCGCTACGTGTCGCTGAAACGACGACGAACAGCGTTGATGATGAAGAGGAGAGGGGTTTGTTGACGGGTTTGAGTTCGGGCCTTAACAAGCTAAAGGAAAAGGCGCGTCTGATGAAGATGCGCTTCGGAGCGGCCAAAGAGAGTATACTCAAGCATGCCGCAGCTGTAAAGGTTTATATGAAGGCTAAGTTTCTGGAGAAGTTTAAGAAGGCCGAGGCTGCCGAAGCTGCGAAGGCGGCGGAGAAGGCGGAGAAGCTCAAGGCTACTAAGGCGGCAAAG…
PkRXLR133		AOFI03002255.1:618-1064; AOFK02002487.1:577-1008; AOFJ02002423.1:577-1008;	MRVCYVLFVATATLLASINAASAVTTADQKKLMSMVSGDLVQLINDQVGENGKRFLRVHKTADDGYENEEDYENEVDDYDDDYKTDSDEEERAIPKFTKAQRNQLLNQETMYKTFPTWLGHYSPSNIWDKLRLDKAKNQKYRDVXSGTS*	ATGCGTGTGTGCTACGTCCTGTTTGTGGCTACGGCTACCCTCCTCGCCAGCATCAACGCTGCCTCAGCGGTCACGACTGCGGACCAGAAGAAACTCATGAGCATGGTTTCGGGCGACCTGGTGCAGTTGATCAACGACCAGGTTGGCGAGAACGGGAAGAGGTTCTTGCGAGTCCACAAGACGGCGGATGATGGCTACGAAAACGAGGAGGACTACGAGAATGAGGTCGACGACTACGACGATGACTACAAGACCGATTCTGACGAGGAGGAGAGGGCCATCCCTAAGTTTACCAAGGCGCAGAGAAACCAACTTTTGAACCAGGAAACCATGTACAAAACCTTCCCTACATGGTTGGGCCACTACTCCCCATCGAACATCTGGGACAAGCTGAGACTT…
PkRXLR134		AOFI03002260.1:723-1283; MBAB01000705.1:329-889; MBAB01000571.1:769-1329;	MEEGGNVLQHCNEVLNISAKLKSIGAKMEEEDVAICLLRSLPKSYENVVLNLEMSMAELNTQDVIKVLTNEHIKRHGEGVSVKTEVNAKAFNADRELRECTYCGKMGHTENRCWTKQKEERRQKDESKPRGRFDGRSRANYVQRWNSYDDHDRVAFAVSVECDNVSSNAKSQGMWAIDSGATHHICN	ATGGAGGAAGGCGGCAATGTTCTGCAACATTGCAATGAAGTCCTCAACATCAGCGCCAAGCTCAAGAGTATCGGCGCCAAGATGGAGGAAGAAGACGTGGCGATATGTCTGCTGCGCAGCCTGCCCAAGAGCTACGAGAACGTCGTACTGAACTTGGAAATGAGCATGGCGGAGCTGAACACACAGGACGTGATCAAGGTGCTGACGAATGAGCACATCAAGCGTCACGGCGAAGGTGTGAGTGTTAAGACTGAGGTGAACGCGAAGGCATTCAACGCTGATCGCGAGCTTCGTGAGTGTACTTACTGCGGCAAGATGGGGCACACGGAGAACCGGTGCTGGACCAAGCAGAAGGAGGAGCGCAGGCAGAAAGATGAGAGCAAACCGCGTGGACGTTTC…
PkRXLR135		JPWU02000890.1:5303-5620; AOFJ02000110.1:79809-80126; MBAB01000083.1:84382-84699;	MRLTNFLLVTVAALLASCEATSAATDSTQTKLSMMASPDVVQAVEATHADKRFLRTTKKEKHEGEDSDNDLDSEDDDDLDSEDEDEERMMKIPSFNNRGDKDLLAL*	ATGCGTCTGACCAACTTCCTGCTTGTGACTGTGGCCGCTCTTCTTGCAAGCTGCGAGGCTACCTCGGCGGCCACGGACTCGACCCAAACCAAGCTCTCTATGATGGCCTCCCCTGACGTGGTGCAGGCGGTTGAGGCGACTCACGCCGACAAGAGATTCCTGCGGACTACCAAAAAGGAGAAGCACGAGGGCGAAGACAGCGACAACGATCTCGACTCTGAAGACGATGATGACCTCGACTCTGAAGATGAAGATGAAGAGAGGATGATGAAGATCCCGAGCTTTAACAACAGAGGCGACAAAGACCTCCTCGCACTATAA
PkRXLR136		JPWU02000082.1:1740-2225; AOFJ02000110.1:785-1270; MBAB01000083.1:5366-5851;	MRLTNFLFAAAIALLASCEAVSAVTDLTHAKLSTMASPDVVQAVEVTHVSKRLLRTTKTEKYEDEDSDDDLGSEDDDDLDSEDEDEERLIMIPNFNKKGDKDLLEKIRKYPGAEEQIQIWRGAEKSIQQVKKELGTSPQHKLLFNLYVATVMRNNHVQRIWS*	ATGCGTCTGACCAACTTCCTGTTTGCGGCTGCAATCGCTCTCCTTGCGAGCTGCGAGGCTGTCTCGGCGGTAACGGACCTGACGCATGCCAAGCTCTCTACGATGGCCTCCCCTGACGTGGTGCAGGCGGTTGAGGTGACTCACGTCAGCAAGAGATTACTGCGGACTACCAAGACGGAGAAGTACGAGGACGAAGACAGCGACGACGATCTCGGCTCTGAAGACGATGATGACCTCGACTCCGAAGATGAAGATGAAGAGAGGCTGATAATGATCCCGAACTTTAACAAAAAAGGCGACAAAGACCTCCTCGAAAAAATAAGAAAATACCCTGGAGCTGAAGAGCAGATTCAGATCTGGAGAGGAGCTGAAAAATCAATCCAGCAGGTCAAGAAGGAG…
PkRXLR137		KQ480110.1:23522-23977; AOFJ02000126.1:23615-24070; AOFI03000106.1:33794-34249;	MCVTKYLLVVTVALFASCSATSAATDSEQAMTSTMASPNMVKLINDALLENAGARFLRSSKTEEKEEERGAAMGKLAQSVVGAVKETPRVPKILQEAMDKSPGAAKKITSMLAKGETKDIITALLTKTYPKTKKTVIDLLNAIWLQTHRGGF*	ATGTGTGTGACCAAATACTTGCTTGTGGTGACGGTCGCTCTCTTTGCAAGCTGCAGCGCGACATCAGCAGCTACGGACTCAGAGCAGGCCATGACCTCGACGATGGCCTCCCCTAACATGGTGAAGTTGATCAATGATGCTCTCCTAGAAAATGCCGGCGCGAGGTTCCTGAGGAGCTCCAAGACGGAAGAGAAGGAAGAAGAGAGGGGGGCGGCGATGGGAAAGTTGGCACAAAGCGTGGTGGGAGCTGTCAAAGAAACGCCGAGGGTCCCGAAAATACTCCAGGAGGCCATGGATAAATCGCCAGGCGCTGCAAAAAAAATTACCAGCATGCTCGCCAAGGGAGAGACGAAGGATATTATCACCGCCCTTCTCACCAAGACGTATCCAAAGACCAAG…
PkRXLR138		MBDN02001614.1:11-439; AOFK02002506.1:583-1011; AOFJ02001947.1:721-1149;	MRVCYILLMAAVTLFVNSNAASAVTTADQKKLGNMVSGDIVQLTNEQVGRNGKRFLRSHKVVDDDDDDDDDDDDDGDIDEERKRPWIFPKAKVDMLMKPDETYLFQKIANWKKKAYSPSQIWNRLNLDEYSKYRKIYDKYVANK*	ATGCGTGTGTGCTACATCCTACTGATGGCTGCGGTCACCCTCTTTGTCAACAGCAATGCTGCCTCAGCGGTCACGACTGCGGACCAGAAGAAACTCGGTAACATGGTTTCGGGCGACATAGTGCAGTTGACCAATGAACAAGTTGGTAGGAACGGGAAGAGATTCTTGCGAAGTCACAAGGTGGTGGACGACGACGACGACGACGACGACGACGATGATGATGATGGTGATATCGACGAAGAGAGGAAGAGGCCATGGATATTCCCCAAGGCTAAGGTCGATATGCTGATGAAACCGGATGAAACATACCTTTTCCAGAAGATAGCAAACTGGAAAAAGAAGGCGTACAGTCCGTCTCAAATCTGGAATAGATTGAACCTTGACGAGTACTCAAAGTAT…
PkRXLR139		KV447278.1:31875-32321; AOFI03000489.1:31444-31890; KQ479969.1:35361-35807;	MRVSYFVLVAAASLLASVDALALGTKQAKIISPHNSIDARPLTANEHGTATRFLRAANKENEDDDDDDSAATSNEERATVNLTPVVDPLIKAAWRVKFFIWKNIRHWDSHRVWTELGIMKGPGMPIDHKNWLQGVAYDKYYGLGPIKYP*	ATGCGCGTCTCGTACTTCGTGCTCGTGGCTGCTGCCTCCCTCCTCGCAAGCGTTGATGCCCTCGCCTTGGGCACCAAGCAGGCCAAGATAATATCGCCCCACAATTCGATTGATGCGCGCCCGCTTACTGCGAACGAACACGGCACCGCCACAAGATTTTTGAGGGCTGCAAACAAAGAAAACGAAGACGATGATGATGATGATTCTGCTGCCACCAGTAACGAGGAGAGAGCGACGGTTAACTTGACGCCGGTCGTCGATCCGCTTATCAAGGCCGCCTGGAGGGTGAAGTTTTTTATCTGGAAGAACATTCGTCATTGGGACTCCCATAGAGTATGGACGGAACTCGGGATTATGAAAGGCCCAGGTATGCCAATAGACCACAAGAACTGGCTGCAG…
PkRXLR14		JPWU02000828.1:1523-2077; AOFK02000997.1:1523-2077; AOFJ02000977.1:1523-2077;	MSLKAAMRPSHFLLVISVTVLVLLSDANAVSEATEADQHKFSTANTPDRQFAKRGLKVERVDFTRKRLLRVSDKAGGGTYSSDSKSSSASGSDDDEERMLDLSSLPFLEQIAEEFEEMTGTGEAVHHTLHANEITVHAKEAKEKNEDKSEEGSADKSGSSDSASGSSSKSTTKKHVGHVRPSNMS	ATGCGTCCTTCACATTTTTTGCTGGTCATCTCAGTTACTGTGCTTGTTTTGCTATCCGATGCGAACGCCGTCTCTGAAGCAACTGAGGCCGACCAACACAAGTTCTCGACAGCAAACACTCCTGATCGACAGTTCGCGAAGCGTGGGCTGAAAGTCGAACGCGTTGACTTTACCAGGAAGAGGCTCCTGAGGGTCAGCGATAAGGCGGGCGGTGGTACCTATTCCTCGGACAGCAAGTCTTCATCGGCGTCTGGCTCTGACGATGATGAAGAGAGAATGCTTGATCTCTCGAGTCTACCATTCCTCGAACAGATTGCAGAAGAATTCGAAGAGATGACAGGAACAGGGGAGGCGGTGCATCACACGCTACATGCAAATGAAATCACGGTACATGCCAAG…
PkRXLR140	KAF4316253.1	MBDN02000932.1:428-817; MAYM02001981.1:4191-4580; MBAB01000102.1:4329-4718;	MRLSHVLVVIAATFLLTSEALLATTDSNQVKISKVTSPGGPSQRMLRTHHNTYEDDEGNEDDEERALTKKKMKKKMKNKMTVDGYANKLSIAEQMEGFKTSLRGYSAFLETHKYGKLRTYINFLRDNTKK*	ATGCGTTTATCTCACGTCTTGGTGGTGATCGCGGCTACCTTCCTGTTAACCAGCGAGGCTCTATTAGCGACCACGGACTCCAACCAGGTCAAGATCTCCAAAGTGACTTCGCCCGGCGGTCCTAGCCAGCGGATGCTGAGGACTCACCACAACACCTATGAAGACGACGAAGGCAACGAAGATGATGAAGAAAGGGCCCTGACTAAGAAAAAGATGAAGAAAAAGATGAAGAACAAGATGACCGTTGATGGCTACGCTAATAAGTTGAGTATTGCCGAACAAATGGAAGGATTTAAGACTAGCCTGAGAGGTTACAGCGCGTTCCTGGAGACCCATAAATACGGTAAACTCAGGACGTACATCAACTTTTTGAGAGACAACACGAAGAAGTAG
PkRXLR141		AOFJ02000705.1:12107-12469; JPWU02000586.1:2553-2915; AOFK02000719.1:12107-12469;	MRLSHVLLVIAVVSLVNIDATTTIPDPVQASLVRETRTDSSSKRLLRSETTTGKDDADEERSINLEFFKKITGVEAFNKMKAARAVKRQQKERTEFVQTLKRFSIPEDKIVEAVKFRKTHT*	ATGCGACTTTCCCACGTTCTACTAGTTATTGCAGTCGTGTCCCTTGTAAACATCGATGCTACCACAACGATCCCTGACCCAGTTCAAGCCTCACTCGTAAGGGAGACTCGCACCGATAGCTCCAGCAAACGGTTGCTGAGGTCTGAAACAACGACGGGAAAAGATGACGCTGATGAAGAGAGAAGCATTAATCTGGAATTTTTCAAAAAAATTACGGGGGTAGAAGCATTCAACAAGATGAAAGCGGCCCGAGCTGTAAAGCGTCAACAGAAAGAGAGGACGGAGTTTGTGCAAACACTCAAAAGGTTTAGCATTCCCGAGGACAAGATCGTCGAGGCAGTGAAATTCCGTAAAACCCATACCTAA
PkRXLR142		VKKV01000504.1:2029-2535; AOFI03000636.1:14375-14881; KQ475311.1:10624-10908;	WSTRANSSRRTSARVQTQFAICLPSSTPDYLLIYLPSVDDCRIGTSMHLHYFLLVAAVTLLASTNVVSASIDSAQLATTTATDSTPAARSLAEGLNEGNGKRSLRTAKTVDNEDDADEEERIGTAKLLKYLDRDDLAFAKFRKWTKRRSPFTPNDFYNKYVLSNEKWRPIYNKYYSWYRTAGY*	ATGCATCTGCATTACTTCCTACTCGTGGCCGCAGTCACACTTCTTGCCAGCACCAACGTCGTCTCAGCCAGTATCGACTCTGCCCAGCTCGCAACGACGACTGCGACTGACTCCACCCCCGCTGCTCGCTCGCTGGCTGAAGGCTTGAACGAGGGCAACGGCAAGAGATCTCTGCGAACCGCGAAAACGGTAGACAATGAAGACGATGCTGACGAGGAAGAGAGAATCGGGACCGCGAAGCTTTTAAAATACCTGGACAGGGATGACCTCGCCTTCGCGAAGTTCAGGAAGTGGACGAAGCGAAGATCCCCATTCACCCCCAATGACTTCTACAACAAGTACGTTCTTTCGAACGAGAAGTGGAGGCCGATCTACAACAAGTACTACAGCTGGTACAGA…
PkRXLR143		MBDN02001096.1:2325-3050; MBAB01000893.1:2325-3050; MAYM02000027.1:2325-3050;	MRLSFILLAAASVVIANCNAVSAVEHTKVSKMAFGDLMDTVQTIGTTRFLRGNQNADDSDDLDEYGEDDEXXXXDEDDEDDENEEEERGGGPVGAVEKVAQAVTKSKSLPVAGETAEAIAAKAAAAKLYRKSDPGAMRKAVAEMENGKKLATSTVLTSLVGRGKQRYSKDGRRLLSCIVVSHPEKGVGKDVLLISSSGKEGKWILPKGGWESHETITASALREVGEEAGVRNIVWWLIGQLMVTN*	ATGCGGCTGAGCTTCATTCTCCTGGCTGCTGCATCCGTTGTCATTGCAAACTGCAATGCTGTGTCGGCAGTCGAGCACACCAAGGTCTCAAAAATGGCGTTTGGCGACCTCATGGACACTGTCCAGACTATCGGCACCACCAGATTCCTACGTGGTAACCAGAATGCCGACGACAGCGACGACTTGGACGAGTACGGTGAGGACGATGAGNNNNNNNNNNATGACGAGGATGACGAGGATGACGAGAACGAGGAAGAAGAGAGAGGAGGTGGCCCCGTCGGGGCGGTGGAGAAGGTCGCACAGGCCGTGACCAAGTCGAAAAGTTTGCCAGTTGCAGGTGAAACTGCCGAGGCGATTGCCGCGAAGGCTGCCGCCGCCAAGCTCTACCGCAAGTCAGAC…
PkRXLR144		AUUF02004324.1:1031-1573; AOFK02001476.1:1011-1553; JPWU02001233.1:1212-1754;	MRLTNFLYVAAAALLVSCEAVSAAIESAQFSPKMSTSPPGMAQLIDAVHDGKRFLRTTKTEKYEVDNDEDEDDDDDDDLDSEDEERMFSAAKYKFLAPEKEVVAAALAREKVLPKAEQKIKDAIGRIPGGDRFIQRWKEAELPALALKTILEKAKVTRDSAEWKSYLQYLAIELKLKYSVK*	ATGCGTCTGACCAATTTCCTATATGTGGCTGCTGCCGCTCTTCTTGTGAGCTGCGAAGCTGTATCGGCGGCCATAGAGTCGGCGCAATTCAGTCCCAAGATGAGTACATCTCCTCCAGGTATGGCGCAGTTGATCGATGCGGTTCACGACGGCAAGCGATTCCTGCGGACTACGAAGACAGAGAAGTACGAAGTTGACAACGACGAGGACGAGGACGACGATGATGACGACGACTTGGATTCGGAGGACGAAGAGAGGATGTTCAGCGCCGCGAAGTATAAGTTCCTGGCTCCAGAAAAAGAAGTTGTGGCAGCAGCCTTGGCGAGAGAAAAAGTTCTGCCTAAAGCTGAGCAGAAGATTAAGGATGCAATCGGTCGGATTCCGGGAGGTGACAGGTTC…
PkRXLR145		AOFI03001099.1:3950-4378; VKKV01000174.1:1213-1641; MBAB01002476.1:27-455;	MSVTLAATAIIFVCSGIASATAALKISKMATPILDQSVDIVQAGELGQRFLRSAKTTDDSEERFSMNILKWRKVNEFSSKRMDNLLAQDDAVKEKVFAAWKERGLTSEMIAENINLQKNTHLKTLLDQYFVFLHLKLPIPNAV*	ATGAGCGTCACTTTGGCAGCTACGGCTATCATCTTTGTGTGCAGTGGCATTGCCTCAGCGACCGCAGCCTTGAAGATTTCGAAGATGGCCACCCCGATCCTGGATCAGTCGGTCGACATCGTACAGGCTGGCGAGCTCGGTCAAAGGTTTCTGAGGTCTGCCAAAACCACTGATGACAGCGAAGAGAGATTTTCGATGAACATTTTGAAATGGAGAAAGGTGAACGAATTTTCCTCCAAAAGGATGGACAACTTGCTGGCCCAGGATGATGCAGTCAAGGAGAAGGTATTCGCTGCGTGGAAAGAGAGAGGTCTGACGTCGGAAATGATCGCGGAAAATATCAATCTTCAAAAGAACACGCACTTAAAGACGCTGCTAGACCAGTACTTCGTGTTCCTC…
PkRXLR146		JPWV02001912.1:173-646; AOFI03001838.1:141-614; MBAB01000747.1:2139-2612;	LHYFLLVAGATFLASSDTVAARTGSAQFKLLTTTSTDSVPVARSLTGTLNESNGKRSLRTAKTVGEDEDDQDGDDDEDGEDNEEDDDEEERSILAALRKFTGIEKLKQARQAKRQDPEALLQKLFRKGRISKEQMDNMRITGISADDIRSMVKKNVKR*	CTGCACTACTTCCTGCTCGTGGCAGGTGCCACCTTTCTTGCAAGCTCCGATACTGTCGCAGCCAGAACGGGCTCTGCTCAGTTCAAGCTCTTAACGACGACTTCGACTGATTCCGTCCCCGTTGCTCGCTCGCTGACTGGCACCTTGAACGAGAGCAATGGCAAAAGGTCCTTGCGAACCGCAAAGACAGTGGGTGAAGACGAAGATGATCAAGACGGAGACGATGACGAAGACGGCGAGGACAATGAAGAGGACGATGACGAGGAAGAGAGGTCAATCCTTGCAGCACTCAGGAAATTCACGGGCATTGAAAAACTGAAGCAAGCAAGACAGGCAAAGCGTCAAGATCCTGAAGCCCTGCTGCAGAAACTGTTTCGTAAAGGACGCATAAGCAAGGAG…
PkRXLR147	KAF4314661.1	MBAB01000460.1:327-575; MAYM02001634.1:327-575; MBDN02001842.1:717-965;	MRPYNVLLLTLALLFAFSNAVLAVTPVTATAVSNEANYKRSLRVAETTTNSVDDEEERGLLTGLTSGVSKIKDKAQLMKMRLSAAKEIKTKEAAIAKAAKATKAAEKAKEKARLVEV	ATGCGCCCGTACAACGTTCTCCTGCTGACTTTGGCGCTCCTTTTCGCGTTCAGCAACGCTGTCTTGGCGGTCACCCCTGTTACGGCCACGGCTGTCAGCAACGAAGCCAACTACAAGCGTTCGCTACGTGTCGCTGAAACGACGACGAACAGCGTTGATGATGAAGAGGAGAGGGGTTTGTTGACGGGTTTGACTTCGGGTGTTAGCAAAATCAAGGACAAGGCGCAACTGATGAAGATGCGCCTCTCAGCGGCGAAGGAGATTAAGACGAAGGAGGCCGCAATTGCAAAAGCTGCTAAGGCGACGAAGGCGGCTGAGAAGGCCAAGGAGAAGGCCAGGCTTGTTGAAGTT
PkRXLR148		AOFJ02000688.1:883-1374; JPWU02000583.1:947-1438; JPWV02000555.1:1344-1835;	SKLTPDLPEWTRSVSAGQNDDAKKRFLRVDSPGVDDDNEEERSIASLAKDATMKIKMKSWLHKDKLPTDIFNKLGLRGLGQGKVKDGKNYKYYKRYMELWKKKDAAYQTKMDKKLDLWLTMKLLPTDVYRQLGLRGVKSNVRNHKDYPFYAKYMTMWANAQKIV*	TCAAAGTTGACCCCCGACCTCCCCGAATGGACTCGTTCGGTTTCTGCTGGTCAAAATGACGACGCCAAGAAACGTTTCCTGAGAGTAGATAGCCCAGGGGTTGACGATGACAACGAGGAAGAGAGATCTATCGCGAGTCTGGCAAAAGACGCAACGATGAAGATCAAGATGAAGAGCTGGCTTCACAAGGACAAGTTGCCGACAGACATCTTCAACAAATTGGGACTGCGTGGCCTCGGTCAAGGCAAGGTGAAAGACGGCAAGAACTACAAGTACTATAAGAGATACATGGAGTTGTGGAAGAAGAAGGATGCGGCTTATCAGACCAAGATGGACAAGAAGCTGGATTTATGGCTTACAATGAAGCTACTGCCAACCGACGTCTATAGGCAACTGGGG…
PkRXLR149		AOFK02000811.1:239-553; AOFJ02000805.1:239-553; AOFI03000732.1:239-553;	MRLTVVRFLRATKKEKYEVDNDEDDDYDAEEEERGNPLQSYINRYGTTWVDKWVARSNDWVGNGKTPGYVKDKYTNMNGNWQSDKARDKYNLFNAVWLQSHKGDI*	ATGCGATTAACGGTGGTAAGATTCTTGCGGGCTACCAAGAAGGAGAAGTACGAAGTTGACAATGACGAGGACGACGATTACGATGCCGAAGAAGAAGAGAGGGGTAACCCCCTTCAGTCTTATATTAATCGCTACGGTACGACGTGGGTCGATAAGTGGGTCGCCAGATCAAATGACTGGGTGGGAAATGGGAAGACACCGGGTTATGTCAAGGACAAGTACACCAATATGAATGGTAACTGGCAAAGCGATAAGGCGAGGGACAAGTACAACCTGTTCAACGCAGTTTGGCTGCAGAGTCACAAAGGAGATATCTAA
PkRXLR15		AOFK02000989.1:3720-4283; AOFI03000872.1:3987-4550; KV447343.1:3267-3830;	MRAEMRAMCRVLLMSAVCLVASFNAVSAVTTTDFDQTDPSNALSDGALLTQSRTAAVKYNNSPRFLRASVTAELSTDSEERGISSVIAKLEAKLKATLKKMGITPALLTKIKRRIRYYFWNQMWNIRYTIWLKKKVTPEQMYEKLSVRYTSGPYHKNYRIYVKYLRMYEYYYGPAYNPLIIYGPKVNW	ATGCGCGCTATGTGCCGCGTTCTGCTCATGTCTGCCGTTTGTCTTGTTGCAAGCTTCAACGCTGTCTCCGCTGTCACGACCACAGACTTCGATCAGACAGACCCCTCCAATGCGCTCTCGGACGGCGCGCTTTTGACGCAGTCACGTACAGCTGCTGTCAAATACAACAACAGCCCACGATTTCTGAGGGCTTCTGTCACGGCCGAACTATCGACCGACAGTGAGGAGCGGGGCATCTCGTCTGTCATCGCCAAATTAGAAGCCAAACTAAAAGCCACACTCAAGAAGATGGGCATTACGCCGGCCCTGTTGACCAAAATCAAAAGGAGAATCCGATACTACTTCTGGAACCAAATGTGGAACATCCGATACACGATCTGGCTCAAGAAGAAGGTGACA…
PkRXLR150		AOFK02001024.1:4244-4804; AOFJ02000998.1:4244-4804; AOFI03000927.1:4102-4662;	INQALNSRIGPKDASCTTTVILLLAFAMLACSDAVLATNSDQNMIASSDSTLVARSLRTGPRDTDTKHRLLTAEATDEESTLDEERAKKSGGGGRVKVRGTLRKWTSGTSGIPLLSKIRAKIASSTYTSWYKANLKPKDVNKILDLSKQQNWEYSLGYLRYWRLRGGGYGPYAIHSATEAHSRNKDE*	ATCAACCAAGCACTCAACTCCCGGATCGGCCCCAAAGACGCGTCATGCACTACCACTGTCATCCTCTTGCTAGCATTCGCTATGTTGGCATGCAGCGACGCTGTCTTAGCGACCAACTCCGATCAAAACATGATTGCCTCAAGTGACTCCACGCTCGTCGCCCGCTCGCTCCGTACTGGCCCGAGAGATACCGACACGAAACACCGACTCCTGACGGCCGAAGCGACAGATGAAGAGTCCACGCTCGATGAAGAGAGGGCAAAGAAAAGCGGAGGTGGCGGTAGAGTGAAAGTGAGAGGAACGCTCCGTAAATGGACTAGTGGAACATCTGGGATCCCTTTACTTTCCAAGATCCGAGCTAAGATTGCGAGTTCGACGTACACGTCTTGGTACAAAGCG…
PkRXLR151		AOFK02001134.1:4163-4876; AOFJ02001276.1:4215-4931;	KEVKNLEKRLDEWLTRITNAEKSLKELMELKTKARELRDECRSLSSRCDQLEERVSVMEDEMNEMKREEKFREKRIKRNEQSLQEIWDYVKRPNLRLIGVPESDGENGTKLENTLQDIIQENFPNLARQANIQIQEIQRTPQRYSSRRATPRHIIVRFTKVEMKEKMLRAAREKGRVTHKGKPIRLTADLSAETLQARREWGPIFNILKEKNFQPRISYPAKLSFISEGEIKSFTDKQMLRDFVTTRPALKELLKEALNMERNNQYQPLQNHAKM*	AAAGAAGTTAAAAACCTTGAAAAAAGATTAGACGAATGGCTAACTAGAATAACCAATGCAGAGAAGTCCTTAAAGGAGCTGATGGAGCTGAAAACCAAGGCACGAGAACTACGTGACGAATGCAGAAGCCTCAGTAGCCGATGCGATCAACTGGAAGAAAGGGTATCAGTGATGGAAGATGAAATGAATGAAATGAAGCGAGAAGAGAAGTTTAGAGAAAAAAGAATAAAAAGAAACGAACAAAGCCTCCAAGAAATATGGGACTATGTGAAAAGACCAAATCTACGTCTGATTGGTGTACCTGAAAGTGATGGGGAGAATGGAACCAAGTTGGAAAACACTCTGCAGGATATTATCCAGGAGAACTTCCCCAATCTAGCAAGGCAGGCCAACATTCAA…
PkRXLR152		MBAB01001692.1:796-1215; JPWU02000391.1:934-1353; MAYM02000449.1:796-1215;	SAVTTADQKKLGNMVSGDLVQLTNEQVVGNGKRFLRSHKVVDDDDDDNDNDDDDDDDDESEADDSDDDETDSDEEERGGGLFSIGKIAKLMGSDETYLFQKMAAWKEKGYTPSDILSRLGITMNTRGRAQISNRYASYLG*	TCAGCGGTCACGACTGCGGACCAGAAGAAACTCGGTAACATGGTTTCGGGCGACCTGGTACAGTTGACCAATGAACAAGTTGTTGGAAACGGGAAGAGGTTTTTGCGGAGTCACAAGGTGGTGGACGACGATGACGACGACAATGACAATGACGACGACGACGACGACGACGACGAAAGCGAGGCCGATGATAGCGATGATGATGAAACCGATTCCGATGAGGAAGAGAGGGGGGGAGGGCTGTTCTCCATCGGTAAGATCGCGAAGCTGATGGGATCGGATGAAACATACCTTTTCCAGAAGATGGCAGCCTGGAAAGAGAAGGGGTACACTCCAAGCGATATTTTAAGTCGGCTAGGTATTACCATGAACACCAGGGGCCGCGCGCAAATCTCCAAC…
PkRXLR153	KAF4325556.1	MBAD02000767.1:2248-2802; MBDN02000002.1:67561-68115; MBAB01001754.1:210393-210947;	MGAYKYLEELWKRKQSDVLRFLLRVRAWEYRQLPVIHRVTGPTRVDKARRLGYKAKQGYVIVRVAVRRGGRKRPNSKGIVYGKPKHHGINELKFERNLRSVAEERAGNKFTNLRVLNSYWVNQDATYKYFEIIMVDHSHKVIRRDPRINWIANAVHKGRQQRGLTSAGRQGRGLRKRGHRANKIIEFIAAAATVHLVCQS*	ATGGGAGCATACAAGTACCTGGAGGAGCTGTGGAAGCGCAAACAGTCTGATGTGCTGCGTTTCCTTCTGCGTGTGCGCGCATGGGAGTACCGTCAGCTGCCGGTCATCCACCGCGTGACGGGACCCACCCGTGTGGACAAGGCTCGCCGTCTGGGCTACAAGGCCAAGCAGGGATACGTGATCGTGCGTGTGGCTGTGCGTCGTGGTGGCCGTAAGCGCCCGAACTCCAAGGGTATTGTGTACGGTAAGCCCAAGCACCACGGTATCAACGAGCTCAAGTTCGAGCGCAACCTGCGCTCCGTGGCTGAAGAGCGTGCCGGCAACAAGTTCACGAACCTGCGCGTGCTTAACTCGTACTGGGTGAACCAGGACGCCACGTACAAGTACTTCGAGATCATC…
PkRXLR154		MBDN02000009.1:119145-120674; MBAB01002466.1:119132-120661; MAYM02000342.1:56088-57617;	WKTMSNKTPGKANTLSSKLPVASSHDIDATHHLIDSTSCDGEDAATQKPDATMKTPYDDLYSVMTPYLTCQRCNSIAFVDVRRVRQKEDQLASNLPGESEDTTNLYEQVPKCPGCGSTRYLRAGVVSFQEQIEEERNAIKEFERRRVPATALIQRIARGFLGRLEFRRRLVERERFLRKINLAATKLQARVRGMQAWRRTVIERCLQIIRFMAPPILMYALAARPNEPPVFWYTNTAEINVFYWNYREYVRRSGGKPTLIKVENNVLEITRRVLRREHALVSRIQARWRGLTTRMIFREFKQQKGWLKGIQQSPAVKIQRLFRGHESRRFCRALQGTIKYPAQREAYRREMAARKQQAKAVDFRERLLAKYKYQLQIKRTTRMMVHQVKLPLSSRSSAM…	ATGTCCAATAAAACACCGGGCAAAGCAAATACACTGTCGAGCAAGTTGCCGGTGGCTTCATCCCACGATATCGATGCCACACATCACCTCATTGACTCAACGTCTTGCGATGGCGAGGATGCAGCCACACAAAAGCCGGACGCTACGATGAAGACACCTTACGACGACTTATACAGTGTTATGACACCATACCTCACCTGCCAGCGCTGCAACAGTATAGCATTCGTTGACGTGCGGCGAGTACGGCAAAAAGAAGACCAACTCGCTTCCAACTTACCAGGTGAGAGCGAAGACACCACCAATCTGTATGAACAGGTGCCAAAATGCCCAGGCTGCGGAAGCACACGATACCTCCGTGCCGGTGTTGTGAGTTTCCAGGAACAAATTGAGGAAGAGCGG…
PkRXLR155		MBDN02000009.1:119145-120665; MBAB01002466.1:119132-120652; MAYM02000342.1:56088-57608;	MSNKTPGKANTLSSKLPVASSHDIDATHHLIDSTSCDGEDAATQKPDATMKTPYDDLYSVMTPYLTCQRCNSIAFVDVRRVRQKEDQLASNLPGESEDTTNLYEQVPKCPGCGSTRYLRAGVVSFQEQIEEERNAIKEFERRRVPATALIQRIARGFLGRLEFRRRLVERERFLRKINLAATKLQARVRGMQAWRRTVIERCLQIIRFMAPPILMYALAARPNEPPVFWYTNTAEINVFYWNYREYVRRSGGKPTLIKVENNVLEITRRVLRREHALVSRIQARWRGLTTRMIFREFKQQKGWLKGIQQSPAVKIQRLFRGHESRRFCRALQGTIKYPAQREAYRREMAARKQQAKAVDFRERLLAKYKYQLQIKRTTRMMVHQVKLPLSSRSSAMKYV…	ATGTCCAATAAAACACCGGGCAAAGCAAATACACTGTCGAGCAAGTTGCCGGTGGCTTCATCCCACGATATCGATGCCACACATCACCTCATTGACTCAACGTCTTGCGATGGCGAGGATGCAGCCACACAAAAGCCGGACGCTACGATGAAGACACCTTACGACGACTTATACAGTGTTATGACACCATACCTCACCTGCCAGCGCTGCAACAGTATAGCATTCGTTGACGTGCGGCGAGTACGGCAAAAAGAAGACCAACTCGCTTCCAACTTACCAGGTGAGAGCGAAGACACCACCAATCTGTATGAACAGGTGCCAAAATGCCCAGGCTGCGGAAGCACACGATACCTCCGTGCCGGTGTTGTGAGTTTCCAGGAACAAATTGAGGAAGAGCGG…
PkRXLR156	KAF4324292.1	MBDN02000005.1:6522-7505; MBAB01001203.1:310122-311105; AOFK02000034.1:155021-156004;	MKHRSKWEAVRLLESLRHMEEDAQKKSTEVLRRQDELHKELLARELRLQQELLSRQSREEMATLKKQYADDLARQVSQQRASLLSELQRTFARESKAIEERYTQQLSDASDKMQTTLTEEREKRVAELEKYRAELRALGTVLDSSSTYEAFSHRVHKASMAALALSDRVEAAAPLRSEIRALREAARNDPFIEVAVKSLPQDVIVQGAPSVGQLQERFKVVKSVGHRAALVPENSGIIGQAFGSALSLLMIPPGGPIEGTDTDAVLSRAEFALKAGDIENAITEMKGLSGLPAEVSQDWIAAAESRLAVEQTAKVVKAHVALLAASCS*	ATGAAGCATCGGTCGAAATGGGAGGCTGTGCGCCTGTTAGAGTCACTGCGTCACATGGAGGAAGACGCACAGAAGAAGAGTACTGAAGTGCTGCGCCGCCAGGATGAGCTGCACAAGGAGCTGCTCGCGCGTGAGCTGCGCCTTCAGCAGGAGCTTTTGTCCCGCCAATCACGCGAGGAGATGGCTACGCTAAAGAAACAGTATGCGGACGACTTGGCACGCCAAGTGAGCCAGCAACGTGCGAGCTTGTTATCGGAGCTTCAGCGCACCTTTGCCCGTGAAAGCAAGGCGATTGAGGAGCGTTACACCCAGCAGCTAAGTGATGCATCGGACAAGATGCAGACGACGCTGACGGAGGAGCGTGAAAAGCGTGTGGCTGAGCTCGAGAAATATCGTGCT…
PkRXLR157	3	MBDN02000005.1:6522-7505; MBAB01001203.1:310122-311105; AOFK02000034.1:155021-156004;	MKHRSKWEAVRLLESLRHMEEDAQKKSTEVLRRQDELHKELLARELRLQQELLSRQSREEMATLKKQYADDLARQVSQQRASLLSELQRTFARESKAIEERYTQQLSDASDKMQTTLTEEREKRVAELEKYRAELRALGTVLDSSSTYEAFSHRVHKASMAALALSDRVEAAAPLRSEIRALREAARNDPFIEVAVKSLPQDVIVQGAPSVGQLQERFKVVKSVGHRAALVPENSGIIGQAFGSALSLLMIPPGGPIEGTDTDAVLSRAEFALKAGDIENAITEMKGLSGLPAEVSQDWIAAAESRLAVEQTAKVVKAHVALLAASCS*	ATGAAGCATCGGTCGAAATGGGAGGCTGTGCGCCTGTTAGAGTCACTGCGTCACATGGAGGAAGACGCACAGAAGAAGAGTACTGAAGTGCTGCGCCGCCAGGATGAGCTGCACAAGGAGCTGCTCGCGCGTGAGCTGCGCCTTCAGCAGGAGCTTTTGTCCCGCCAATCACGCGAGGAGATGGCTACGCTAAAGAAACAGTATGCGGACGACTTGGCACGCCAAGTGAGCCAGCAACGTGCGAGCTTGTTATCGGAGCTTCAGCGCACCTTTGCCCGTGAAAGCAAGGCGATTGAGGAGCGTTACACCCAGCAGCTAAGTGATGCATCGGACAAGATGCAGACGACGCTGACGGAGGAGCGTGAAAAGCGTGTGGCTGAGCTCGAGAAATATCGTGCT…
PkRXLR158	KAF4324096.1		MDVLKKRYTILHQIMLSDVIGRRTLANSMQMTERVLRAETDLLKAQGLIEIDSAGMKISEAGHELLQQLEPVAKELFGLSELEERIKQAYGLQKVVVVPGDSDISPFAKRELGRAGAKALGNIMSDNDVVAVTGGSTTAGVAEQLTPPTSLKGVWFVPARGGLGESLEIQANTIASTMAKRVGAQYKLLHVPDLLSDHAYESLIQDPSVQEILQLIRKSRIVIHGIGDAVEMARRRKLAPEIIDELQEQGAVSESFGYYFNDQGEVVHTMLTLGMRLQDIERTDVVIGIAGGKSKAAAIHSVLRFGDFRRARAAAENIIPNTTAAERLSELLGKKVVKADDSVGETVKAQIAELNNGDVLLLENVRFHAGEEKNDPELAKQFAELADVFVNDAFGAAHR…	ATGGATGTCTTGAAGAAGAGGTATACGATTCTGCATCAGATCATGTTATCGGATGTGATCGGACGAAGAACGTTAGCTAATTCCATGCAGATGACCGAGCGGGTTCTGAGGGCTGAGACCGATTTGTTAAAGGCTCAGGGACTTATTGAAATTGACAGTGCAGGGATGAAGATCAGCGAGGCGGGGCATGAATTGCTGCAGCAGTTGGAACCCGTCGCCAAAGAGCTGTTTGGATTATCCGAACTGGAAGAGCGCATCAAGCAAGCCTACGGTCTGCAAAAGGTAGTAGTGGTTCCTGGCGATTCGGACATATCTCCATTTGCCAAACGGGAACTGGGCAGAGCCGGAGCGAAGGCTCTGGGTAATATTATGAGTGATAACGATGTTGTCGCCGTTACT…
PkRXLR159		MBDN02000057.1:53445-54404; MBAB01001355.1:61759-62718; MAYM02001961.1:63055-64014;	MSLGFLTESALVPSKAKSIKVDSKSLVDLKAVVFQKDQERQRRLREALTAGDDDSVSQGALRLGKYAHLRGKSRKRSGSEEPQTGKRRRNRGVEERSRRDEELKQEEPEEDDDEAWHKRSAEMLRKKAKLYEEMANGGSGGQLKGEYLVDFEAKKFAEPTSVKESTMVEITDEFGRARNVATDSEEYAAFVQSQQQKSVSTGDEVKEYADEVKEYIDDVDEEKSAGGSFVVSQWEKRLKSTEKHHLKEVHERATVAQSLAHSSSSGAMDRKTRKQLRLERLRNQRTQAAGVDDTITKPAEGDSAASEKATDFLNQLSSLI*	ATGTCGCTTGGGTTCCTGACGGAGTCTGCTCTCGTGCCGTCTAAGGCCAAGTCTATCAAGGTCGACTCCAAGTCTCTCGTAGACCTCAAAGCTGTGGTGTTCCAGAAAGACCAAGAGCGTCAACGTCGCCTTCGCGAAGCGCTCACAGCGGGAGACGATGATTCTGTTAGCCAAGGGGCCTTACGTCTGGGCAAATACGCTCATTTGCGTGGCAAAAGTCGCAAACGGAGTGGCTCAGAGGAGCCTCAAACAGGCAAAAGACGTCGCAATCGTGGTGTCGAAGAGCGCAGTCGACGGGATGAAGAGCTGAAGCAAGAAGAACCAGAGGAAGACGACGATGAAGCGTGGCACAAACGGTCGGCGGAGATGCTACGGAAGAAGGCCAAATTGTATGAAGAA…
PkRXLR16		JPWV02000613.1:10366-10893; AOFK02000730.1:10478-11005; MBAB01001578.1:13586-14113;	MWLVVFLPTSSMRLFPILLVLVVAVLTCCDSLASATKSDQTKISTESLSRSIVTSHDVIDGERFLRTEETTDATDGDSPDADNSAKDSNDIEERGVLSSLTTKLSGFKTKVSDSIKTSAWTNLGISDDAVRQKLGLKGLTGTVLTSHKNYKLYQQFVYKAEGRAMDKLLKKRNFFI	ATGCGTTTATTCCCCATTCTACTAGTATTGGTGGTGGCCGTCCTCACTTGCTGTGACTCACTCGCATCGGCCACGAAGTCCGACCAAACCAAGATTTCAACGGAGAGTTTGAGCCGCTCAATTGTCACGAGCCATGACGTCATCGACGGAGAGAGATTTTTGAGAACCGAGGAAACGACCGATGCTACTGACGGCGATTCACCCGATGCAGATAACTCAGCAAAGGATTCGAACGACATCGAAGAAAGAGGAGTTCTGTCGTCCCTAACGACGAAACTTTCGGGTTTCAAGACCAAAGTCTCGGATTCGATTAAAACGAGTGCTTGGACTAATCTTGGGATATCCGACGACGCCGTCAGGCAGAAGTTGGGGCTAAAAGGACTGACAGGTACAGTACTC…
PkRXLR160		AUUF02004221.1:27327-27977; JPWU02000049.1:28037-28687; AOFK02000061.1:76134-76784;	MSSSRRTKSAQRTNQSVSLSYSTILTPRTALTIFVISGNIRLCVHLVLVVPIKALGFVQIVRAEGQRRLSEVGDSSSLRRQQLLACLLEALELVLVVRRELGHLRPASAPARSFGRLVQLLQPPVDLGHQFIPAVCELCELLVVGARVLRRAEERHFLGDGARHLVELAHRLRGLLHQRIVMFSLANFGRVGRHVTHGERREVLKCLSVLTSGRTEF*	ATGTCCTCCTCTCGTCGCACCAAGTCTGCGCAACGAACCAATCAATCCGTCAGCCTCTCTTACTCTACTATACTCACTCCTCGTACTGCACTCACCATCTTCGTTATATCTGGTAACATTCGCCTGTGCGTACATCTGGTCCTCGTTGTACCCATCAAAGCCCTCGGGTTTGTCCAGATCGTCCGAGCGGAAGGACAGCGACGACTGTCGGAGGTTGGAGACAGCAGCTCGCTCCGCCGCCAACAGCTTCTGGCATGTCTCCTCGAAGCTCTTGAGCTGGTTCTTGTAGTCCGTCGAGAGCTTGGCCACTTGCGTCCTGCGAGCGCGCCCGCTCGCTCCTTTGGTCGCCTTGTCCAGCTCCTGCAGCCGCCGGTTGATCTTGGCCACCAGTTTATTCCC…
PkRXLR161		MBDN02000082.1:38877-39188; MAYM02002132.1:60483-60794; MBAB01001361.1:60453-60764;	MRQLAIHLIGSVTELRKVPHWELFVHFCCPPSRPTAMQQFLLEWRVFHLSALGGGSSVQLRGVHFVNNCRILIQFFRLLRLDVGALLGGRVTRFRWFTIRSTQMIPQREVLPVVVNELFVVNRVVQRSVNDAVLREKISVVDADRPVVDGNEEREEHAAVDREKHDEEVIRETLDITVYWVESMR*	ATGCGTCAATTGGCCATCCACTTGATCGGCAGCGTCACAGAGCTCCGCAAAGTCCCGCACTGGGAACTTTTTGTACATTTCTGCTGCCCACCGTCGCGACCCACAGCAATGCAACAGTTTCTGCTGGAATGGCGAGTCTTCCACCTCAGCGCCCTGGGCGGCGGCAGCTCTGTTCAGCTCCGAGGGGTCCATTTTGTGAACAACTGCAGAATTCTTATTCAGTTTTTTCGCCTCCTGCGTCTTGATGTCGGCGCACTGCTTGGGGGCAGAGTAACCCGTTTTCGGTGGTTCACGATACGATCCACACAGATGATCCCACAGCGTGAAGTATTGCCCGTAGTTGTAAACGAACTGTTCGTGGTGAACCGAGTGGTGCAGCGCTCCGTTAATGACGCTGTT…
PkRXLR162		MBDN02000082.1:38877-39188; MAYM02002132.1:60483-60794; MBAB01001361.1:60453-60764;	MRQLAIHLIGSVTELRKVPHWELFVHFCCPPSRPTAMQQFLLEWRVFHLSALGGGSSVQLRGVHFVNNCRILIQFFRLLRLDVGALLGGRVTRFRWFTIRSTQMIPQREVLPVVVNELFVVNRVVQRSVNDAVLREKISVVDADRPVVDGNEEREEHAAVDREKHDEEVIRETLDITVYWVESMR*	ATGCGTCAATTGGCCATCCACTTGATCGGCAGCGTCACAGAGCTCCGCAAAGTCCCGCACTGGGAACTTTTTGTACATTTCTGCTGCCCACCGTCGCGACCCACAGCAATGCAACAGTTTCTGCTGGAATGGCGAGTCTTCCACCTCAGCGCCCTGGGCGGCGGCAGCTCTGTTCAGCTCCGAGGGGTCCATTTTGTGAACAACTGCAGAATTCTTATTCAGTTTTTTCGCCTCCTGCGTCTTGATGTCGGCGCACTGCTTGGGGGCAGAGTAACCCGTTTTCGGTGGTTCACGATACGATCCACACAGATGATCCCACAGCGTGAAGTATTGCCCGTAGTTGTAAACGAACTGTTCGTGGTGAACCGAGTGGTGCAGCGCTCCGTTAATGACGCTGTT…
PkRXLR163		AOFJ02000102.1:7731-8135; KQ480093.1:7731-8135; MAYM02000856.1:77167-77571;	MWQIDMLRTLITVVLKSKIRQHHEEDVGCHHEDDAIPDPTLFRGHIKEAQRVVPHGHVVRRAVVYTLVDADIQLIAAILAHHGTAYGPRNRVEPIQPNKPIGDRVLRHDEATKKDENHQADHRHWLRNAQIRCSSDEEEEEREEHQDDEHEK*	ATGTGGCAAATCGATATGCTCAGGACGCTCATAACGGTGGTACTCAAGAGCAAAATAAGACAGCATCATGAAGAAGACGTAGGCTGCCACCATGAAGACGACGCCATACCAGACCCAACTCTTTTCAGAGGGCACATCAAAGAGGCTCAGCGCGTAGTTCCCCATGGTCATGTTGTACGCCGTGCAGTAGTCTACACTCTCGTAGACGCAGACATCCAGCTCATTGCTGCGATACTGGCTCACCACGGCACTGCGTACGGTCCACGCAACAGGGTCGAGCCAATACAACCAAATAAGCCAATCGGGGATCGTGTTCTTCGCCACGACGAAGCCACCAAAAAGGATGAAAATCATCAAGCAGACCATCGCCACTGGCTTCGCAATGCTCAAATTCGGTGT…
PkRXLR164		AOFJ02000102.1:7731-8135; KQ480093.1:7731-8135; MAYM02000856.1:77167-77571;	MWQIDMLRTLITVVLKSKIRQHHEEDVGCHHEDDAIPDPTLFRGHIKEAQRVVPHGHVVRRAVVYTLVDADIQLIAAILAHHGTAYGPRNRVEPIQPNKPIGDRVLRHDEATKKDENHQADHRHWLRNAQIRCSSDEEEEEREEHQDDEHEK*	ATGTGGCAAATCGATATGCTCAGGACGCTCATAACGGTGGTACTCAAGAGCAAAATAAGACAGCATCATGAAGAAGACGTAGGCTGCCACCATGAAGACGACGCCATACCAGACCCAACTCTTTTCAGAGGGCACATCAAAGAGGCTCAGCGCGTAGTTCCCCATGGTCATGTTGTACGCCGTGCAGTAGTCTACACTCTCGTAGACGCAGACATCCAGCTCATTGCTGCGATACTGGCTCACCACGGCACTGCGTACGGTCCACGCAACAGGGTCGAGCCAATACAACCAAATAAGCCAATCGGGGATCGTGTTCTTCGCCACGACGAAGCCACCAAAAAGGATGAAAATCATCAAGCAGACCATCGCCACTGGCTTCGCAATGCTCAAATTCGGTGT…
PkRXLR165		JPWV02000045.1:98050-99510; KV448090.1:226727-228187; AOFI03000094.1:66578-68038;	MADQDIRVRASSFSGPHLSATAPGADGWKLPVLLTARPGNVGVQIDSHRSMSLVSHPRSIQFTSHFHGVMYENGSLENYSRVVERTAQRARILEDKLDKLRAREHYLMEDEEKRKLRRVQREAARQRRSWQTHQATKREDERAREDAAAIAVQRVVRGALARRTARILRQVRKANLAASMLQHAMKTYLCRQNLARERERRARKEEERRELELHSAASVLQRQARKRLQVVHESRARASLASMAEDEEGEEGEKSEENEEDEEDEEDEENEENRCDENEETISEQVKQTSPTAELSADEKVMAEALSRGISLDLLFSDDEDADSVRDTDDTVSSSSTLVSENTDTNGIFSQPPPTKDVAAHRPNRPMSVKRVGGGYRTRLLPHTAQPSEDSSCVAICVT…	ATGGCAGACCAAGACATTAGAGTGCGGGCTTCAAGCTTCTCGGGGCCTCATCTATCAGCTACCGCGCCCGGAGCGGATGGATGGAAGCTGCCAGTCTTACTGACCGCACGGCCTGGAAATGTGGGCGTGCAGATCGATTCACATCGCTCAATGAGCTTGGTTTCGCACCCTCGAAGCATCCAGTTCACCTCACACTTCCACGGCGTAATGTACGAAAACGGCTCGTTAGAGAACTACTCGCGCGTGGTGGAGCGCACCGCCCAGCGAGCACGCATCCTGGAAGATAAGCTAGACAAATTACGAGCTCGAGAGCACTACCTCATGGAGGACGAGGAAAAACGCAAGCTGAGACGAGTCCAACGTGAAGCAGCTCGCCAACGTCGGAGTTGGCAGACACAT…
PkRXLR166			MYNGIGLRTVRGSGTNGYVQRNLSYVNASRTRQTLARNQRGGGSDFGARGGGRNRPPPNADILLHEQKRKVELQLLEMSLEMEDRGCDPEEIQDKVKRERERLLARLNGDGEKRGEERKDAESSHARQKRKEEENARLKSAFGIATDYVAGESFDPEMQEKRRQERVTRREQEYKEREEARQLRLKEREEREEVMKARHERFRSPQSRSRSRPRRRSRSPVERRGRDRRSRGREDVNARRSSRSRSGSDSHSPSKERRSRRSSLPSSDKKRRSVSSSSGSSRGRSSSASSRSRSRSRTHKSRTEKHHDKETKRAKSRSRSSSSSGSDRSRGKSKIIARIKEVKVSVSVSPARPAVHKGERKILNLSANLTSGNAVASEESLSPRSDTAKKGKNKVANGA…	ATGTACAACGGGATTGGCCTGCGTACGGTACGCGGATCCGGCACCAACGGATATGTGCAGCGCAACCTCAGCTACGTGAATGCGTCGCGTACGCGTCAGACGCTGGCGCGGAACCAACGGGGCGGGGGATCAGACTTTGGCGCCCGTGGGGGCGGTCGGAACCGTCCTCCGCCCAATGCGGACATTCTACTACACGAACAGAAGCGGAAGGTGGAGCTGCAACTGCTGGAAATGTCTTTGGAGATGGAGGACCGTGGATGCGACCCGGAGGAGATCCAGGATAAGGTCAAGCGGGAACGGGAGCGACTGTTGGCCAGACTGAATGGCGACGGAGAAAAGAGAGGAGAGGAGAGGAAGGACGCAGAGAGCTCCCACGCCCGTCAAAAGCGCAAGGAGGAG…
PkRXLR167			MYNGIGLRTVRGSGTNGYVQRNLSYVNASRTRQTLARNQRGGGSDFGARGGGRNRPPPNADILLHEQKRKVELQLLEMSLEMEDRGCDPEEIQDKVKRERERLLARLNGDGEKRGEERKDAESSHARQKRKEEENARLKSAFGIATDYVAGESFDPEMQEKRRQERVTRREQEYKEREEARQLRLKEREEREEVMKARHERFRSPQSRSRSRPRRRSRSPVERRGRDRRSRGREDVNARRSSRSRSGSDSHSPSKERRSRRSSLPSSDKKRRSVSSSSGSSRGRSSSASSRSRSRSRTHKSRTEKHHDKETKRAKSRSRSSSSSGSDRSRGKSKIIARIKEVKVSVSVSPARPAVHKGERKILNLSANLTSGNAVASEESLSPRSDTAKKGKNKVANGA…	ATGTACAACGGGATTGGCCTGCGTACGGTACGCGGATCCGGCACCAACGGATATGTGCAGCGCAACCTCAGCTACGTGAATGCGTCGCGTACGCGTCAGACGCTGGCGCGGAACCAACGGGGCGGGGGATCAGACTTTGGCGCCCGTGGGGGCGGTCGGAACCGTCCTCCGCCCAATGCGGACATTCTACTACACGAACAGAAGCGGAAGGTGGAGCTGCAACTGCTGGAAATGTCTTTGGAGATGGAGGACCGTGGATGCGACCCGGAGGAGATCCAGGATAAGGTCAAGCGGGAACGGGAGCGACTGTTGGCCAGACTGAATGGCGACGGAGAAAAGAGAGGAGAGGAGAGGAAGGACGCAGAGAGCTCCCACGCCCGTCAAAAGCGCAAGGAGGAG…
PkRXLR168	KAF4321597.1	MBDN02000113.1:69598-71097; MBAB01000113.1:37764-39263; MAYM02000256.1:64803-66302;	MERCAIANAIRTSLGPRGMDKMIQQGNGEVIISNDGATILSQMQVYHPTAKMLVDLSKSQDIEAGDGTTSVCVIAGALLSACEDLLLKGIHPTNISEAFGLAAVKAEEILTEMSKPVDLANRNELINCVNTSLSSKVISEYADRLSPIAVDAVLKVIDIATATNVDLNSVRVVKQVGGTIDDSELVEGLVFSKGFDKTASGTAPSIIENAKVALIQFCLSAPKADMESNVVINDYAAMDRILREERKYILNLCKKVKKSGANVLLIQKSILRDATNDLSLHFLAKMGIRVITDIERTDIEHIATTLGCLPVANIEYLTPEKLGTAGLVQEETLGGHKVVKIMEIVNPGKTMSILVRGSNKLVLEEAERSLHDALCVVRSLVKKRFLICGGGAPEIQVAQ…	ATGGAAAGATGTGCCATCGCTAATGCGATCCGTACGAGTCTGGGACCTCGTGGCATGGACAAAATGATCCAACAGGGCAATGGAGAAGTGATTATTTCCAACGACGGCGCCACGATCCTGTCGCAGATGCAGGTGTACCACCCGACGGCCAAGATGCTCGTGGATCTGTCGAAATCTCAGGATATTGAGGCCGGAGACGGCACCACCAGCGTCTGCGTCATTGCTGGAGCCCTGCTGAGTGCCTGTGAGGACCTTTTGCTCAAGGGCATTCACCCGACCAACATCTCGGAGGCCTTTGGACTGGCGGCCGTCAAGGCAGAGGAGATTTTGACTGAAATGTCCAAACCCGTGGACCTCGCCAACCGGAACGAACTCATCAACTGCGTCAACACGTCGCTG…
PkRXLR169	KAF4321597.1	MBDN02000113.1:69598-71097; MBAB01000113.1:37764-39263; MAYM02000256.1:64803-66302;	MERCAIANAIRTSLGPRGMDKMIQQGNGEVIISNDGATILSQMQVYHPTAKMLVDLSKSQDIEAGDGTTSVCVIAGALLSACEDLLLKGIHPTNISEAFGLAAVKAEEILTEMSKPVDLANRNELINCVNTSLSSKVISEYADRLSPIAVDAVLKVIDIATATNVDLNSVRVVKQVGGTIDDSELVEGLVFSKGFDKTASGTAPSIIENAKVALIQFCLSAPKADMESNVVINDYAAMDRILREERKYILNLCKKVKKSGANVLLIQKSILRDATNDLSLHFLAKMGIRVITDIERTDIEHIATTLGCLPVANIEYLTPEKLGTAGLVQEETLGGHKVVKIMEIVNPGKTMSILVRGSNKLVLEEAERSLHDALCVVRSLVKKRFLICGGGAPEIQVAQ…	ATGGAAAGATGTGCCATCGCTAATGCGATCCGTACGAGTCTGGGACCTCGTGGCATGGACAAAATGATCCAACAGGGCAATGGAGAAGTGATTATTTCCAACGACGGCGCCACGATCCTGTCGCAGATGCAGGTGTACCACCCGACGGCCAAGATGCTCGTGGATCTGTCGAAATCTCAGGATATTGAGGCCGGAGACGGCACCACCAGCGTCTGCGTCATTGCTGGAGCCCTGCTGAGTGCCTGTGAGGACCTTTTGCTCAAGGGCATTCACCCGACCAACATCTCGGAGGCCTTTGGACTGGCGGCCGTCAAGGCAGAGGAGATTTTGACTGAAATGTCCAAACCCGTGGACCTCGCCAACCGGAACGAACTCATCAACTGCGTCAACACGTCGCTG…
PkRXLR17		JPWV02000585.1:9420-9797; JPWU02000600.1:9432-9809; AOFK02000713.1:9742-10119;	MPTMRPLNVLLVTLALLVASTNAVSADTAPTGRSLTDVNNDVNYKRSLRTHRSSEDDDDDDERMFGMDKIAKWKAASKLKAAEQQKTYEAAKAAQAAKAAVAQKNYNAIANFQYANMFTKNKFYDQ	ATGCGCCCGCTCAACGTTCTCCTGGTGACTTTGGCGCTCCTCGTGGCGTCTACCAACGCTGTTTCGGCGGACACCGCTCCTACGGGTCGTTCACTCACTGATGTCAACAATGATGTCAACTACAAGCGCTCTCTGCGTACCCACCGATCTTCGGAGGATGACGACGACGATGACGAGAGAATGTTCGGAATGGATAAGATCGCGAAGTGGAAAGCTGCAAGTAAACTCAAGGCTGCAGAGCAGCAAAAGACTTATGAGGCTGCAAAGGCAGCTCAGGCTGCAAAGGCCGCAGTCGCCCAAAAAAACTACAACGCTATAGCGAACTTCCAGTACGCCAACATGTTTACGAAAAATAAATTTTACGACCAGTGA
PkRXLR170	KAF4321597.1	MBDN02000113.1:69598-71055; MBAB01000113.1:37764-39221; MAYM02000256.1:64803-66260;	MDKMIQQGNGEVIISNDGATILSQMQVYHPTAKMLVDLSKSQDIEAGDGTTSVCVIAGALLSACEDLLLKGIHPTNISEAFGLAAVKAEEILTEMSKPVDLANRNELINCVNTSLSSKVISEYADRLSPIAVDAVLKVIDIATATNVDLNSVRVVKQVGGTIDDSELVEGLVFSKGFDKTASGTAPSIIENAKVALIQFCLSAPKADMESNVVINDYAAMDRILREERKYILNLCKKVKKSGANVLLIQKSILRDATNDLSLHFLAKMGIRVITDIERTDIEHIATTLGCLPVANIEYLTPEKLGTAGLVQEETLGGHKVVKIMEIVNPGKTMSILVRGSNKLVLEEAERSLHDALCVVRSLVKKRFLICGGGAPEIQVAQKLAAYGRTLEGTASYCLQ…	ATGGACAAAATGATCCAACAGGGCAATGGAGAAGTGATTATTTCCAACGACGGCGCCACGATCCTGTCGCAGATGCAGGTGTACCACCCGACGGCCAAGATGCTCGTGGATCTGTCGAAATCTCAGGATATTGAGGCCGGAGACGGCACCACCAGCGTCTGCGTCATTGCTGGAGCCCTGCTGAGTGCCTGTGAGGACCTTTTGCTCAAGGGCATTCACCCGACCAACATCTCGGAGGCCTTTGGACTGGCGGCCGTCAAGGCAGAGGAGATTTTGACTGAAATGTCCAAACCCGTGGACCTCGCCAACCGGAACGAACTCATCAACTGCGTCAACACGTCGCTGTCCTCCAAGGTGATCTCGGAGTATGCTGACCGGTTGTCCCCCATTGCAGTGGAC…
PkRXLR171		MBDN02000090.1:58809-60893; MBAB01001656.1:31695-33779; MAYM02001238.1:31695-33779;	MLLQLLREYTCELGGEFLQYALADVINELWINSEGYEVNPRYLQPQDDLEANQQRLEALAERTLRQIFSAASLFPYQIAKIYRVLELEMLRLIERDRRSNASLPRLSTLGGSSNSLRHSDVGNNNSFMEERKSASLESNGLLGALPRLSSIEENLLDEMLTQSSASNGTSSTAAAGKEEFYMHLGGLVFLRFLCPALVVPHKMNLTPGNAAPNKQMQRTLVLLAKLMQSLANNVEYSASAELFMVPFNSFLVRNRPKLTRFYEQLCQQAQNDYRRESVIARSNAAPRLSQLWASRSSSSIGKDPSIVNLTGARFMEAPEAACSVLRNWMRSNLDYLVAEVADNNKFRRQQQIVVSSSSNSSCGSATPPTTATSAMTSSPVKPKPAPKRRLKTSKSAPRF…	ATGCTGCTACAGCTTCTACGTGAATACACGTGTGAATTAGGAGGAGAATTCCTTCAATACGCTCTGGCAGACGTCATCAACGAGTTGTGGATCAACTCGGAAGGTTACGAGGTGAACCCTCGTTATCTGCAACCTCAGGACGACTTGGAGGCCAATCAACAGCGACTGGAGGCTCTGGCGGAGCGTACACTGCGTCAGATCTTCAGTGCTGCGAGCCTTTTCCCCTATCAGATTGCCAAGATCTACAGGGTTTTGGAGCTCGAGATGCTGCGACTCATTGAAAGAGATCGACGTAGCAATGCGTCATTGCCTCGTCTCAGCACTTTAGGTGGCAGCAGCAACAGTTTACGCCACTCGGATGTTGGCAACAACAACAGCTTCATGGAGGAGCGGAAGAGT…
PkRXLR172		MBDN02000018.1:3215-8152; MBAB01001843.1:201282-206219; MAYM02000298.1:201278-206215;	MDRKRSAATGAHGAGATASITNGECWDSVSYLESAFHHGFMRLRHKTGNFVYQEDPRLTRELDEFCDVDSMHTPKGPVILLGESGMGKSAFLANWLVRRKKMFQNWQSSYPEFIFSHVVGCSRQSCSVSNLLERILREIKEYFELSKDIPDVEERLSWQFPRFLEAASKKGRVILVVDGLHRLHTNNGESILKWVPLAFPPNVRIIFSATLNYPTARLLQVFNGVGAHTAPRSDEDECGIGGDYYEKTSLSAQMIERIKVEAGRRNWKLIHVLPLPEEDRRCIVKKFIFKNRDSSDQESDILTTKPTIGLQLFEIQQNAIVGVSMSASPHFLKNFLTCLLWAVKEGFNIHAVFESWLGADSVAQLLESVLRSMEMGYTPDQLAIDDAMQFLIEYDGEDC…	ATGGATCGGAAGAGGAGCGCAGCTACTGGAGCACATGGGGCTGGAGCGACAGCTTCCATCACTAATGGCGAATGTTGGGATTCAGTGTCATACCTCGAGAGTGCCTTCCACCATGGTTTTATGCGTTTGCGACACAAAACAGGCAACTTTGTGTATCAAGAGGACCCCCGACTCACCCGAGAACTGGACGAGTTCTGTGACGTGGACTCCATGCACACACCCAAAGGTCCGGTAATTCTGCTTGGCGAAAGTGGCATGGGAAAAAGCGCGTTCCTGGCGAATTGGCTCGTGCGTCGTAAGAAGATGTTCCAGAACTGGCAGTCCTCGTACCCAGAGTTCATTTTCTCGCATGTTGTGGGCTGTTCGCGGCAGTCTTGTTCCGTATCAAATCTACTCGAA…
PkRXLR173		MBDO02000244.1:16736-16975; MBAD02000438.1:16244-16483;	MVGEHLLGKNAKIGCGEDFRCHFALEPPASTTVRSLRVVVYSEERVLEHFIKSIQEALWLHVVVDVRRQNVLYVFRVGDVDGAVEEKVPRHLHSTTVLLQQFLQEMVDTVAIFH	ATGGTTGGCGAACACTTGCTCGGTAAAAACGCGAAAATTGGCTGTGGTGAAGACTTTCGCTGCCACTTTGCGCTGGAGCCTCCAGCCAGCACCACCGTCAGGAGCCTGAGGGTGGTGGTTTACAGCGAAGAACGAGTTCTCGAACATTTCATTAAAAGCATCCAGGAAGCCCTGTGGCTTCACGTAGTTGTTGACGTTCGTCGACAGAATGTGCTGTACGTCTTTCGGGTCGGTGATGTAGATGGCGCCGTCGAAGAAAAGGTGCCACGGCATCTTCATTCGACCACCGTACTGCTTCAACAGTTCCTCCAAGAAATGGTAGATACGGTCGCGATTTTTCAT
PkRXLR174		MAYM02000338.1:14215-15192; AOFI03000395.1:11293-12270; AOFJ02000450.1:11306-12283;	MHADASQQEAANAIAQYEAQQRAQVEAQAARDSEVRSAAAETERRAIDAQREEAARRREDAERQAQDARDRAEAMRLSAQTAISDYEAQQRAAVERENARRQQELESQRQQHLQVAQAARERREEAERQAQEKLARAERLRAEAQAAQEELKKQEAKRAAKERQREEARRLREETARREENRRRAEEEVRRTFEAKQQEERLRQEAKQQEEQLRQEAMRLSSLTVSSTSSSTAPVAAAPAASNACVNCKMALKPAQKFCLQCGTKVAAAPAAPASALLAASNSFSSTSMLQRSNSSTSNASSSSSLVSGDHSCASCHFMLKATQKFCPKCGTKVAAAAPPPAPFSVPSPASSISSASSFSTPDSASAVPSACTKCSQPLKPTQKFCLHCGTKVVVAAAA…	ATGCACGCCGACGCCTCTCAGCAAGAAGCGGCCAACGCCATCGCTCAGTACGAGGCCCAACAGCGTGCACAGGTGGAGGCTCAAGCTGCCAGGGACTCGGAGGTTCGCAGTGCCGCTGCGGAGACCGAGAGGCGAGCAATTGATGCCCAGAGAGAGGAGGCAGCACGACGTCGGGAGGACGCTGAACGCCAGGCGCAAGACGCGCGTGACCGCGCGGAGGCCATGAGGCTGTCAGCGCAGACCGCCATCAGCGACTATGAAGCGCAGCAACGAGCGGCTGTGGAGAGGGAGAACGCGCGCAGACAACAGGAGCTGGAGAGTCAGAGACAGCAGCATCTGCAGGTGGCGCAAGCGGCTCGTGAACGTCGTGAAGAGGCGGAACGGCAGGCGCAGGAGAAA…
PkRXLR175		MBDN02000058.1:112376-114286; MBAB01000430.1:18691-20601; MAYM02000461.1:662-2572;	MEHEKWLNERQLVLEAEERRKKEAIDAEKERILRLKTLDYETRKRRLQHLSNMETAAHQTLEEASKMLQTEFQRLESTLAMQKERMEFEISSRKQEEDLQRIEFETHDRVQGIHKQREMEERLSCLRTEFETRVKQQELQDLLNFESWRREDEEHARKAKIKLRRREELALLSQEKRVRQELENQLLDQQIAKDKELLELETTRRARRQEQQKLDDLDGEIGAQEEDHFFVQQHSKKANPYAQEISTTKTLHRLRDVSVREVDHEAESLGQGIRNSKHNLSVDGSESDGEDTARRWNIPSGDDDLVSNGDTKASPPRTPDYAATKFAIQTSPQRPASSASGSSISFASASMRRTMAEMSLLEKALGNISSSGMSSSSRSDDSDGQPERDGVVSAGVHMT…	ATGGAGCACGAAAAATGGCTTAACGAAAGACAACTTGTGTTGGAGGCCGAAGAGCGACGAAAGAAAGAGGCTATTGATGCGGAAAAAGAGCGAATACTCCGCTTAAAAACCCTAGATTATGAGACCCGGAAACGGAGGCTTCAGCACTTGAGTAATATGGAGACAGCTGCCCATCAGACGCTTGAGGAGGCGTCCAAAATGCTTCAAACAGAGTTCCAGAGGCTGGAGAGCACGCTTGCGATGCAGAAGGAGCGAATGGAGTTTGAAATTTCGTCACGTAAGCAAGAAGAAGATTTGCAACGAATTGAGTTTGAAACGCACGATCGAGTGCAAGGAATTCATAAACAGCGCGAAATGGAGGAGAGACTGTCGTGCCTTCGCACAGAATTCGAGACTCGT…
PkRXLR176		MBAD02000707.1:7506-8075; MBDO02000599.1:3972-4541; AOFK02000748.1:4012-4581;	MREKRVLQALDEAKTSLAELEGTGSLPPAFEHPQSVTLPSAAATVGTGLATVTAVTPTSLMPIAPAPTATAVIRTTTTTAQQNGSNPNKRPLRTPPVSAAAQPAAPVSAAAVAAALAPVPVKRQRVEQTDTLMEERKLRLEERRVEVEEQRLAWEKQRSSQDVRERQALLEVLRTQGSLITELLTNLRKQ*	ATGCGCGAGAAACGAGTACTCCAAGCACTGGACGAAGCTAAAACGAGTCTCGCAGAGCTTGAAGGCACAGGATCTCTCCCACCTGCTTTTGAACATCCGCAGTCGGTGACATTACCGTCTGCTGCTGCAACTGTTGGTACTGGTCTTGCTACTGTCACTGCTGTGACGCCAACGTCTTTGATGCCAATTGCACCGGCACCGACGGCGACTGCAGTGATCCGGACTACTACTACGACTGCACAGCAGAATGGCAGCAATCCCAACAAAAGACCATTGAGGACTCCACCGGTCTCTGCAGCTGCTCAACCTGCGGCTCCTGTTTCAGCGGCTGCCGTTGCGGCGGCGTTGGCTCCAGTGCCAGTCAAGAGACAGCGAGTGGAGCAGACGGACACTTTGATG…
PkRXLR177		AOFI03000942.1:5157-5480; AOFK02001051.1:10550-10873; AOFJ02000750.1:10738-11061;	MTIFVDMVCDSQVLVDIVGGKFVLRSVVEVVAPSSDFPVECCPNSLFVANSVATSQESTSDVVLNSIDGRSEYRARYLREIGMISVHGHLDSIVAREERGCSNQHDVV*	ATGACCATTTTTGTTGATATGGTATGCGACTCTCAGGTCCTTGTAGATATCGTCGGCGGTAAGTTTGTTCTTCGCTCAGTCGTCGAAGTAGTTGCGCCATCTAGCGATTTTCCCGTTGAATGTTGCCCCAACTCTCTCTTCGTCGCCAATAGTGTCGCCACCTCGCAGGAATCTACCAGTGATGTCGTTCTGAACAGTATCGATGGGCGAAGCGAGTACAGGGCTCGATATCTTCGAGAGATTGGCATGATCAGCGTTCATGGGCATCTGGACAGCATCGTAGCTCGCGAGGAGCGTGGTTGCAGCAATCAGCACGACGTAGTGTAG
PkRXLR178		VKKV01000242.1:73163-74071; MBDN02000976.1:486-1394; MAYM02001704.1:2986-3894;	MSGTLAVTYFSLSLSSNASIPIDTSGRTLYQHRCSFDCHEVRPDKGSLVTSPDDSLSQYSLLAGRNRRRFLRVNMAVDSVAVDDGDGDTYDEVDTEERALPSMSKFKNGVSTVKTKITNKVPASKIKSWFDKDKSSDYVKKTLGLDKLSAAKVKLNPKYTFYDSFMSMKALRRAESKRSVDDVKKALTMEKLSADALKASPNFKYHVESMAKATSEWAKTGKSIDDAKKALGMEKLSADTLKLSENYEYYDTFMDSSVLQWVGGGKSIDDVKKLLGLDNFSAAAFKLNANCKYYDKCMTMKAG*	ATGTCCGGAACGCTTGCTGTTACCTATTTCTCTTTATCCTTGTCCAGCAATGCGTCTATACCAATCGATACTAGTGGTCGCACTCTTTACCAACATCGTTGCTCTTTCGACTGCCACGAAGTTCGACCAGACAAGGGTTCACTGGTGACCTCACCCGACGATTCTCTCTCACAATATTCACTCCTTGCTGGTCGCAACAGGAGAAGGTTTCTTCGAGTCAATATGGCAGTCGACAGCGTTGCAGTCGATGACGGTGACGGCGATACCTATGACGAAGTCGACACCGAGGAGCGTGCACTTCCCAGTATGTCGAAGTTTAAAAATGGCGTCTCCACAGTCAAGACGAAGATTACCAACAAGGTTCCAGCTTCAAAAATCAAGAGCTGGTTCGATAAAGAC…
PkRXLR179		MBDN02001015.1:2051-2803; MBAB01002000.1:2051-2803; MAYM02001102.1:2051-2803;	MRHQHYQLVLQRLLDALIEDVGTHMTVNSRQNVIQQIDVSVLVHSTSNRDTRTLSTAQVNTLLTNFRTITSRQDTQVLLQRAHTKSFFILCGIKWQAKRDVVAHCCVLDERLLRDVRHGSTDRHFTSTATSITKDTREERGLAATHMADNRMQLALFGRKVNVAKRWALSNRGCRGRNFTIFLLTLRRKHRVPFEISTLHRNSNVGQVALANLRAFLREEETAQAVETHVSFHNITEHLWQHEHWKTKDVE*	ATGCGTCACCAACACTACCAACTTGTCCTTCAGCGTCTTCTTGATGCACTCATTGAAGATGTCGGCACCCACATGACTGTCAACAGCCGACAGAATGTCATCCAGCAAATAGATGTCAGTGTCCTGGTACACAGCACGAGCAATCGCGACACGCGTACGTTGTCCACCGCTCAGGTTAATACCCTTCTCACCAATTTCCGTACGATCACCAGCCGTCAAGATACGCAGGTCCTTCTTCAGCGAGCTCACACGAAGAGCTTCTTCATACTTTGCGGCATCAAATGGCAGGCCAAACGTGATGTTGTCGCGCACTGTTGCGTTCTGGATGAACGGCTGCTGCGAGACGTAAGACACGGATCCACGGATCGCCACTTCACCAGCACTGCAACGAGCATCACC…
PkRXLR18		AOFK02000638.1:1036-1902; MBAB01001057.1:15063-15929; AOFI03000163.1:14898-15764;	MWLFVFLSASSMRLFPILLVLVVAVLTCCDSLASATKSGQTKISTASFGRSIVTSHDVIDGERFLRTEETTDATDGDSPGTDDSAKDSNDTEERGVLSSLTTKLSNLKTKASNSIKTSLWVNLDKSDDAVRQKLGLKGLTGTALTSHENYKVYQKFAYKAEGRALDKLIERGVPTTEVWKQLNLRTDDLTVAQLKNLKNTPEFKTYMHYARKYDDWAYSFRNGIFEPPRHIGGYPGELLAKAEMWAQAGRSKGYVQDMLGLSSRTKTDNNYYRHFLQTRDALKKMKGGV	ATGCGTTTATTCCCCATTCTACTAGTATTGGTGGTGGCCGTCCTCACTTGCTGTGATTCACTCGCATCGGCCACAAAGTCCGGCCAAACCAAGATTTCAACAGCGAGTTTTGGTCGCTCAATTGTCACGAGCCATGATGTCATCGACGGAGAAAGATTTTTGAGAACCGAGGAAACGACCGATGCTACTGACGGTGATTCACCTGGTACAGATGACTCAGCAAAGGATTCGAACGACACCGAAGAAAGAGGAGTTCTGTCGTCCCTAACGACGAAACTTTCGAATCTCAAGACCAAAGCCTCGAATTCGATTAAAACGAGTCTTTGGGTCAATCTTGATAAATCCGACGACGCTGTCAGGCAGAAGCTGGGGCTAAAAGGACTGACAGGTACAGCACTC…
PkRXLR180		AOFI03001217.1:2262-2591; AOFK02001302.1:2384-2713; AOFJ02001314.1:751-1080;	MSMVSGDLVQSINDQVSGNGKRFLRVHKVVDDDDSEEDLEDDAEDNSEDEERAWMFSGPKLTKLTKFTKAQRNQLLNQETMYKTFPSWLNRYSPSTIWDVYERRQHGQRN*	ATGAGCATGGTTTCGGGCGACCTGGTGCAGTCGATCAACGACCAGGTTAGTGGGAACGGGAAGAGGTTCTTGCGAGTCCACAAGGTTGTGGACGACGATGACTCGGAAGAGGATTTGGAAGATGACGCGGAAGACAATTCCGAAGACGAAGAGAGGGCATGGATGTTCTCCGGCCCTAAGCTTACTAAGCTTACTAAGTTTACCAAGGCGCAGAGAAACCAACTTTTGAACCAGGAAACCATGTACAAAACCTTCCCTTCATGGTTGAACCGCTACTCACCGTCAACCATCTGGGACGTTTATGAACGACGGCAGCATGGCCAAAGGAATTAA
PkRXLR181		AOFJ02002075.1:445-711; AOFI03001925.1:63-329; MBDN02000750.1:5533-5799;	MSRYVRNRTLKNKLKWNLELFGVKTHHGLKPSLNLKLLAVQTSDHLLRLLRVVLRQQPRRAFHAHRRHHQQEDHRQRDQERSQVESATTRVREEERDDRE*	ATGAGCAGATATGTACGAAATCGGACTTTGAAAAACAAATTAAAGTGGAATTTAGAACTTTTTGGTGTTAAAACTCATCACGGACTCAAGCCGAGTTTAAACCTCAAGCTCCTCGCCGTACAGACGAGCGATCACCTGCTTCGCCTCCTCCGTGTGGTTCTTCGTCAGCAACCACGCAGGGCTTTCCACGCACATCGACGGCACCATCAGCAGGAAGATCACCGCCAGCGCGACCAGGAACGCAGTCAGGTAGAGTCAGCCACTACTCGTGTTCGCGAAGAAGAACGCGATGACCGGGAATAA
PkRXLR182		AOFI03002159.1:507-1004; AOFJ02002426.1:2-499;	MQLDLDASFVYSLSQLSTSFALSLSNSLVTLLSTEKHFTSSSCSRPTVRLTYYVFLSIAIVFAATSNVAPAVLESEQTNNSVLTAEIKGLHRLFANDYDNNTRSLRANVSSDGDNLSPKDEERAAAKLPGRFNKVSSAMTQPSNAINNIPTKTLNGLFTTMEKTKV	ATGCAATTGGACTTGGATGCATCGTTTGTGTATTCCCTCAGTCAGTTGAGCACTTCGTTCGCTCTGTCATTATCCAACTCGCTCGTTACACTTCTATCGACTGAGAAACATTTTACTTCGAGTTCATGCTCAAGACCAACCGTGCGTCTAACATACTACGTCTTCCTATCGATTGCAATCGTCTTTGCGGCCACCTCCAATGTCGCCCCAGCTGTTCTGGAATCCGAGCAGACCAATAATTCGGTATTGACGGCGGAAATCAAGGGTTTACATCGTCTGTTTGCTAATGACTATGACAACAACACCCGCTCCCTGCGAGCCAACGTCAGCAGCGATGGTGACAACCTCTCTCCGAAGGACGAGGAGAGAGCTGCTGCCAAACTGCCTGGGAGGTTCAAC…
PkRXLR183		AOFI03001353.1:1667-2872; AOFK02000583.1:1667-2872; JPWU02000439.1:1862-3067;	MRTDADSASVRVKKKKRSPERSKRLDNTTEGSVDGEWKQFTSPDGHPYYYNAVTKESRWELTTAKTRSKHRRTKGNSSKNIAAEVELDVSTAPKAVHSEGKETGDDADADKSAVKPKSVMFQKLQASLEGKLNVMPSPMMGRPPMVSIRREEDSYSGGAVTVEMETKTQTLEEQYEAETANMSAAERLRFLRRKRQEEMLAKKASVAEDDFMAEFANNMKKKGATRKPKQEEVTGDKAQQWKEQEAAEEERKKRQMMEEGEAKEQEAQRKEREQQAAMEREEQREQERAEQLVLEQQREVERKQRQEEQERARQVKEETKAKKTKKTKKETGQLLEKIVQDDTNHENHDGRKSGISENEVQDDASSLAVGEPSAEGRKHRRRSRSRGSKHGSLALSAQE…	ATGCGCACGGATGCAGACTCGGCCTCCGTACGCGTCAAGAAGAAGAAGCGGTCGCCCGAACGCTCGAAGCGTCTGGACAACACGACGGAAGGCTCTGTAGACGGAGAGTGGAAGCAGTTCACGTCGCCCGATGGACATCCGTACTACTACAACGCAGTGACTAAAGAGAGTCGATGGGAGCTCACAACGGCCAAGACTCGCAGCAAACACCGGCGGACCAAAGGCAACAGCAGTAAAAACATCGCTGCAGAGGTTGAACTTGACGTTTCTACTGCTCCAAAGGCGGTTCATAGCGAGGGGAAAGAGACTGGTGACGATGCAGACGCCGACAAGAGCGCGGTTAAACCCAAGAGCGTCATGTTCCAGAAGCTACAAGCGTCTCTAGAGGGGAAATTGAAC…
PkRXLR184		AUUF02000314.1:66911-67402; AOFI03000023.1:89552-90043; KQ479933.1:89552-90043;	MAEGDVIKFGQSVRLYILKGASLNGKSAPVKKSWGRKLRPHVSISGVLPKRSPSKPKASVPVTKLVNAVCYGTLKDEKVATLLTGVLELGNEERKVRRCGLQSWCKQFIHYAYVFAAATCVLTGSRRHTGREDPSQIRVLRCSCKYKYDVWTNCETTHDNHIFL*	ATGGCAGAGGGAGACGTCATTAAGTTCGGTCAGAGTGTGCGCTTGTATATCCTCAAGGGCGCCAGTTTGAATGGAAAAAGCGCTCCGGTGAAAAAGTCGTGGGGACGAAAATTACGTCCACATGTGAGCATTAGTGGTGTACTCCCGAAACGGAGCCCCAGCAAGCCAAAGGCGTCGGTGCCAGTTACCAAACTGGTGAATGCAGTCTGCTATGGCACTTTGAAAGATGAGAAGGTGGCTACTCTCCTTACCGGAGTGCTGGAGCTGGGTAACGAAGAGCGGAAGGTACGAAGATGTGGGTTGCAATCGTGGTGTAAACAGTTTATTCATTACGCGTATGTATTTGCTGCCGCCACGTGTGTGCTAACAGGAAGTCGCAGACACACTGGTAGAGAGGAT…
PkRXLR185		MBDN02000037.1:113571-114671; MBAB01002483.1:35067-36167; JPWV02000037.1:102053-103153;	MVHLNMNLLRPLLLLLVVPLFKLDAFHYLLVAFSVNLEFYILVALRFPASRSTNFIITKFLLVFTLICISAVMVVRVRQTDRFLRLNFLHAKIVEERARASHLQKEIILNENKSLKRMLEERGGQTGEGTPLDFDSPMAKVLLDLKALQRATELSPELRENLDGIVTLLMRKGQNLFAPDIHEQLKMKRDIDLDGDIKSWATTVLANKSYTRNRRASAVFQNNAENSAGSGVNGGGGNSVKDSEKSMNAASGTSSMSMGSVGSNSPTRSVETRLHPEVTAPSDEMLNAVGEMMERDGWSLDTFECVVHNFLLVVVMIVTGRLSIVLLFNRVTKITNKPISFVTYIAFEQHNLFELCSVNKSTLANFLHFLDIGYHRNPYVCLASYCL*	ATGGTACACTTGAACATGAATTTGCTGCGCCCGTTGCTGCTGTTGCTCGTAGTTCCTCTATTCAAGTTGGACGCTTTCCACTACCTGCTCGTGGCTTTCTCGGTAAACCTCGAGTTCTACATACTCGTGGCGCTGCGATTTCCGGCCTCACGTTCGACCAATTTCATTATCACCAAGTTCTTGCTAGTTTTCACACTCATCTGTATCTCGGCTGTCATGGTCGTTCGTGTTCGTCAAACGGATCGCTTTCTGCGTCTCAACTTCCTGCATGCTAAGATTGTCGAGGAGCGTGCTCGAGCCTCTCATCTGCAGAAAGAGATCATTCTCAACGAAAATAAAAGTCTCAAAAGGATGCTCGAGGAACGAGGCGGCCAAACTGGCGAAGGAACACCTCTGGAC…
PkRXLR186		KV448051.1:47108-48118; KQ480110.1:36901-37911; AOFJ02000126.1:36994-38004;	MSTLRYAESAKKVMNRAVVNEDKNARIIRQLRQEIEELRTQLSRKEGHPAKDRRLSASLEEREVFYAELQKEVDFFRSQQKKVATSESPPAIHLNDDLPSLVNMNTNMGSFEALAYVLVEGTTVFGTDPRPDMEEFETMEVKQDDGKAETNNSADDESTDKSPPEQKKKKRHGSWTSTMLRRRKSGPRSAPSTPNPKSPNRAPRLDATAVALALTVDKSSIMQVCKLQGSGDSDVLPRHVRFICKRTTQISDDTAAEEDANKYTVELEALDPTAMLCVNGEPLEYREEQITKLHHGDQVRVGKVSCFRLHGKLSEQELMSIHASCSLILTRAFILQI*	ATGAGTACGCTACGATACGCAGAGTCCGCTAAAAAGGTGATGAATCGCGCTGTGGTAAACGAAGACAAGAATGCTCGAATTATCCGCCAGCTTCGTCAAGAAATTGAAGAGCTGAGAACTCAACTCTCGAGAAAGGAGGGCCACCCAGCAAAAGACCGCCGTCTGTCCGCAAGTTTAGAGGAGCGCGAAGTATTCTATGCTGAATTACAGAAGGAGGTCGACTTCTTTCGGTCACAGCAGAAGAAAGTGGCTACTTCAGAGTCTCCTCCCGCTATTCACTTAAATGACGACCTTCCCAGCTTGGTCAACATGAACACTAACATGGGGTCGTTTGAAGCTCTTGCATATGTGCTTGTGGAAGGAACGACAGTGTTCGGAACCGACCCACGACCGGATATG…
PkRXLR187		KV448051.1:47108-48118; KQ480110.1:36901-37911; AOFJ02000126.1:36994-38004;	MSTLRYAESAKKVMNRAVVNEDKNARIIRQLRQEIEELRTQLSRKEGHPAKDRRLSASLEEREVFYAELQKEVDFFRSQQKKVATSESPPAIHLNDDLPSLVNMNTNMGSFEALAYVLVEGTTVFGTDPRPDMEEFETMEVKQDDGKAETNNSADDESTDKSPPEQKKKKRHGSWTSTMLRRRKSGPRSAPSTPNPKSPNRAPRLDATAVALALTVDKSSIMQVCKLQGSGDSDVLPRHVRFICKRTTQISDDTAAEEDANKYTVELEALDPTAMLCVNGEPLEYREEQITKLHHGDQVRVGKVSCFRLHGKLSEQELMSIHASCSLILTRAFILQI*	ATGAGTACGCTACGATACGCAGAGTCCGCTAAAAAGGTGATGAATCGCGCTGTGGTAAACGAAGACAAGAATGCTCGAATTATCCGCCAGCTTCGTCAAGAAATTGAAGAGCTGAGAACTCAACTCTCGAGAAAGGAGGGCCACCCAGCAAAAGACCGCCGTCTGTCCGCAAGTTTAGAGGAGCGCGAAGTATTCTATGCTGAATTACAGAAGGAGGTCGACTTCTTTCGGTCACAGCAGAAGAAAGTGGCTACTTCAGAGTCTCCTCCCGCTATTCACTTAAATGACGACCTTCCCAGCTTGGTCAACATGAACACTAACATGGGGTCGTTTGAAGCTCTTGCATATGTGCTTGTGGAAGGAACGACAGTGTTCGGAACCGACCCACGACCGGATATG…
PkRXLR188		AUUF02005145.1:32246-33067; MBDN02000184.1:32227-33048; MBAB01001097.1:22167-22988;	MERPRIVRPSHTRTAQQKQLSEVFFQPFSSAVNTSPAVTTVPLFGLIVCLRSAAKDWAFPSARSPHHSRLLLVSQPPAFPFLSSPFSKTPRTPHTNSQVNYSINPPFSMSTPKDTRLSPMAQLEQAARKLTMYSRALREQLARLRQEIAAEKQAVLTSEDDVSESSARLQEIEQLMAKLQIEIDALSLLPPSSDDGSLAARRQELEELEEERQEELELLAHINSVLRMHQNSQSKMQRMIVALAKELNRVRQREQAVVLTALRSRIVKVLIPMM*	ATGGAAAGGCCTCGTATAGTCAGGCCGTCTCACACCAGAACAGCCCAGCAGAAACAGCTTTCCGAGGTGTTTTTTCAGCCGTTTTCGAGCGCTGTCAATACGTCGCCAGCAGTCACAACTGTGCCCCTTTTCGGCCTAATTGTGTGCTTGCGTTCAGCGGCAAAAGACTGGGCGTTCCCATCTGCCCGGTCGCCACATCATTCGCGTCTTCTACTCGTATCACAGCCACCTGCCTTCCCATTTTTGAGCTCCCCATTCTCCAAGACGCCGCGTACCCCACACACCAACAGCCAAGTTAACTACAGCATTAATCCCCCATTTAGCATGTCAACGCCTAAAGACACCCGCCTCTCCCCAATGGCTCAGCTGGAACAGGCCGCCAGAAAACTGACCATGTAC…
PkRXLR189		AOFK02000375.1:15916-16440; MBDN02000131.1:2881-3405; MAYM02000341.1:8914-9438;	MVLHRRLLRSVFDNDLHVLGGHKAFHVRLLVHTTTGTAPSEERVVRQRTVHARLTVNGQESGSVGGRQFMLDCGRLGVQGGIAPRQARDLTTHILHERLAHVVLSRRRIAPHPTAFLRRGCVGGCKVRLCELTERRALAVAPTAIRVFIPHGCAVHVTLGSVGPIDRTHTLSRAT*	ATGGTACTGCACCGACGACTTCTTCGCAGCGTTTTCGATAATGATCTTCATGTTCTCGGGGGACACAAAGCATTCCACGTACGCCTTCTGGTACACACGACCACCGGGACCGCCCCATCCGAAGAGCGGGTCGTCCGACAGCGCACCGTTCACGCGCGGTTGACTGTTAATGGTCAAGAATCCGGCAGCGTTGGCGGACGCCAATTCATGCTGGACTGTGGACGTCTCGGCGTGCAGGGCGGCATCGCACCACGGCAGGCTCGAGATCTCACCACGCACATACTGCACGAACGTTTGGCGCACGTCGTGCTTAGTCGCAGGCGCATCGCCCCACATCCCACGGCGTTCCTTCGGCGTGGATGTGTTGGTGGCTGCAAAGTGCGACTCTGCGAGCTCACC…
PkRXLR19		JPWU02001317.1:198-440; AOFI03001170.1:198-440; AOFK02001508.1:3252-3494;	MHLTNFLLAAAAALLANCEVVSAAADSSQTKLSMMHSPVVVRVVEVGHGGKRSLRITKETHVNDDESDNSEERMQVETSTF	ATGCACCTGACCAACTTCCTGCTTGCTGCTGCGGCAGCTCTCCTTGCGAACTGTGAGGTTGTCTCGGCGGCTGCGGACTCGAGTCAGACCAAGCTGTCAATGATGCACTCTCCTGTTGTAGTGCGTGTGGTTGAAGTAGGTCACGGCGGCAAGAGATCCCTGCGGATTACCAAGGAGACACACGTTAACGACGATGAAAGCGATAACAGCGAGGAGAGGATGCAGGTAGAGACTTCCACATTTTAA
PkRXLR190		AOFK02000375.1:15916-16440; MBDN02000131.1:2881-3405; MAYM02000341.1:8914-9438;	MVLHRRLLRSVFDNDLHVLGGHKAFHVRLLVHTTTGTAPSEERVVRQRTVHARLTVNGQESGSVGGRQFMLDCGRLGVQGGIAPRQARDLTTHILHERLAHVVLSRRRIAPHPTAFLRRGCVGGCKVRLCELTERRALAVAPTAIRVFIPHGCAVHVTLGSVGPIDRTHTLSRAT*	ATGGTACTGCACCGACGACTTCTTCGCAGCGTTTTCGATAATGATCTTCATGTTCTCGGGGGACACAAAGCATTCCACGTACGCCTTCTGGTACACACGACCACCGGGACCGCCCCATCCGAAGAGCGGGTCGTCCGACAGCGCACCGTTCACGCGCGGTTGACTGTTAATGGTCAAGAATCCGGCAGCGTTGGCGGACGCCAATTCATGCTGGACTGTGGACGTCTCGGCGTGCAGGGCGGCATCGCACCACGGCAGGCTCGAGATCTCACCACGCACATACTGCACGAACGTTTGGCGCACGTCGTGCTTAGTCGCAGGCGCATCGCCCCACATCCCACGGCGTTCCTTCGGCGTGGATGTGTTGGTGGCTGCAAAGTGCGACTCTGCGAGCTCACC…
PkRXLR191		JPWU02000051.1:14312-17164; KV447606.1:85463-88315; AOFJ02000256.1:28920-31772;	MIQSPHGGDGAVMIAEVEAALCRLLDPATPANDKLQLEEQLTRFKETPAACLPVLFQLLGTSRNEYALWFAATTLEEYVAKKWPQFPASEQLHVRQFVWDYLLAAATSPDTGQTGGAQVAFVRRKLRKVLADIARVQWRTADVASPRPGAMGARWPDFMSQIEALVVEERTRESGLELLSVVVEEFGREDAMVLATIKRQAKGQLSAQLPSLLALLSNILHGCTHSLRSANEPQTIVNQDRCAHIALTTLNSLVSWAPVAEHVNEAWITLLFELARNWEHVFAKGFTSHMCLSSTSALQCLAELMSKRFVPARVDEMVGQVLFGLSPLLQKTVEDQLISRATEQYLDKLSEFVEVFLTQHLRKLENPKYENILPTFLQSVLAFTTKQPHVEGFLNCLNV…	ATGATTCAGAGTCCTCACGGAGGCGACGGCGCCGTCATGATCGCTGAGGTGGAGGCAGCGCTCTGTCGTCTGCTAGATCCCGCGACACCTGCCAACGACAAGCTCCAGCTGGAGGAGCAGCTCACCCGCTTCAAGGAGACGCCCGCCGCCTGTTTACCCGTGCTGTTCCAACTCTTAGGTACGTCCCGCAACGAGTATGCGCTCTGGTTCGCTGCTACAACGTTAGAGGAGTATGTAGCCAAGAAATGGCCGCAGTTCCCTGCCTCTGAGCAGCTCCATGTGCGTCAGTTCGTGTGGGATTACCTCCTAGCGGCTGCGACAAGCCCAGACACAGGCCAAACTGGTGGTGCACAGGTTGCTTTCGTGAGGCGGAAGCTCCGCAAAGTACTGGCAGATATC…
PkRXLR192		AOFK02000377.1:17551-17931; JPWU02000304.1:15366-15746; MBAB01002061.1:17304-17684;	MINDEIQPSLHSLTGTKRFLRVGNTMDEVDDSNNATEDDNEERVYTGVSTGVSAIDGLMKVTGVAKVTEYLNQKTLSYWLSQKTDPKIVFGLLGLNGLNGRAVKQPKHKYFLDYLAMYNKKYPKVAT*	ATGATCAACGACGAAATTCAGCCTTCGCTTCACTCACTCACAGGAACAAAACGGTTTCTAAGAGTGGGCAACACAATGGATGAGGTCGACGATTCTAATAATGCCACCGAAGACGACAACGAAGAGAGGGTGTACACGGGAGTGTCCACGGGAGTGTCGGCAATCGATGGGCTGATGAAGGTCACAGGGGTGGCGAAAGTCACCGAGTACTTGAACCAGAAGACTCTATCATATTGGCTCAGTCAAAAGACAGACCCGAAGATAGTCTTCGGTCTCCTGGGGCTGAACGGGCTAAATGGGAGGGCAGTCAAACAGCCAAAGCACAAGTATTTCCTAGACTACTTGGCAATGTACAACAAGAAATACCCGAAAGTAGCGACATAA
PkRXLR193	KAF4316763.1	MBDN02001851.1:686-1036; MBAB01000588.1:686-1036; MAYM02000580.1:686-1036;	MASADLVIVVQNAGTTRFLRGGQVDDNSDDPDEDLDSDEYLEEEEERGPTNVGVVETLTSSSQKLKESSQLDDAAKAAAKKPRKSKDDGMHKEVGPMTNGRQTLKSSTLTSLVGREN*	ATGGCGTCCGCGGACCTCGTCATTGTTGTTCAGAACGCCGGCACCACCAGATTTCTGCGAGGTGGCCAGGTTGATGACAACAGCGACGACCCGGACGAGGACCTGGATAGCGATGAATACCTCGAGGAGGAGGAAGAGAGAGGACCTACCAATGTCGGGGTGGTGGAAACACTCACATCAAGCTCCCAAAAGCTAAAAGAGTCGAGTCAGTTGGACGACGCTGCCAAGGCTGCTGCCAAGAAGCCCCGCAAGTCGAAGGACGATGGGATGCACAAGGAGGTGGGGCCAATGACGAATGGTCGCCAGACCCTCAAGAGCAGTACCTTAACGTCCCTCGTGGGGCGTGAGAACTAA
PkRXLR2		AOFK02002206.1:743-1141; AUUF02002929.1:489-887; MBDN02001716.1:953-1351;	MRVCYVLMTVAGTLFACSGNVSAEVKGVDQMKLEKMVSGDAIQSADAAQIEAAAQRFLRTRTKEDVDGEERSINKLLMLSNSEHKFDIFSQWYKAGHSSMWAFDRLKVGTADKYEKYRTLYNQYAIYRNARSN	ATGCGTGTGTGTTACGTCCTGATGACGGTTGCTGGCACCCTCTTTGCGTGCAGTGGAAATGTTTCGGCAGAAGTCAAGGGCGTGGATCAAATGAAGCTCGAGAAGATGGTGTCGGGCGACGCAATTCAGTCGGCTGATGCTGCCCAGATCGAAGCTGCTGCCCAAAGATTCTTGCGAACTCGCACGAAGGAGGACGTGGATGGTGAAGAGAGGTCAATCAACAAGCTTTTGATGCTGTCGAACAGCGAGCATAAATTTGACATCTTCAGCCAGTGGTACAAGGCGGGCCACTCCTCGATGTGGGCTTTCGACAGATTGAAGGTGGGCACAGCGGATAAATACGAGAAATACCGGACGCTCTACAACCAGTACGCCATCTACCGCAATGCTCGCAGTAAC…
PkRXLR20		AOFI03001045.1:2202-2696; AOFJ02001127.1:1954-2448; AOFK02001150.1:2240-2734;	MRLSNILLAIAATTLFVSGNALSDTANSETVGTNLASSAVIRSLESNGEPKRLLRSYKEEDEKGDKYDSKEEDEDDSKDEDEDDSLDSDDEERAVRLSKTTFNKMLATPTFADDQILNLARDGMTLNRFKELLRIPKNKKYDVLAQRFTQLQKSIQNRKVPHLPN	ATGCGTCTTTCCAACATTCTCCTGGCGATTGCTGCGACTACCCTCTTCGTGAGCGGCAACGCGCTCTCCGATACCGCGAATTCTGAGACCGTGGGCACGAACCTAGCGTCGTCGGCTGTGATTCGTTCGCTCGAATCGAACGGTGAGCCCAAGCGTCTGCTGCGATCCTACAAGGAGGAAGACGAGAAGGGAGACAAATACGACTCAAAAGAGGAAGATGAAGACGACTCGAAAGACGAAGACGAAGACGACTCTCTGGATTCCGACGATGAAGAGCGAGCAGTAAGGCTCAGCAAGACGACTTTCAATAAGATGCTGGCGACACCCACGTTTGCTGATGATCAAATTCTCAATTTGGCTCGAGACGGAATGACTTTGAATCGTTTCAAGGAATTGCTC…
PkRXLR21		AOFJ02000316.1:21368-22255; AOFK02000318.1:17142-18029; AOFI03000271.1:21368-22255;	MVLSRNLVLFCAAAAFVLSGVPSTSVSAELVTPQDVNNVVNSPLRELREDVVKVHVKLHEKGPVTPPEEKKVVKKHLHKHKSHSKKVVEEVSEDGEVVRSYDHGSVRIESKEKPKEKHHHHHQKKEIEEKPAKDKTVVEYKHGSVKITGKKAAVTTNDKKEETKEASPNEQDVTATANEANEIVTKLSSTSADKKSILDTYGPVVIICGIIGGVAAIVGVVGLVVTQRQNQKDNMDSVLGDSADLDVDVEVNITAAEGEDVSSDGKDRLDDSDSDANDDSDEEEGTFANGSAHVSV	ATGGTGCTATCTCGTAACTTGGTGCTGTTCTGCGCGGCAGCGGCGTTTGTTCTGTCAGGAGTGCCGAGTACTAGCGTCAGTGCTGAGCTTGTGACTCCGCAGGATGTCAACAATGTGGTGAATTCGCCCCTCCGTGAGCTGAGGGAGGACGTTGTGAAGGTGCACGTCAAGCTGCACGAGAAAGGGCCTGTGACTCCGCCAGAAGAGAAGAAGGTCGTGAAGAAGCATTTGCACAAGCACAAGAGCCATTCGAAGAAGGTTGTGGAAGAGGTCTCTGAGGATGGCGAAGTCGTGCGCAGCTACGACCACGGAAGTGTCCGCATTGAGTCCAAAGAGAAGCCCAAGGAGAAGCACCATCATCACCACCAGAAGAAGGAGATTGAGGAGAAGCCTGCCAAG…
PkRXLR22		AUUF02003793.1:3260-3748; KQ480186.1:1175-1663; KQ480031.1:3130-3618;	MRVSYVLFAVALARVAVGDAASMTTNSGMAKDSSGKRFLRSYGMTDLDKKDDASEEERGPTLKLFDLKLLDDVVHPDKIKSAMGDPAKQKIIDDLIQPEKIKSALGDAAKRDALFQPWSKDKEISAAISYKLSANGQFFKNKDIVLAYNNYRTWETNVKVLSG	ATGCGTGTGTCCTACGTTCTTTTTGCGGTCGCATTGGCACGTGTCGCTGTCGGAGACGCTGCTTCAATGACCACAAATTCGGGCATGGCGAAAGACTCGAGTGGCAAACGGTTCTTGAGAAGTTACGGCATGACCGACTTGGACAAGAAGGACGACGCTAGCGAAGAAGAGCGGGGCCCCACTCTGAAACTGTTCGATCTGAAGTTGCTCGATGACGTGGTCCATCCAGATAAAATCAAGAGTGCGATGGGCGACCCTGCTAAGCAGAAGATAATCGATGACTTGATCCAGCCGGAGAAAATCAAGAGTGCGCTGGGCGACGCCGCTAAGCGGGATGCCTTGTTCCAACCATGGTCCAAGGACAAGGAGATATCAGCAGCAATCTCCTATAAGTTGTCG…
PkRXLR23		AOFI03000762.1:591-1085; AOFK02000846.1:642-1136; AOFJ02000830.1:927-1421;	MTLALPFAFCNAILADTPDTDYSLIAVSNEANYKRSLRAIETTEDGDGDDDDEDDEERLLRLDKLSEKVQLAKMRRSAKKDIKAVNKIKAAQSAAAKKLAIQKETETRLINGWLVEKKTPDEVYKILDLEKLDNRAKESKNYPIYQRYGEACHLKMRNRMNGVAI	CCCGTACTGCATTTCCCTACTGACATTGGCACTCCCCTTTGCCTTCTGCAATGCTATCCTCGCCGACACTCCCGATACGGACTATTCGCTCATCGCTGTCAGCAACGAGGCCAACTACAAGCGCTCGCTGCGTGCCATTGAAACGACGGAGGATGGTGATGGCGATGATGATGACGAAGACGACGAGGAGAGACTTCTCAGGCTTGACAAACTCTCGGAGAAGGTGCAGTTGGCGAAGATGCGTCGTTCGGCGAAAAAAGATATTAAGGCAGTGAACAAAATCAAGGCTGCCCAGAGCGCAGCGGCTAAGAAATTGGCGATTCAAAAGGAGACGGAAACCAGACTGATCAATGGCTGGTTGGTTGAGAAGAAAACCCCGGATGAGGTTTACAAGATCTT…
PkRXLR24		KV448106.1:5292-5642; JPWU02000530.1:4396-4746; AOFJ02000453.1:23571-23921;	MRLYHLVLLIAVVLLTSSGSTSATASPKPSQTLDAPVRLLADGQYRAANSRLLRTVNIIKDTTDLSIDDEERMLNILKKAQEFIKGKKTTLKMKEFKELIKNGETPSTLYIKWGFGLNSLKRTDPNYYKWNAFSDYYYKMKNKMRRRNY	AGTAATTCCTACGTCTCATTTTGTTTTTCATTTTGTAGTAGTAGTCGCTGAAGGCGTTCCACTTGTAGTAATTCGGGTCGGTCCGTTTTAGGCTGTTAAGACCAAACCCCCACTTGATGTATAGCGTCGAGGGCGTTTCTCCGTTTTTGATCAATTCCTTGAACTCTTTCATCTTTAGAGTTGTTTTTTTTCCCTTGATGAATTCCTGGGCTTTCTTCAGAATATTTAACATTCTCTCTTCGTCGTCGATAGAGAGGTCCGTCGTATCTTTAATGATATTGACGGTCCTCAATAGCCTGCTGTTGGCGGCTCTGTACTGACCATCAGCGAGCAAACGAACCGGGGCGTCCAACGTTTGTG
PkRXLR25		AOFJ02000103.1:68980-69453; JPWU02000059.1:68836-69309; AOFK02000070.1:68980-69453;	MPTEFTPTMRLSCVLLVAVATLVASGNALSSTDQTAILKVESDNGKRLLRSVETVDEDDSSDDQDEDDSSDDLDEERAGWNIFGAKTAEEIRQATVRASNDEFYKQLLNSASFRENRFAGWKSDGVSIDAALRFLEIHGRTQQKYKDVIEKYRAFLQN	ATGCGTCTCTCCTGCGTCCTGCTAGTGGCTGTAGCTACCCTTGTCGCCAGTGGCAACGCACTCTCCTCAACCGACCAGACCGCGATCTTGAAGGTTGAATCCGACAACGGCAAGCGCTTGTTGCGTTCCGTCGAAACGGTTGACGAAGACGACAGCAGTGATGATCAAGACGAAGATGACAGCAGTGATGATCTAGATGAAGAGAGAGCTGGCTGGAACATATTCGGAGCTAAAACTGCGGAAGAGATACGCCAAGCAACAGTAAGGGCGAGCAACGACGAATTTTACAAGCAGCTGCTCAACAGCGCTTCCTTCCGAGAAAATCGCTTCGCAGGATGGAAAAGCGATGGTGTATCGATCGATGCTGCTCTCAGATTCCTGGAAATTCATGGCAGAACA…
PkRXLR26		AOFK02000957.1:6930-7322; AOFJ02000941.1:6930-7322; JPWV02000709.1:6922-7314;	MVAVWCSFYWSGSFVAVAAKAGCRTLNSQQIVQAQRQLRTRTATEFAHPWVSFRVLWADEKNTVIAVVILRQTLPLTPMCRLDRIEGRRGTHLAMQATNPATATPCTGRLFLDDVHLWLERGWELREVERR	TGCAGGAATTGGTGGCGGTGTGGTGCTCATTTTACTGGTCTGGGTCATTTGTTGCTGTTGCCGCAAAAGCAGGATGCAGAACACTGAACAGCCAGCAAATAGTGCAGGCACAACGCCAGCTCAGAACCAGAACAGCAACGGAATTCGCACACCCTTGGGTATCATTCCGCGTCCTATGGGCCGACGAAAAAAACACAGTGATAGCGGTAGTGATACTTCGTCAAACGCTGCCACTAACGCCAATGTGCAGACTGGACCGAATCGAAGGTCGTCGTGGTACACATTTGGCAATGCAGGCCACGAACCCAGCAACCGCGACTCCATGTACGGGTCGGCTGTTCCTGGACGACGTTCATCTATGGCTGGAACGTGGGTGGGAGCTGCGGGAGGTGGAAAGAC…
PkRXLR27		AOFK02000260.1:31367-31798; AOFI03000227.1:31379-31810; AOFJ02000266.1:31377-31808;	MHFYCILLATTLIVTGSAISVATDPDQAAIPSIVSSNFVHAVDAEHNDNKRFLRTQVDNDEERGLNFKLFKDIFKPKPKLKPEGFSFDKLKLMMERDDVAFPIFKTWFKNGEDVYTLLKIDDYPQFRKIYDSYMSYRSTMTGGV	ATGCATTTCTACTGCATTCTGCTGGCCACCACCCTTATTGTGACTGGCAGCGCAATTTCCGTGGCCACGGATCCTGATCAAGCCGCAATTCCGTCAATAGTGTCATCGAACTTCGTCCACGCGGTTGATGCTGAACACAACGATAACAAGAGGTTTCTACGGACTCAAGTCGACAACGACGAGGAGAGGGGCCTCAATTTCAAATTGTTCAAAGATATCTTCAAGCCCAAGCCCAAGCTGAAACCGGAAGGGTTCTCTTTCGACAAGCTCAAGCTCATGATGGAGCGCGACGATGTAGCGTTTCCAATTTTCAAGACTTGGTTCAAGAACGGGGAGGATGTCTACACACTGCTGAAGATTGATGACTACCCACAGTTCCGCAAGATTTACGATAGCTAC…
PkRXLR28		AUUF02002139.1:889-1308; AOFJ02001944.1:281-700; JPWU02001555.1:1048-1467;	MRVCYILLMAAATLFANSNAASAVTTVDQKKLTNVVSGDVVQLTNEQVGRNGKRFLRSHKVDDDDDDDDDDIDANDEERKGPWLFSSDKITKLMKPGETYLFQKIRSWKKKKYSPSQIWKRLDVDEYPQYRKIYDMYVANK	ATGCGTGTGTGCTACATCCTATTGATGGCTGCGGCCACCCTCTTTGCCAACAGCAATGCTGCCTCAGCGGTCACGACTGTGGATCAGAAGAAACTCACTAACGTGGTTTCGGGCGACGTAGTGCAGTTGACCAATGAACAAGTTGGTAGAAACGGGAAGAGATTCTTGCGAAGTCACAAGGTGGATGATGACGACGACGACGACGATGATGATATCGACGCCAACGACGAAGAGAGGAAGGGGCCATGGCTATTCTCCAGCGATAAGATCACGAAGCTGATGAAACCGGGTGAAACATACCTTTTCCAGAAGATCAGAAGCTGGAAAAAGAAGAAGTACAGTCCGTCTCAAATCTGGAAGAGATTGGACGTTGACGAGTACCCACAGTATAGGAAGATC…
PkRXLR29		AUUF02002877.1:48-644; AOFK02002214.1:571-1167; AOFJ02002156.1:571-1167;	MRLSCFLFVAATALLASTDTVTATSDVDHVALSKVDSVHSATVINGNGNNDGNRFLRTSKAIEDDDDDDSEEDLEDDTEDDTEDGSEDEERSFMDIFKSLPFYKLDDIDTFKNAPLNKFDDIAEDLSYINPGALEKLEAHNVKVFEEIKGLGWTPDTLSQKLGIAGRQAKKTEDQLNNDEFYLLWRQYSEFWNARFAAA	ATGCGTCTGAGCTGTTTCCTGTTCGTTGCTGCAACTGCTCTCCTTGCAAGCACCGATACCGTCACTGCTACCAGTGATGTGGATCATGTTGCTCTCTCTAAAGTGGACTCGGTACACTCGGCCACTGTTATCAATGGCAACGGCAACAACGATGGCAACCGGTTCCTGAGAACTAGCAAGGCGATTGAGGACGACGACGACGACGACTCGGAAGAGGATTTGGAAGATGACACGGAAGATGACACGGAAGACGGTTCCGAAGACGAAGAGAGAAGCTTTATGGACATTTTCAAGAGCTTACCGTTCTATAAGCTTGACGACATCGACACTTTCAAGAACGCACCGTTGAATAAGTTTGACGACATAGCCGAAGACTTGTCCTACATAAACCCCGGCGCG…
PkRXLR3			MRGYFVFLLLAFALLACNEAVLATNSDQNAIVSSDSKHVGRSLRTDLNDDDKKHRFLQAEALDEESAIDEESEERRGGGGGGGGRGGGGGGGGGGGHVSGGGGAHVAAFGGGGGATTTSGTTGAAIGTTISHDKVGAIYQLEAITISEKAAVRFKPQLRI	ATGCGTGGCTACTTCGTCTTCCTCTTGTTGGCGTTCGCTCTGCTGGCATGCAATGAAGCCGTATTAGCGACCAACTCCGACCAAAACGCGATCGTCTCAAGTGACTCCAAGCACGTCGGTCGCTCTCTCCGTACTGACCTGAACGATGATGACAAGAAACACCGGTTCCTGCAGGCTGAAGCCCTAGATGAGGAGTCTGCGATCGATGAAGAAAGTGAGGAAAGAAGAGGAGGAGGAGGAGGTGGTGGTGGCCGTGGAGGTGGCGGTGGAGGTGGCGGTGGCGGTGGCCATGTAAGTGGAGGTGGAGGTGCCCATGTAGCTGCATTTGGCGGTGGGGGAGGAGCAACCACGACATCGGGGACGACCGGTGCGGCAATCGGTACGACAATCAGTCACGAC…
PkRXLR30		AUUF02004702.1:2080-2586; MBDN02000192.1:50713-51219; MBAB01002318.1:2132-2638;	MLCCNHVLLFLFPLGNVVGHQRHSTREPLLHHRQYRLLHLSAGVRIHGYICQLVCHLVVMPVVMSPDGDSADICQAPALCVQTDQALTFWWPPLLQHSNQQHAVSNYVQPFDVVGRCIAESGQQTDEFCRIICRSLRSKRHAPDPLHNWVRYSVEYSIDDRPCSSGPWIAS	ATGCCTGTAGTGATGAGTCCAGATGGGGATTCTGCAGACATCTGCCAGGCGCCTGCATTGTGTGTACAGACGGACCAAGCGCTTACTTTTTGGTGGCCTCCGCTCCTTCAGCATAGTAATCAGCAACATGCTGTCTCCAACTATGTGCAACCCTTTGATGTTGTGGGACGCTGCATAGCGGAGAGCGGACAGCAAACCGATGAATTCTGCCGTATTATTTGTCGTTCGCTGAGATCCAAGCGCCACGCACCCGATCCACTCCACAACTGGGTTCGATACTCCGTCGAGTATTCAATAGATGATCGCCCCTGCTCCTCCGGACCCTGGATTGCCTCTTGA
PkRXLR31		AOFJ02001967.1:1270-2163; KV446735.1:440-1333; AOFI03001864.1:663-1556;	MDILAFGAVIIGVLGIARLSSQHKFYWALVRRLRNGINRMEWISFVVMCTDDLVTEAEFVEIVWTMTKAEWNLLVGXCXVNPTERVSLAKVIHQIKNLVKEERVSEPAMPPSAQLMTPEDLVEYEYPSSGCTLKAMLDKLDDLCNVIDKFKDVNQPVVDRLKDIYMQLKNVQDSLQCSVIEDFGGIVHRFSGRLNNRLDQCTFGGSSVMAESVALTVADRNHSLHHQLDELLWNSGVLDSSVAVHQWRQSSRKRSKVSLSHQDVSVYAIPEDGMYTLGISSLSLRVSRGTFVALICEG	ATGGAATGGATTAGTTTTGTGGTCATGTGCACCGATGATTTGGTTACCGAGGCTGAATTTGTAGAAATCGTATGGACAATGACAAAGGCTGAGTGGAATTTGCTGGTAGGAATATGCGCTGTGAACCCTACTGAAAGAGTGAGCTTGGCAAAGGTGATTCATCAAATTAAGAATCTCGTGAAGGAGGAGAGAGTATCCGAGCCTGCTATGCCACCAAGTGCACAACTAATGACCCCTGAAGATCTGGTCGAGTATGAATATCCTTCATCTGGATGCACTTTGAAAGCAATGCTTGATAAGTTAGATGACTTATGCAACGTCATTGATAAGTTCAAGGACGTCAATCAACCTGTGGTGGATCGCCTAAAGGATATCTACATGCAGCTTAAAAACGTACAA…
PkRXLR32		AOFK02001056.1:4516-5148; JPWU02000809.1:5009-5641; AOFJ02000919.1:6497-7129;	MLFAQTFLGHFSICHPPAVPPPGTAQEPAMGIYNVLLLAVATLLVSCNAASTATSQNLVQSGDSVPNETRGNRFLRSNKVADENEAAADDEERSISITAIRKALGLYKTNLKPETFSKMMSDQALKTKMFNKWDKYKIPWEKVKEKMYLDYNPHYRTLLNEYMNMHIKPAVQKAEDVVKKAGDAQRKNTVTWDLTKNKVDGKLVNNAAAAV	ATGGGTATATACAATGTTCTGCTGTTGGCGGTGGCCACGCTACTAGTAAGTTGCAACGCCGCGTCGACCGCTACCAGCCAGAACCTAGTGCAGTCAGGTGACTCTGTACCAAACGAAACCAGAGGCAACAGGTTCCTAAGGAGTAACAAGGTGGCTGATGAGAACGAGGCTGCTGCCGACGACGAAGAGAGAAGCATCAGCATCACCGCCATCAGGAAAGCACTCGGTCTTTATAAAACCAATTTGAAGCCAGAGACTTTTAGTAAAATGATGAGCGACCAAGCACTCAAGACTAAAATGTTTAACAAGTGGGACAAGTATAAGATTCCGTGGGAAAAGGTCAAGGAGAAGATGTATCTGGACTACAACCCGCACTACAGGACGTTGCTGAATGAATAC…
PkRXLR33		JPWU02000089.1:8450-8800; JPWV02000092.1:8450-8800; AOFI03000093.1:8450-8800;	MVTPGQDASLGVPIVLLSSSSVLANTYSSVQYRSTNYPPEDSIELVNLRITREERLLRHHLSEDDSDGPNVNRRRVNLLAQQDLRRTIPQRHHLVGVFLDRDTESPSQSKVSNFQLS	TGGTGACACCTGGCCAAGACGCTTCGTTGGGTGTGCCCATAGTCCTGTTGAGCAGTAGCAGCGTGTTAGCAAACACTTACTCTAGTGTGCAATATCGCAGTACCAATTATCCACCTGAAGATTCGATAGAGTTGGTCAATCTCAGAATCACCCGGGAAGAGCGGCTTCTTCGTCACCATCTCAGCGAAGATGACAGCGACGGACCAAATGTCAACAGGAGGCGAGTAAACCTCCTGGCCCAGCAGGATCTCCGGCGCACGATACCACAGCGTCACCACCTCGTGGGTGTATTTCTTGATCGGGATACTGAAAGCCCGAGCCAGTCCAAAGTCAGCAATTTTCAGCTCTCCTGA
PkRXLR34		JPWV02000957.1:4366-4575; AOFK02001135.1:4354-4563; AOFI03001028.1:4354-4563;	MRLSHVLVAIAATFVVTSEASSSITGSISAETSRVAVSGGPSQRMLRTHHTTYEDDEDEEERGLSKVEMK	ATGCGTTTATCTCACGTCTTGGTAGCGATCGCGGCTACCTTCGTGGTTACCAGTGAGGCTTCATCGTCGATCACGGGCTCCATCTCGGCCGAGACCTCCAGAGTGGCTGTGTCCGGCGGCCCCAGCCAGCGGATGCTGAGGACCCATCACACGACCTATGAAGACGACGAAGACGAAGAAGAAAGGGGTCTGAGTAAGGTTGAGATGAAGTGGATGAGGTTGAACGGGAAGACGCTTGATGACTACGCTGAGAAGTTGGGTATTACCGCAAAAATTGAAGGATTTAAGACTAGCCTGAACGGTTACGAC
PkRXLR35		MAYM02000396.1:33277-33579; AOFK02000154.1:40379-40681; AOFJ02000154.1:40381-40683;	MSCLNGSNDHLLVTTLFVLLLNLRTRLARCLRHQNQPQEEKDGQQCHEWCVAEVLQRICQVRERHTHNEVAQPVDTDTERRRPRADRVRKNVGCHHPNKRT	CACTAGGTCCGCTTGTTTGGGTGATGACAGCCGACATTTTTCCGGACTCGATCCGCGCGAGGGCGTCTTCGCTCTGTATCGGTATCAACTGGCTGTGCAACCTCGTTGTGGGTGTGGCGTTCCCGTACTTGGCAGATTCTCTGAAGGACTTCAGCTACACACCATTCGTGGCATTGTTGGCCATCTTTTTCCTCTTGGGGCTGGTTTTGGTGCCGGAGACATCGGGCAAGACGAGTGCGGAGATTCAAGAGGAGTACGAAGAGCGTCGTCACAAGTAGGTGGTCATTTGAACCGTTGAGGCACGACAGCT
PkRXLR36		MBDN02000571.1:10125-10628; MBAB01001186.1:10125-10628; MAYM02000652.1:10125-10628;	MRIRVFVIAAAGILLTSCNTIAAISSSTQDKHSMTSNPTTLLYSPDARHGIDNNRRFLRAEVAKDNDEEDEGIDNKEDKKDDDDDDEERALPAMGSVKDMKSLKKTASILVHGGATPSLLKDWLGLAKLPRSNPKWATYSAFLTANKAQPDKYGKSLLREVLKPKTTS	ATGCGTATTCGCGTATTTGTCATTGCAGCGGCAGGTATTCTACTTACAAGTTGCAATACAATCGCCGCAATCTCAAGCTCGACGCAGGACAAGCACTCGATGACATCCAACCCTACTACTTTGCTATACTCTCCCGATGCCAGGCACGGCATCGACAACAACCGAAGATTCCTGAGGGCGGAGGTTGCAAAAGACAATGATGAGGAAGACGAGGGTATCGACAACAAAGAAGATAAAAAAGACGACGATGACGATGATGAAGAGAGGGCGTTGCCTGCGATGGGGTCCGTCAAGGATATGAAAAGCTTGAAAAAAACAGCTAGCATATTAGTTCATGGCGGAGCGACACCGTCGCTTCTGAAAGACTGGCTGGGGCTCGCGAAATTGCCGCGCTCCAAT…
PkRXLR37		AOFJ02001907.1:1516-1809; AOFI03001785.1:1516-1809; JPWU02001531.1:1386-1679;	MRVCFIVIAIVASLFASSDALSTATDSVQAKRSLRTTPEVSDEYDAAEDEERVRPIRITWHTEILKQWAESEKKTNEIAKRFAKKLKQMRDRTKLLTN	ATGCGTGTCTGTTTCATCGTGATTGCAATTGTGGCCAGCCTCTTCGCCAGCAGCGATGCTCTGTCAACCGCTACTGATTCTGTGCAGGCCAAGAGGTCTCTGAGGACCACCCCTGAGGTTTCGGATGAGTACGATGCAGCGGAAGATGAAGAAAGAGTACGTCCTATCAGGATAACGTGGCACACAGAAATACTCAAACAATGGGCCGAAAGTGAGAAGAAAACGAACGAGATCGCCAAGCGGTTTGCCAAGAAGCTGAAGCAGATGAGAGATCGGACCAAGCTCTTGACCAACTAA
PkRXLR38		JPWV02000610.1:13460-13714; AUUF02004606.1:13614-13868; MAYM02000382.1:13672-13926;	MRLINFLYVAAAALLVSCEATSAATDSTQTKLSTVTSPNAVQSIDAVNGGKRFLRTTKKEKYEGEDSEDSDDDSEDEERGFGFLR	ATGCGTCTCATCAACTTCCTATATGTGGCTGCTGCTGCTCTTCTTGTAAGCTGCGAAGCTACCTCGGCGGCCACGGATTCGACGCAAACCAAGCTCTCTACGGTGACTTCTCCCAACGCGGTTCAGTCGATCGATGCGGTTAACGGTGGAAAGAGATTCCTGCGGACTACCAAGAAGGAGAAGTACGAGGGCGAAGACAGCGAAGACAGCGACGACGACTCCGAGGATGAAGAGAGAGGTTTTGGTTTTTTACGGTAA
PkRXLR39		MAYM02001176.1:5641-6021; MBDN02000574.1:7123-7503; AOFK02000375.1:5569-5949;	MSMARKRSSLPSLAPFLVLTAKPLEISRVNVISGSTAPIGGNSVRLEGSRREADDATVRSLRVVVVGHGLLSLLPCWSVATETVDERRKKRASRRPKKLDRSGRVYSSDPMLLRRGSPMFLRLRIMI	ATGGCTCGGAAGCGGTCTTCATTGCCCAGTCTGGCGCCGTTCTTGGTGCTCACTGCGAAGCCCTTGGAGATATCCAGAGTGAACGTGATCTCCGGGTCCACTGCGCCAATAGGAGGCAATTCTGTCCGACTGGAAGGGTCTCGGAGAGAGGCAGACGATGCGACAGTCCGTAGTCTACGAGTCGTTGTGGTCGGACATGGATTATTATCATTGTTGCCCTGTTGGTCAGTTGCGACTGAGACGGTAGACGAGCGACGCAAGAAGCGTGCGAGTCGTCGTCCGAAGAAACTTGATCGCTCTGGACGTGTGTATTCCTCTGATCCGATGCTGCTGCGGCGAGGTTCTCCGATGTTCCTGCGACTGAGAATCATGATCTGA
PkRXLR4		AUUF02004056.1:832-1698; AOFI03001293.1:1072-1938; MBAB01000611.1:2336-3202;	MWLVVFLPTSSMRLFPILLVLVVAVLTCCDSLASATKSDQTKISTESLSRSIVTSHDVIDGERFLRTEETTDATDGDSPDADNSAKDSNDIEERGVLSSLTTKLSGFKTKVSDSIKTSAWTNLGISDDAVRQKLGLKGLTGTVLTSHKNYKLYQKFVYKAEERVLDNLLKSGVSTSSVWEKLGLKIGELNNAELSSLKSTAEFKLFVRYAVKDDKLSYSFKHARFKPPIHTGGYPGELFAKAEMWAQLGRSESYVQKVLGLSKSTKETNPYYQYFVSTSETIKKMKEGV	ATGCGTTTATTCCCCATTCTACTAGTATTGGTGGTGGCCGTCCTCACTTGCTGTGACTCACTCGCATCGGCCACGAAGTCCGACCAAACCAAGATTTCAACGGAGAGTTTGAGCCGCTCAATTGTCACGAGCCATGACGTCATCGACGGAGAGAGATTTTTGAGAACCGAGGAAACGACCGATGCTACTGACGGCGATTCACCCGATGCAGATAACTCAGCAAAGGATTCGAACGACATCGAAGAAAGAGGAGTTCTGTCGTCCCTAACGACGAAACTTTCGGGTTTCAAGACCAAAGTCTCGGATTCGATTAAAACGAGTGCTTGGACTAATCTTGGGATATCCGACGACGCCGTCAGGCAGAAGTTGGGGCTAAAAGGACTGACAGGTACAGTACTC…
PkRXLR40		JPWV02001004.1:2357-2842; MBDN02000998.1:2320-2805; MBAB01001947.1:1344-1829;	MRLHFLVLMAIGTLLSVVTATDSSEIKIAKFGAPDSRLDNRLLESGDQADRVKRSLRVASTTDIGDEERAFSLSAISKAAKKLTAKTSAKTSAKFTEAKLAMKRPMYNKWIKNNEDPKTMWIKLGLQGLEPKVAQKHPKFLDYLEFSRLWRKKKGFNPPVVK	ATGCGTCTGCACTTTCTTGTGCTAATGGCTATTGGGACCCTCCTTTCCGTTGTCACTGCTACAGACTCGAGCGAAATCAAGATTGCAAAATTCGGTGCTCCCGACTCTCGGCTTGATAATCGCTTACTTGAATCCGGTGATCAAGCCGACCGTGTTAAGAGGTCTCTACGGGTCGCCAGTACAACAGACATCGGCGACGAAGAACGAGCTTTTTCTCTAAGTGCGATCTCCAAAGCTGCGAAGAAGTTAACTGCTAAGACCTCCGCTAAGACCTCCGCTAAGTTTACTGAGGCTAAACTCGCCATGAAGAGACCCATGTACAATAAGTGGATCAAGAACAACGAAGACCCGAAAACGATGTGGATTAAGTTGGGCTTGCAGGGATTGGAACCTAAGGTG…
PkRXLR41		MBDN02001751.1:262-582; JPWV02001945.1:696-1016; AOFK02001422.1:2493-2813;	MSWSFLNLPSTCSTPPGTAQEPPMGIYNVLLLAVATLLVSCDTASAVTNQNLVQSGNSVPNEIRGNRFLRSNKVAGENEAAADNEERSITALLSVQISVLRNNYVLVIR	ATGGGTATATACAATGTTCTGCTGTTGGCGGTGGTCACGCTACTAGTAAGTTGCGACACTGCGTCGGCCGTTACCAACCAGAACCTAGTGCAGTCAGGTAACTCTGTACCAAACGAAATCAGAGGCAACAGGTTCCTACGGAGTAACAAGGTGGCTGGTGAAAATGAGGCTGCTGCCGACAATGAAGAGAGAAGTATCACCGCACTCTTATCTGTACAGATTAGCGTCCTAAGAAACAACTACGTACTGGTGATTCGTTAG
PkRXLR42		KV447777.1:953-1225; AOFJ02001637.1:1154-1426; AOFK02001562.1:1154-1426;	MRVCYFLLSTATALLVFSDTASAVISSEQSKLSKLISSDNVLSIPLLSAGESVAAGKRSLRVRDSGEEEERTVRWHSFCEKIDEEARSYRG	ATGCGTGTATGCTACTTCCTACTATCTACTGCGACCGCACTCCTCGTATTTAGCGATACAGCCTCGGCAGTCATAAGTTCGGAACAGTCAAAGCTCTCAAAGCTCATCTCGTCCGACAATGTGCTTTCGATTCCCTTGCTTTCTGCTGGCGAAAGCGTCGCGGCCGGTAAAAGATCTCTGAGGGTCCGTGATTCGGGTGAAGAAGAAGAGAGGACTGTTCGATGGCATTCCTTCTGTGAAAAAATTGACGAAGAAGCTAGGTCTTACAGAGGATGA
PkRXLR43		AOFK02002200.1:454-1035; JPWU02000891.1:2304-2885; KV448115.1:585-1166;	MSSSSVFNLLLNTQVIKFTTSTATRRPTMRPYYVLLLTLALLFAASNAVLAVTPATATAVNNEADYKRSLRAAETTANSVDDEEERGLTSGLTSGISKLKEKAQLYKMRSGAAKEIKLKDAAAAKAVKAAAKTDKLKAKEKSMINGWLNKLRTPEKVYKDLGLKQLGDKATESKNYRIYEEYMTLYYKRVDELF	ATGCGTCCGTATTACGTTCTCTTGCTGACTTTGGCGCTCCTTTTTGCGGCCAGCAACGCTGTCTTGGCGGTCACCCCCGCTACAGCCACGGCTGTCAACAATGAAGCCGACTACAAGCGTTCGCTGCGTGCCGCTGAAACAACGGCGAACAGCGTTGATGATGAAGAGGAGAGAGGTTTGACTTCGGGTTTGACTTCGGGTATTAGCAAACTGAAGGAGAAGGCGCAGCTGTACAAGATGCGCTCCGGAGCGGCCAAGGAGATTAAGCTCAAGGATGCCGCAGCTGCTAAGGCGGTGAAGGCGGCAGCAAAGACGGACAAGCTGAAGGCGAAAGAGAAGAGTATGATCAATGGCTGGTTGAACAAGCTGAGAACCCCCGAGAAGGTTTATAAGGATTTG…
PkRXLR44		JPWU02000655.1:429-791; AOFK02000800.1:473-835; MBDN02000484.1:7601-7963;	MRLQYLILIAVAILLSAATATDPSQANIAKVVGPDSPATDRLLPARQHKRFLRVENTVDEDDEERGTSAGVLGKAFKKITSTIKNSKVGSKVRYQYWLKRGEDPQSILKKLGLKGLTPVEAEAKVVAFRDYLRFSKLWREQ	ATGCGTTTGCAGTACCTCATCTTGATAGCTGTGGCGATTCTCCTTTCGGCTGCTACGGCTACGGACCCCAGCCAAGCCAATATCGCGAAGGTGGTTGGGCCTGACTCCCCAGCCACGGATCGTTTGCTCCCTGCTAGGCAACACAAAAGGTTCCTGCGCGTCGAGAATACCGTGGACGAGGATGATGAAGAGCGGGGTACATCAGCTGGCGTGCTGGGCAAAGCTTTCAAGAAGATCACGTCTACGATCAAGAACTCGAAAGTTGGTTCGAAAGTGAGATACCAATACTGGCTCAAGCGCGGAGAAGACCCGCAAAGTATACTCAAGAAGCTGGGACTGAAAGGTTTGACGCCGGTAGAGGCAGAGGCGAAGGTGGTGGCGTTTCGTGACTACTTGAGA…
PkRXLR45		KV447088.1:16395-16817; KQ480005.1:15199-15621; AOFI03000629.1:15210-15632;	MRLCYVLLASAAALLASTDVVSANLDFDQKKISSVTAAEEDRNVKRLLRVTKTDDEDAADASTTDEERMLINALFEKILAAGETVRVAVKPQKYQKWIANGLTPSAVRVDVMGIQPWTLHRMQAIADHPDFLQYAKFMVKYALNQAKAANAAT	ATGCGACTTTGCTACGTCTTATTGGCGAGTGCAGCTGCCCTCCTTGCGAGCACCGACGTCGTCTCAGCGAACTTGGACTTCGACCAAAAGAAGATCTCCTCCGTGACTGCGGCCGAAGAAGACCGCAATGTCAAACGTCTCCTGAGAGTCACGAAGACAGACGATGAAGACGCCGCTGATGCCTCGACAACGGATGAAGAAAGAATGCTTATCAACGCTCTGTTCGAAAAAATACTCGCTGCTGGTGAAACCGTTAGGGTCGCTGTGAAGCCACAAAAGTATCAGAAATGGATTGCGAACGGACTGACTCCGTCCGCTGTTCGAGTTGATGTCATGGGGATCCAACCATGGACATTGCACCGCATGCAGGCAATAGCGGATCATCCAGACTTTCTTCAA…
PkRXLR46		MBDO02001455.1:527-1006; MBDN02000571.1:12271-12750; MBAB01001186.1:12271-12750;	MRLHTFGLVAAVALLANRADATTMSLTENKSSKLAPSIPSASINVWYADTNNRRFLRTNKAVEHDDDGDNEDNEERSLPKMASTNVMKDLKRAEDTASKLVRRGATPSTIKEWLKLTKDLSRNDPKWLQYSKVAETFKKAHPDKYEKSLLRQVLKPKKSS	ATGCGTCTTCACACTTTCGGCCTGGTGGCAGCAGTAGCACTACTTGCAAATAGAGCTGATGCGACTACCATGAGTTTGACAGAGAACAAGAGCTCAAAGTTGGCGCCATCCATTCCCTCAGCTTCGATCAATGTTTGGTACGCGGATACCAACAATCGAAGATTTCTTAGGACGAACAAAGCGGTCGAACACGACGACGATGGAGATAATGAGGACAATGAGGAGAGGTCGCTGCCCAAGATGGCATCGACGAATGTCATGAAAGACCTCAAAAGAGCAGAGGATACGGCTAGCAAGTTGGTGCGTCGCGGAGCGACACCGTCGACAATAAAGGAGTGGCTGAAACTGACTAAGGATCTATCGCGCAATGATCCGAAATGGCTTCAGTACAGCAAGGTT…
PkRXLR47		JPWV02000017.1:75697-76215; KV447529.1:135528-136046; JPWU02000007.1:97737-98255;	MYLTLLLHVASIILLTFRFSHRRVIQSIAFREVLQLLNNLLASSSAFVSVTASSGRHHNLKSIRSRSTLHSKIEHCIIILLFILYESISPHIIRHNTVQRTELQQVSNSFQRHRLRFGRHLRRCIISLSPHNFKHSLLEEKHTECVAFAEWLVCTRTGKRELNDATNWCDSVP	AATGCTTTGTACCTTACTCTATTGCTCCATGTCGCCTCTATCATCCTGCTGACGTTCAGATTCTCTCATCGGCGCGTCATCCAAAGCATTGCCTTCCGCGAGGTCCTCCAACTCTTGAATAATCTGCTCGCATCGAGTTCGGCGTTTGTCAGTGTCACTGCTTCCAGCGGCAGACACCACAACTTGAAAAGCATTCGCAGCCGCTCCACGCTTCACAGTAAGATAGAACACTGCATCATTATTCTGTTGTTCATATTGTACGAATCGATATCGCCCCACATCATCCGTCATAACACCGTCCAACGGACTGAGCTGCAACAAGTCTCGAACTCTTTCCAACGCCACCGTCTCAGATTTGGCCGACATCTCAGACGCTGCATTATCTCCCTCTCCCCTCAC…
PkRXLR48		MBDN02000515.1:15482-15778; KV447824.1:23327-23623; JPWU02000411.1:23447-23743;	MRLTNYLFVAAVSLLASCEAVSMAADSTQTKLSTMISPDAVQSIDVVHDSKRFLRTTKAEKYDDDSYDVEEEERGNPVTQKWLNQFSKWHAREEKANDV	ATGCGTCTGACCAACTACCTTTTCGTGGCGGCGGTCTCTCTTCTTGCAAGCTGCGAGGCTGTCTCGATGGCTGCGGACTCGACTCAGACCAAGCTCTCCACGATGATCTCGCCTGACGCGGTGCAGTCGATCGATGTGGTTCACGACAGCAAGCGATTCCTGCGGACTACGAAGGCAGAGAAGTACGACGATGACAGTTACGATGTCGAAGAAGAAGAGAGGGGTAACCCAGTGACCCAGAAATGGCTGAATCAATTCAGCAAGTGGCATGCGAGAGAGGAGAAAGCAAATGATGTTTAG
PkRXLR49		AUUF02004197.1:22350-22805; VKKV01000212.1:50654-50944; VKKV01000212.1:45580-45870;	MRSFYLMLMTATIIISVIAAADSTQTKISKATTPDTLAVQHVLTTTNRNDDDRKRYLRIDNEMNEDVEERKFLATNLLKSIAKAGNKATTKVSTAASKATKRAKFEYWFKRGETPMTIYKKLKLNGLDPAQAKQNPNYLDYLSFSALWRRKQ	ATGCGTTCGTTCTACTTGATGCTGATGACTGCGACTATTATCATTTCAGTCATCGCGGCTGCAGACTCCACTCAAACCAAGATCTCGAAGGCGACCACACCAGATACTTTGGCCGTGCAGCACGTGCTCACTACCACTAACCGCAACGACGACGACCGTAAAAGGTATCTGAGAATCGACAATGAGATGAATGAAGACGTCGAAGAGCGGAAATTCTTAGCGACCAATCTGCTGAAGAGTATTGCCAAGGCTGGAAACAAGGCCACCACTAAGGTCTCTACTGCGGCATCCAAAGCAACAAAGAGGGCGAAGTTCGAGTATTGGTTTAAGCGAGGAGAAACACCTATGACCATCTACAAGAAACTAAAACTAAACGGATTGGACCCGGCGCAGGCAAAG…
PkRXLR5		JPWU02001063.1:2283-2795; JPWV02000932.1:3591-4103; AUUF02004114.1:196-708;	MLFSTQANSSTFQLNCDRPRLTTMRLTNFLFVAATALLASCEATSAAKDSTQTKLSTMTSPNAIQSIDAVNGGKRFLRTTKTEKYEVDNDNDEDDAEEEERGNPLQSYISRHGQTWVKKWVGKVNGWAIAGKTPIQIKEKIQGFRSSLSLEAKDKYNLFLAAWLQLHPGGF	ATGCGTTTGACCAACTTCCTGTTTGTGGCTGCAACCGCTCTCCTTGCAAGCTGCGAAGCTACCTCGGCGGCCAAGGACTCGACGCAAACCAAGCTCTCGACCATGACTTCTCCCAACGCGATTCAGTCGATCGATGCGGTTAACGGTGGTAAGAGATTCCTGCGGACTACCAAGACGGAGAAGTACGAAGTTGACAACGACAACGACGAAGACGATGCCGAAGAAGAAGAGAGGGGTAACCCCCTTCAGTCTTATATTAGTCGCCACGGTCAGACATGGGTCAAGAAGTGGGTCGGCAAAGTGAATGGCTGGGCGATTGCAGGGAAGACACCGATTCAAATCAAGGAAAAGATCCAGGGTTTTCGTTCTTCGCTCAGCCTTGAGGCGAAGGACAAGTAC…
PkRXLR50		MAYM02000713.1:11155-11559; MBAB01000675.1:11157-11561; MBDN02000543.1:3170-3574;	MRLSYVAIMAVAIFLAGTDIASAEIDTKQTEISTMTLPGTPIADRSLAAGEKGNAKRPLRGDNTGVDDKHVARRLPNIGDVLKFAKWIDDGEVPESVHKLLGLKGLKGNAAFTHTNWETYKDFYRYYNKVTGVQF	ATGCGTCTGTCCTACGTCGCGATAATGGCTGTGGCCATTTTTCTCGCGGGCACTGATATTGCCTCAGCAGAAATCGACACCAAGCAGACCGAGATTTCGACAATGACTTTGCCTGGCACTCCAATCGCGGATCGCTCGCTCGCTGCTGGTGAGAAGGGCAATGCCAAACGACCCCTACGTGGCGACAACACGGGAGTTGACGACAAGCACGTGGCGAGAAGACTTCCTAACATCGGGGACGTTTTAAAGTTCGCGAAATGGATTGATGACGGTGAAGTGCCGGAATCGGTGCACAAGTTGTTGGGGCTCAAGGGACTAAAAGGGAATGCCGCTTTCACACACACCAATTGGGAGACGTACAAGGACTTCTATAGGTACTACAATAAGGTGACTGGTGTC…
PkRXLR51		MBAB01000834.1:23002-23523; AOFI03000045.1:19907-20428; AOFJ02000066.1:88987-89508;	MAQILCSLCFSPSVGALGRFVRTQTKMVEKNELPGFPLPDTPKMTDHAARLPRLTEFPPRAYALHRHTRLLRRRKGLCHPLLLRYNHIEEGFLRSIPEDKAVLAGPSISFAERNYPQMRVQKVHSIAMNWYTRTCREHRGACQAAQNRFARAMASASHSSGRSWFLLGESQSLS	ATGGCACAAATCCTTTGTTCCCTTTGTTTTTCACCGTCGGTGGGTGCTCTTGGCCGTTTTGTTCGTACCCAAACGAAGATGGTGGAGAAAAATGAATTGCCTGGTTTCCCTCTTCCAGATACACCAAAAATGACGGATCATGCAGCTCGACTGCCACGTTTAACTGAATTCCCTCCGCGAGCATACGCTCTGCATCGCCATACTCGTCTTCTTCGTCGAAGAAAAGGCTTGTGTCATCCTCTTCTTCTTCGATATAATCATATCGAGGAAGGCTTCCTTCGTAGCATTCCGGAAGACAAGGCGGTGCTGGCCGGACCTTCGATTTCATTCGCAGAACGAAATTACCCACAGATGAGAGTTCAAAAGGTGCACTCCATTGCGATGAATTGGTACACGAGA…
PkRXLR52		AOFK02001783.1:1184-1534; AOFJ02001747.1:271-621; AOFI03001603.1:271-621;	MNLHYTTFLVAFALLASSQIVFATNSNQATIVSTDSNIVGQSFRIGQSDDDTKRRFLRADDVAAEDPMLDEERKKSEGGGGGRRVGRTRGSGTLRGHSPLWWLLKTVSTLTTNKKAS	ATGAATCTCCACTACACCACCTTCTTAGTGGCATTTGCTCTGTTGGCAAGCAGTCAAATCGTCTTCGCGACGAACTCTAACCAAGCCACGATTGTATCAACGGACTCTAATATCGTCGGTCAATCCTTCCGTATTGGTCAGAGTGATGATGACACAAAGCGCCGATTTCTGCGGGCCGACGACGTGGCAGCTGAAGACCCCATGCTTGATGAAGAGAGAAAGAAGAGTGAAGGTGGTGGAGGTGGTAGACGTGTTGGACGAACCAGAGGATCGGGGACTCTGCGTGGGCACTCACCGTTGTGGTGGTTGCTCAAGACCGTTTCGACTTTGACTACGAATAAGAAAGCCTCGTAG
PkRXLR53		AOFK02001856.1:778-1116; AOFJ02001600.1:1076-1414; JPWU02001376.1:1128-1466;	MRVPFVLLVVVVSIVARSNGLSVSEESAQIKNKATDYHDISSDFMTDGTSRRYLRRNIKTANDVKAEAEDEERGGIPGLGKLKNFLKKIPTKIGDAYLRRVQAYWAKHPEVLM	ATGCGTGTGCCCTTCGTTTTGCTGGTTGTTGTGGTTTCCATCGTCGCGCGTAGCAATGGGCTTTCGGTATCTGAGGAGTCGGCTCAGATCAAGAATAAAGCGACAGACTACCACGACATCAGCAGCGATTTCATGACTGATGGCACATCGCGTCGATACCTCAGGAGAAATATCAAGACAGCGAACGACGTTAAAGCCGAGGCCGAGGACGAAGAGAGGGGAGGCATTCCTGGGCTTGGCAAACTCAAGAATTTTTTAAAAAAGATACCCACAAAGATCGGTGATGCATACCTGAGAAGGGTTCAGGCGTATTGGGCCAAGCACCCTGAAGTTTTGATGTAG
PkRXLR54		AOFJ02001984.1:1932-2291; AOFK02001771.1:2192-2551; AOFI03001242.1:2217-2576;	MRFYYLLMPMVIFLTSADAVSAATNSKYTRTLKMIKPGVSVLPGSLTAGQKDVPSNRFLRRNSKADGTDDEADGTDDEERIGGGVSFLGEWSRYGPEGEGEGGDDRWQLRGNDKERGTSL	ATGCGCTTCTACTATCTCTTGATGCCGATGGTTATCTTCCTCACCAGTGCTGATGCCGTCTCTGCTGCTACGAACTCCAAGTACACCAGGACGTTGAAGATGATTAAGCCCGGCGTTTCCGTCTTGCCCGGCTCGCTTACTGCTGGCCAGAAGGACGTTCCCTCAAATAGGTTCCTGAGGAGAAACAGCAAAGCAGATGGCACTGACGACGAAGCAGATGGCACTGATGACGAAGAGAGAATTGGAGGAGGAGTATCATTTCTAGGGGAGTGGAGCCGTTATGGGCCAGAGGGTGAAGGCGAAGGCGGCGATGATAGATGGCAGCTTCGAGGCAATGATAAAGAGAGGGGTACCTCGTTGTGA
PkRXLR55		AOFK02000385.1:31423-31722; AOFI03000327.1:31423-31722; AOFJ02000376.1:31423-31722;	MRACFIFLATAPTLLANCDALSAVTTAGSELAKTTSDRQVQSIDTAPVHGASNRFLRSTKPYDDIDSDDDDGDDDDVSEERGIPLFSAGTRWPILTRWRG	ATGCGTGCATGTTTCATCTTTCTGGCGACTGCACCCACTCTACTCGCGAATTGCGATGCCCTCTCAGCAGTTACCACTGCTGGATCGGAACTGGCCAAGACGACATCGGACAGACAAGTGCAGTCAATTGACACTGCACCAGTACATGGTGCCAGCAACCGGTTCCTGAGGAGTACTAAACCTTACGATGACATCGATAGCGACGACGACGACGGTGACGACGACGACGTTAGCGAAGAGCGAGGCATACCGCTGTTCTCTGCAGGGACGCGTTGGCCAATACTGACAAGATGGAGAGGCTGA
PkRXLR56		KV447313.1:20937-21353; JPWU02000636.1:20554-20970;	MRLHYFLLVAAATLLASTNVISASIDSAQLATTTATDSPPPVARSLAEGLSEGNGKKSLRTAKTVDDDDDDDDDDDGEERAIFGLSFPIAKFKASEITAKALQKYLRDESIIDEVTYKALQTAGLNIDDIAKMYHVKLA	ATGCGTCTGCATTACTTCCTACTCGTGGCCGCAGCTACACTTCTTGCCAGCACCAACGTCATCTCAGCCAGTATCGACTCTGCCCAGCTCGCAACGACGACTGCGACTGACTCCCCCCCCCCCGTTGCTCGCTCGCTGGCTGAAGGTTTGAGTGAGGGCAACGGCAAGAAGTCTCTGCGAACCGCGAAAACAGTAGATGATGATGACGACGACGACGATGATGATGATGGCGAAGAGAGAGCCATTTTTGGCTTGTCGTTTCCAATCGCTAAATTCAAAGCGAGTGAGATAACCGCTAAAGCTCTGCAGAAATACCTGAGGGACGAAAGTATCATCGACGAGGTGACGTACAAAGCACTGCAAACTGCTGGCTTGAACATCGACGACATTGCTAAGATG…
PkRXLR57		AOFK02000377.1:571-1074; JPWU02000304.1:32225-32728; MBAB01002061.1:324-827;	MRLHSVFLLAAVTLLASIDTLLAAADSSQSSISKATSIDTGLGILDLTVAGPKIGSAKRFLRTTDTTDKDDEDEEENEERGLIVKVPKSVTTKLKGLFGQTTKANNQLAAPIKAKHQYAQWFSKGYTPTQVANLLKVPATGAGVSGTKAYAYYMRYVSYFQRWVAQAT	ATGCGTTTGCACTCCGTCTTCTTGCTGGCTGCGGTCACCCTCCTGGCGAGCATAGACACCCTCTTGGCAGCCGCGGACTCAAGCCAATCTTCAATTTCCAAGGCCACCTCTATTGATACTGGGCTGGGGATTCTTGACCTCACGGTCGCTGGACCAAAAATCGGTTCCGCCAAGCGGTTCCTGCGGACTACCGACACAACTGACAAAGACGATGAAGACGAGGAGGAGAACGAGGAGCGGGGACTTATTGTCAAGGTACCAAAGTCGGTCACCACGAAACTAAAAGGCCTCTTCGGACAAACCACTAAGGCTAACAACCAGTTGGCTGCGCCGATCAAAGCAAAGCACCAATATGCGCAATGGTTCTCGAAAGGTTACACACCCACGCAGGTGGCCAAT…
PkRXLR58		AUUF02001365.1:890-1522; AOFK02001844.1:155-787; AOFJ02001799.1:155-787;	MLQLLAAAFLVLELDLLARLARRLRHELERQEVEDDEKTREGSVAPVVEGVSQVRVAHADDEVAEPIGADTDGRRLSADRVREHVSRHDPHKRAQRHAKDNHVQRRKDDGQLGHVDEECYRHADGHDDHAGDAPQNHVAVAEARGQEAREEGWPDVNEVDDERTNARVVDASIRENVTRVVENGVDTGELLRAGQEETTEELEAVLGRQHRLDGLVSARVTLLGFVWLVGHVEPRHCGGHVLLAV	ATGTTACAGCTACTTGCGGCGGCGTTCCTCGTACTCGAGCTGGATCTCCTCGCTCGTCTTGCCCGACGTCTCCGGCACGAGCTTGAGCGACAGGAAGTAGAAGATGATGAGAAGACCCGTGAAGGGAGCGTAGCTCCAGTCGTCGAAGGCGTCAGCCAAGTACGGGTAGCCCACGCCGACGATGAGGTTGCAGAGCCAATTGGCGCCGATACAGATGGACGACGCCTGAGCGCGGATCGAGTCCGGGAACATGTCAGCCGTCATGACCCACACAAGCGGGCCCAGCGTCATGCCAAAGACAACCACGTACAGCGCCGTAAAGACGATGGACAGCTCGGACACGTCGATGAGGAATGCTACCGTCATGCCGATGGACATGACGATCATGCCGGTGATGCC…
PkRXLR59		JPWU02001015.1:3537-3860; AUUF02002304.1:1619-1942; AOFJ02000780.1:9916-10239;	MRPYSLLLLFFAIIFAYSNSVLASYPAEARVLNVANTGRDGKRPLRTTKETMMMKMTRRGDSSVWGSQDQVGFAQHAEVGGEGHQDAGEGDAEGSEEDRKPGYQRIYP	ATGCGTCCGTACAGCCTTCTACTGCTGTTTTTTGCCATCATCTTCGCTTACAGCAACTCTGTCTTGGCTAGCTATCCCGCTGAAGCTCGCGTACTTAATGTTGCGAACACCGGGCGCGACGGCAAGCGTCCCCTGCGTACCACGAAGGAGACGATGATGATGAAAATGACGAGGAGGGGAGATTCCTCGGTCTGGGGGTCTCAAGACCAAGTGGGATTTGCGCAGCATGCGGAAGTCGGCGGTGAAGGACATCAAGATGCAGGAGAAGGCGATGCAGAAGGAAGTGAAGAGGATCGAAAACCTGGTTACCAGAGGATATACCCTTGA
PkRXLR6		AOFI03002027.1:592-1128; JPWU02001845.1:643-1179; AOFJ02002069.1:592-1128;	MQSMRPSFVLLLALALFVTFSNAASATTRMTAVSNKRSLRAVQKEDDEEEEEEERGVKIDKLFAGIDLVKLNYRSAKDIATINKLKVAAAGNGAKAAKAEEKLKAMELKAAAAGNGAMSAKKTAKEARMFKGMLDNRVEPYQFYSVLGLDLLGNAAIHNNLYKVYQRYESAYRLRFPGV	ATGCGCCCGTCCTTCGTTCTTCTGCTGGCTTTGGCGCTTTTCGTTACATTCAGCAATGCTGCCTCAGCGACCACCCGCATGACGGCTGTCAGCAATAAGCGTTCCCTGCGCGCTGTCCAAAAAGAGGATGACGAGGAGGAGGAGGAGGAGGAGAGGGGTGTCAAAATTGACAAGCTATTCGCGGGGATAGATCTGGTAAAGCTAAACTACAGATCGGCCAAAGATATTGCGACGATAAATAAGCTCAAGGTTGCCGCAGCTGGAAATGGTGCTAAAGCGGCTAAGGCGGAGGAGAAGCTCAAGGCGATGGAGCTCAAGGCTGCCGCAGCTGGAAATGGTGCTATGTCGGCGAAGAAGACGGCGAAGGAGGCGAGGATGTTCAAGGGCATGCTGGACAAT…
PkRXLR60	KAF4314758.1	AOFK02001819.1:108-500; JPWV02001635.1:296-676; KV757307.1:3030-3410;	MRLSHVLVAIAATFLVTSEAFSTTTDSNEAEISKVALSGGPSQRMLRTHHNIYEDKEDEEDEEDEEERGLSSLKMKFMRSQGMSADDYAEKLGIAAKMKGFESNPRGFQAFLETDKYEKYKTYLNYLKSKKKK	ATGCGTCTATCTCACGTCTTGGTGGCGATCGCGGCTACCTTCCTTGTTACCAGCGAGGCTTTCTCAACGACCACGGACTCCAACGAGGCCGAGATCTCCAAAGTGGCTTTGTCCGGCGGTCCCAGCCAGCGGATGCTGAGGACCCACCACAACATCTATGAAGACAAGGAAGACGAGGAAGACGAGGAAGATGAAGAAGAAAGGGGTCTGTCTTCGTTGAAGATGAAGTTCATGAGGTCGCAAGGGATGTCCGCTGATGACTATGCTGAGAAGTTGGGTATTGCCGCAAAAATGAAGGGGTTTGAATCTAACCCGAGGGGCTTCCAAGCGTTCCTGGAGACCGATAAGTACGAGAAGTACAAGACATACCTCAACTATCTGAAAGAAAAGAAGTAG
PkRXLR61		JPWV02000245.1:8438-8731; JPWU02000252.1:17189-17482; MBDN02000214.1:17625-17918;	MRVCYIVLVATATLLASSNVTVFTDKDPINISDEPSPNARSAAAPGKNDTRKRSLRIADTDDVDDEDDDDNLSEDEEERAGGTSLVLSLHKIDKYEDT	ATGCGTGTTTGCTATATCGTGCTGGTGGCCACAGCTACTCTTCTCGCAAGCAGCAATGTTACCGTTTTCACGGACAAGGACCCGATCAACATCTCCGATGAGCCTTCGCCCAATGCTCGCTCCGCCGCAGCTCCTGGTAAAAACGACACCCGTAAAAGATCCCTGAGGATCGCTGACACGGACGATGTGGACGATGAAGATGACGATGATAATCTCTCGGAAGACGAAGAGGAGAGAGCAGGTGGCACGAGCCTTGTCCTATCACTCCATAAAATCGACAAGTATGAGGACACCTGA
PkRXLR62		KQ479950.1:5367-5822; JPWV02000147.1:77355-77810; KQ475331.1:5432-5887;	MGTAAFSPLPISSNTKWAKLLTFHFLLLGAAAILGRLRRFCSLPAAETAPESSSSTYASSPAAPSPSSASSPKLSASKASKRALRTSTRVSSSTRRMAALNLCVRPERRFLVACWRPVAADDRAVVARIVSFQRFLPSYAFPISIGQCDQNG	ATTGGGTACTGCGGCGTTCTCCCCGTTACCCATTTCTTCAAACACTAAATGGGCCAAACTCTTGACCTTCCACTTCCTCCTGCTTGGAGCTGCTGCGATTCTCGGTCGTTTGCGTCGGTTCTGCTCTCTCCCAGCAGCTGAAACTGCTCCAGAATCTTCTTCATCCACGTACGCGTCGTCCCCTGCCGCTCCATCGCCGTCATCGGCATCTTCTCCGAAATTATCGGCCTCTAAAGCGTCCAAACGGGCGTTGCGGACTTCCACGCGTGTCTCGTCGTCCACGCGGCGCATGGCGGCACTCAACCTGTGCGTACGGCCGGAGAGACGCTTCTTGGTGGCATGCTGGCGGCCGGTAGCTGCAGATGACCGCGCTGTCGTCGCCAGGATTGTCTCGTTCCA…
PkRXLR63		MBDN02001715.1:510-1049; KV757338.1:540-1079; MAYM02001976.1:612-1151;	MLFSTQANSSTFQPNCDRPRPTTMRFTNFLLVAAAAVLASCEAVSMVTDSTQTKLSTMTSPDAVQSTDVVHDGKRFLRTTKTEKYEVDNDEDDDDDDDDDDERNSVDDEERGNSVSQKWLNQFSKWHRRNEKADDVYARYALEPVVRKAYKYGQIDDLLKRKDYKKYLAYSAWLKKHGYE	ATGCGTTTCACCAACTTCCTTCTCGTAGCTGCGGCCGCTGTCCTTGCAAGCTGCGAGGCTGTCTCGATGGTCACGGACTCGACGCAGACCAAGCTCTCGACAATGACCTCGCCTGACGCGGTGCAGTCGACCGATGTGGTTCACGACGGCAAGCGATTCCTGCGGACTACGAAGACAGAGAAGTATGAAGTTGACAACGACGAGGACGACGATGACGACGATGACGACGATGACGAGAGAAATAGCGTGGACGATGAAGAGAGGGGTAACTCAGTGAGCCAGAAATGGCTAAATCAATTCAGCAAGTGGCATAGGAGAAATGAGAAAGCGGATGATGTCTACGCGAGGTACGCACTCGAGCCTGTCGTGCGTAAAGCGTACAAGTATGGCCAAATTGAT…
PkRXLR64		JPWV02000912.1:1873-2361; AOFI03000926.1:4089-4577; AOFK02000975.1:1609-2097;	MSRVPLKKVMRLSFVVLVAAFALVATSEGVSGANPNQQQISAVVSPGVESLVSDQNDGINGRILKVDETEEEFSKPTDDEERAIIGSIPGLSGLKGAVAKLKFRSWFRSSKTPAMVNAELGLTTAKSGSINWAYAVGYAKYWRNLKYGPYAVDNVIKTGSKNK	ATGCGTCTCTCTTTTGTTGTGCTTGTGGCTGCCTTCGCCCTCGTGGCAACCAGCGAAGGTGTTTCAGGGGCCAACCCCAACCAACAACAGATTTCGGCAGTGGTCTCCCCTGGGGTCGAGTCCCTTGTTTCTGACCAGAACGATGGAATCAACGGCCGAATCCTCAAGGTTGACGAGACGGAGGAGGAATTCAGCAAGCCGACGGATGATGAAGAAAGAGCCATTATTGGGTCGATTCCTGGGTTGAGCGGACTCAAGGGAGCTGTTGCCAAGTTGAAATTCCGTAGTTGGTTCAGGAGCTCCAAAACACCGGCGATGGTCAACGCTGAGTTGGGCCTTACAACAGCCAAGAGCGGCAGCATCAACTGGGCATATGCCGTAGGATACGCCAAGTATTGG…
PkRXLR65		AOFK02000406.1:25931-26380; JPWV02000350.1:53052-53501; AOFJ02000185.1:53481-53930;	MRVCYILLATVVTFFASTNTVWVAADSDQISKIAAIESIKATQTDGKRFLRTYDAAEGSDDEERVLDLSKLDDVVAKAAMMDDFAFLKQMFSNWDGLGKNADDVANMLRADKASDEVIDILPQIFTMYKQLEVDKAKEAAIALAKRAGTS	ATGCGCGTGTGCTACATTCTGCTGGCGACTGTCGTTACCTTCTTCGCGAGTACTAACACGGTCTGGGTAGCAGCGGACTCGGACCAGATTTCAAAGATTGCTGCGATCGAGTCAATCAAAGCTACCCAGACAGACGGGAAAAGGTTCCTGAGGACTTACGACGCTGCCGAGGGCTCGGACGACGAGGAGAGAGTGCTTGATTTAAGCAAACTCGACGATGTGGTTGCGAAGGCCGCAATGATGGATGACTTCGCCTTCTTGAAGCAAATGTTTAGCAATTGGGATGGGTTGGGCAAGAATGCGGACGATGTTGCCAATATGCTGCGTGCTGACAAGGCAAGCGACGAGGTGATCGACATCCTCCCGCAGATATTTACCATGTACAAGCAATTGGAGGTC…
PkRXLR66		JPWV02000737.1:6942-7388; JPWU02000252.1:1178-1624; MBDN02000214.1:1250-1696;	MRMCYVLLAVMATLLSNIDAATPVTNSIKISDEPSPNALSVSTSDDTVIRKRSLRIADADDDDDDTLSENEEERAGGTSLVKSIHNIDDYTDAWMLRQVAKGNSPAYTLDKLKVPYKTIHGERIYSLDNAVYERYLHWVKYDRDRTYFD	ATGCGCATGTGCTACGTCCTGCTGGCTGTCATGGCTACGCTCCTCTCAAACATCGATGCTGCTACGCCCGTGACAAACTCGATCAAGATCTCCGATGAGCCTTCGCCCAATGCTCTCTCAGTCTCCACTTCTGACGACACCGTCATCCGTAAAAGATCCCTGAGGATCGCTGATGCCGATGATGATGACGATGACACTCTCTCGGAGAACGAAGAGGAGAGAGCGGGTGGCACGAGCCTTGTCAAGTCAATTCACAACATCGACGACTACACGGACGCCTGGATGCTGCGCCAGGTCGCAAAAGGCAACTCACCTGCATATACTCTCGACAAGCTGAAAGTTCCATACAAAACTATACATGGCGAGAGGATTTATTCGCTAGACAACGCCGTGTATGAG…
PkRXLR67		MBDN02001225.1:20-250; MBAB01000741.1:20-250; MAYM02001501.1:20-250;	MAFRICSLISLRSLTFSSSALWRISRCLAAVFCKSRSLRGSASPSIRWRFLTCFWLDDKDLSSSTRTVSALTSSRRF	CAGCGGATTCAAAATCTACGCGATGAAGTCAAAGCACTAACAGTTCGTGTCGAAGAGCTCAAGTCTTTGTCATCAAGCCAAAAACAAGTAAGAAAACGCCAACGGATAGACGGACTTGCAGATCCGCGGAGACTACGGCTCTTGCAGAAGACTGCGGCTAGGCATCTTGAAATGCGCCAAAGAGCCGAGGAGGAGAACGTCAGACTTCGCAAGGAGATTAAGCTGCAAATTCGGAAAGCCAAGAACTTGA
PkRXLR68		JPWV02000120.1:31392-31808; JPWU02000115.1:31394-31810; AOFI03000121.1:31098-31514;	MQSSVRTILFLLLALIRLLTTTLDLLESCEILLGLVRLTSQVFLQVIGLRTLLLNGFTLSSTELLRGGIAVHVLGLHHLVSTLLGVRVLRLGDGSKTHFLLLLLQRWTVRFGRETEERVALHTLKGDERLAFLLGAAPFL	ATTGCAGAGCTCCGTCCGTACCATCCTCTTCCTCCTTCTTGCGCTGATCCGCCTCCTCACGACGACGCTTGACCTCCTTGAGTCGTGCGAGATCCTTCTTGGCCTCGTCCGTCTCACCAGCCAAGTGTTTCTTCAAGTAATAGGCCTGAGAACGCTCCTTCTCAATGGCTTCACGCTCTCGTCGACTGAGCTGTTGAGGGGCGGCATCGCCGTCCATGTCCTTGGCCTTCATCACCTTGTTAGCACTCTTCTTGGCGTTCGGGTTCTTCGTCTTGGCGATGGCAGCAAAACCCACTTTCTTCTTCTCCTCCTGCAGCGTTGGACCGTCCGCTTTGGTCGAGAAACCGAAGAGCGAGTTGCTTTGCACACGCTCAAAGGCGACGAGCGGCTCGCCTTCCT…
PkRXLR69		MBDN02000445.1:217-3633; MBAB01000339.1:973-4389; MAYM02001324.1:973-4389;	MPPSRTMRALLLALVSTATASMVDKRGLEFVSQDAFCNYHCSSAHVAQNYRHLSETSECGPENCAQFLEKQHNREHTQRRLRPMFGFNDSGDAQASMMGDVHAASDEKEVTIVNVVSCSGVTDVALSIGDPETDEFANFYSAFSMAYDEMLTGDNATYDACQLQFLQKELLANYSSGLDDDDTDVMEIKPTLIKLNTTSDELECLKKIKEIWPATSENHTPFLTRSDQDGTTVMLVHVNAGVGDDILNFECVESVTVLPAILKLMPFARSSVALSKDSTKTSEGPALEIRLAKVVNTAQILKKMSASITKSTGIKNLLSLQSSTSEMGGVLLQAAVDDYDTWTQALAIVLDEEAVEWVDLQQVVTTGALQALQTPPLEQRMLRQRFVEELEAETEHTSR…	ATGCCGCCCAGCAGAACGATGCGGGCGCTCTTGCTGGCGCTCGTCTCGACTGCAACGGCCTCGATGGTGGACAAACGGGGCCTGGAATTCGTCTCGCAGGACGCTTTCTGCAACTACCACTGCAGCTCAGCACATGTGGCACAGAACTATCGCCACTTGAGTGAAACATCCGAGTGCGGACCGGAGAATTGCGCACAGTTTCTAGAGAAACAACATAACAGAGAACATACTCAAAGGAGACTCCGACCCATGTTCGGATTTAACGACAGCGGAGACGCCCAAGCGTCCATGATGGGAGACGTCCACGCAGCGAGTGACGAAAAGGAAGTAACCATTGTGAACGTCGTTTCTTGCTCTGGCGTGACGGATGTGGCGCTCTCTATTGGCGACCCGGAAACG…
PkRXLR7		AOFJ02001639.1:2400-2636; KV447451.1:148-384; AOFI03000879.1:8404-8640;	MRYTLLAISITFLASSSVTLATAATDFKVSQVSTDNSLLIRSMAHGKVDDTQKRFLRHKETAEGDENSEELYQDIEERG	CGGGGTTTAGCCCCTCTCTTCGATATCTTGGTATAACTCCTCCGAATTTTCATCACCTTCGGCCGTCTCTTTGTGTCTCAGAAACCTTTTCTGGGTGTCATCAACCTTGCCATGAGCCATCGATCGAATCAAGAGTGAGTTGTCGGTGGAAACCTGCGAGACCTTGAAGTCTGTCGCTGCAGTCGCTAGGGTAACACTACTACTTGCTAGAAAAGTTATTGAGATCGCAAGCAAGGTGTAACGCAGATGT
PkRXLR70		AUUF02004013.1:44-793; MBAB01001899.1:1875-2624; JPWU02001388.1:1454-2218;	MRVCYLLLVALLASVDAVSEATPSDQIPTSQSVKALTENQLIGKRFLRNYDMTDLDKKDDASEEERVLNLKLLDDVVQPDKIKSALGDAAKQKVLGDLIHPEKIKSILNDPAKQKVIDDLIQPEKIQAALGDAAKRDDLFQSWFMDKEISAAIAYKLSANGQFSKNKDIVLAYSNYRTWETYGKVLGGWLHTKDLDSAKETMGKSFTDLKTIFGKWYGEKRSAEAMSKLVNAEPGLEKKYTALLLAYEGFVQKQVKIAKKAAEA	ATGCGTGTGTGCTACCTTCTGCTTGTCGCCCTTCTTGCCAGCGTGGATGCTGTTTCGGAAGCCACACCCTCAGACCAAATACCAACCTCCCAGTCAGTTAAGGCCCTCACTGAAAACCAACTTATAGGCAAACGGTTCCTGAGAAATTACGATATGACCGACTTGGACAAGAAAGATGACGCTAGCGAAGAAGAACGGGTCCTCAATCTGAAGTTGCTCGATGACGTGGTCCAGCCAGATAAAATCAAGAGTGCGCTGGGCGACGCCGCTAAGCAGAAGGTACTCGGTGACTTGATCCACCCAGAGAAAATCAAGAGTATCCTGAACGACCCTGCTAAGCAGAAGGTAATCGATGACTTGATCCAGCCGGAGAAAATCCAGGCTGCGCTGGGCGACGCC…
PkRXLR71		KV447583.1:6713-7432; JPWU02000328.1:30822-31541; AOFJ02000379.1:1-720;	MGLHHVLLATMFVLLVSSNICTSSEISELDQQDVNRLSAQPPNQVIDVIPPGIDNKRHLRVIKTTDTIDNDDNDDNDDNNDGSDTEERAIAGLSSLNKLASKVSTSISTKFTSATMPVQIKIWAKSGKSADDIKKALGMDKIPSSALKAHPKYKYYDQFLDESMKVSVKGWLKDDIKKHDVWLKLGLDKVNSPTLKTTREYKFFDKYVHLYDAKRLKADLKQIRDDEKAIRKIKRDYIAS	ATGGGTCTGCATCATGTTTTACTGGCGACGATGTTTGTTCTTCTCGTCAGTAGCAACATTTGCACTTCATCGGAAATCTCTGAGTTGGACCAACAAGACGTCAACCGGCTTTCCGCTCAACCGCCAAATCAAGTGATCGACGTTATTCCCCCCGGTATTGACAACAAAAGACATTTGAGGGTCATTAAAACCACCGATACGATTGACAATGACGACAATGACGACAATGACGACAACAACGATGGCTCAGATACCGAAGAGAGGGCTATTGCTGGTCTATCATCGCTCAACAAACTGGCCTCGAAAGTATCGACGTCAATCAGCACGAAGTTCACATCAGCAACTATGCCGGTACAAATAAAGATTTGGGCCAAATCTGGAAAATCGGCCGATGACATC…
PkRXLR72		AOFI03001726.1:263-769; JPWU02001183.1:2481-2987; AOFJ02001335.1:1928-2434;	MQEPSRAGSKIRPSYILLLTLALLFAFSNAVLANTPTTATAVNNEANYKRSLRAAETTANSVDDEEERDLMSGLSKLKEKVQLYKMRYGAAKEIKLKAAAAAKAAAKTDKLKAKEKSMINGWLNKLRTPEKVYKDLGLNKLGARATESKNYRIYEEYLPQYYKRVDVFF	CACTGCAAGAGCCATCAAGAGCTGGATCAAAAATACGTCCGTCCTACATTCTCCTGCTGACTTTGGCACTCCTGTTCGCATTCAGCAACGCTGTCCTGGCGAACACTCCCACTACAGCCACGGCTGTCAACAACGAAGCCAACTACAAGCGTTCGCTGCGTGCCGCTGAAACGACGGCGAACAGTGTTGATGATGAAGAGGAGAGAGATTTGATGTCGGGTCTTAGCAAACTGAAGGAGAAGGTGCAGCTGTACAAGATGCGCTACGGAGCGGCCAAGGAGATTAAGCTCAAGGCTGCCGCAGCTGCTAAGGCGGCGGCAAAGACGGACAAGCTCAAGGCGAAGGAGAAGAGTATGATCAATGGCTGGCTGAACAAGCTGAGAACCCCCGAGAAGGTTT…
PkRXLR73		MBAB01002192.1:3446-3979; MBDN02000355.1:14757-15290; MAYM02000163.1:14756-15289;	MRLSCFLFAVATALLASFDAVSATSDMGHVALSKVDSVHSASVINGNGDDNRFLRTSKVIEEEDNDSGEDLEDDTEDDFEDEERAGLLDLFKNLPLNKLNDMAADLAKTNPGALKEIRAENVKMFQKIKDLGWTPASMAEKLGIAGKRATMSKAALKNDPDYLLFRQYETYWARLTKA	ATGCGTCTAAGCTGCTTCCTGTTCGCTGTTGCAACTGCCCTCCTTGCAAGTTTCGATGCTGTCTCTGCTACCAGTGATATGGGCCATGTTGCTCTCTCTAAGGTGGACTCGGTACACTCGGCCTCTGTTATCAATGGCAACGGCGATGACAACCGGTTCCTGAGAACTAGCAAGGTGATTGAGGAGGAGGACAACGACTCGGGAGAGGATTTGGAAGATGACACGGAAGACGATTTCGAAGACGAAGAGAGAGCCGGCCTATTGGATCTTTTCAAGAATTTACCGTTGAATAAGCTTAACGACATGGCCGCTGACTTGGCCAAAACAAACCCCGGCGCGTTGAAGGAAATTCGCGCCGAGAACGTTAAGATGTTCCAGAAAATCAAGGATCTTGGCTGG…
PkRXLR74		AOFI03000258.1:36321-36770; AOFJ02000289.1:36321-36770; AOFK02000286.1:36321-36770;	MRAVYLVLTIAAVLLTCFEALSVPTDSSQGKPNSYTISPPAAHDSSDIGRRSLRGAGADDEPSETVAANDEERAISWSTLSALVRRKEVTDADLVLWMIQGVEPAKILKKMDVKPKIVNGIKVYSKYDPEYKRFRQYFRFVDSIPELKRS	ATGCGTGCAGTCTACCTTGTGTTGACAATCGCGGCCGTCCTCCTAACATGCTTCGAGGCTCTGTCGGTGCCCACAGACTCGAGCCAAGGCAAGCCAAACTCGTATACTATTTCGCCACCCGCAGCACACGATTCCAGCGATATTGGCAGGAGATCATTAAGAGGCGCTGGCGCAGATGATGAACCCTCGGAAACAGTAGCTGCAAACGACGAGGAGAGAGCTATTTCCTGGAGCACATTAAGTGCATTGGTCAGGCGCAAGGAAGTCACGGACGCCGACCTTGTGCTCTGGATGATCCAAGGCGTGGAACCAGCAAAAATACTCAAGAAGATGGACGTGAAGCCCAAAATTGTGAACGGTATCAAGGTCTACTCGAAATACGACCCTGAATATAAAAGA…
PkRXLR75		AOFJ02000549.1:9996-10505; AOFI03000485.1:10038-10547; JPWU02000447.1:10766-11275;	MGRSTFLLVFMSTMSVLLTDTNVIPASVHGKVNLSTITRQVYWLGSPISDVYPSDATRKRFLRTNDDEELVERLVNDTSSSNSGSYLNEERAAAIPGLSKLTTKFQAISAEVKLFPGVAKLLRVYGMVKFQIWFKMGYTPDKFYKNLKLGTGTSINAAKHPVQNVFRSAY	ATGGGTCGATCCACTTTTCTGCTAGTTTTCATGTCGACTATGAGCGTTCTCCTTACCGATACCAATGTGATCCCCGCCTCGGTACACGGTAAGGTCAACCTCTCGACGATAACCCGGCAAGTTTATTGGCTCGGGTCACCCATTTCGGATGTCTATCCCAGCGATGCTACGCGCAAGCGGTTCCTGCGAACAAATGATGACGAAGAATTGGTCGAACGTCTGGTCAATGATACTTCGTCGTCTAACTCAGGTTCCTATTTGAACGAGGAGAGAGCCGCCGCGATTCCTGGTCTTTCAAAGCTCACGACGAAGTTTCAAGCGATTTCGGCAGAAGTCAAACTGTTTCCGGGTGTCGCGAAGCTACTTCGGGTGTACGGAATGGTGAAGTTTCAAATTTGG…
PkRXLR76		MBAB01001923.1:13765-14229; AOFI03000028.1:92169-92633; AOFK02000088.1:46826-47290;	MRLPFVFLAMAATLLASGDAVTAAAALNKPISGTSIAVDSLGEGTHVEDKQRLLRVNKVAEEDNEEEERAIPWLTKIMEFFTKLQTKSQISKTVSKWLKSSMTPSRLFQELNLANVPRTDIKWRQYSKFITGFKERHPNRYSTGFKIKPRLVINN*	ATGCGTCTCCCCTTCGTATTCTTGGCGATGGCAGCTACTCTCCTAGCAAGCGGTGATGCTGTTACGGCTGCAGCAGCCTTGAACAAGCCGATATCGGGCACCTCCATTGCGGTCGACTCACTCGGTGAAGGGACTCATGTCGAAGATAAACAACGGCTTCTGAGGGTAAACAAGGTAGCTGAAGAAGACAACGAAGAAGAAGAGAGAGCGATTCCCTGGCTGACGAAGATCATGGAGTTCTTCACAAAGTTGCAAACAAAGAGCCAAATTTCCAAAACAGTTTCAAAATGGCTAAAGAGTAGCATGACCCCGTCACGCCTCTTCCAGGAGCTCAATCTTGCTAACGTTCCGCGCACTGATATCAAGTGGCGCCAATACAGCAAGTTTATAACAGGCTTC…
PkRXLR77		JPWV02000164.1:1142-1579; AOFJ02000056.1:120365-120802; AOFI03000039.1:120367-120804;	MRLHYVVLVAATTLLANCDAVQMPMNADQTGLSKIASPNSLDQPINPVQNIGAARFLRGGKTVKDDESDDLDGEERGGPIDASRFSTFFEYWAKYGYTADDVYKDLGIGHLIAKYAMKNPTKLSEKDPYQKWIGYKAHLEQLKNAD*	ATGCGTCTACACTACGTCGTGCTGGTTGCTGCAACCACGCTCCTCGCGAACTGTGACGCTGTCCAGATGCCCATGAACGCCGATCAGACTGGTCTCTCGAAGATAGCATCCCCTAACAGCCTTGATCAACCCATCAACCCTGTTCAGAACATCGGAGCCGCCAGATTTCTGCGTGGTGGCAAGACTGTCAAAGACGACGAGAGCGATGACCTAGACGGCGAAGAGAGAGGGGGTCCAATCGATGCCTCAAGATTTAGCACCTTCTTCGAATACTGGGCGAAGTACGGTTATACTGCCGATGATGTTTACAAAGACCTGGGGATCGGTCACCTTATCGCCAAATATGCCATGAAGAATCCCACTAAACTCTCAGAGAAGGACCCGTACCAGAAGTGGATC…
PkRXLR78	KAF4323428.1	MBDN02000003.1:146226-147239; MBAB01000360.1:146226-147239; AOFJ02000057.1:4763-5776;	MRLSHIFVVIAATFLVASEALLTTTDSTQAKISKVTSHAGPSQRMLRIHHTTDGGDDNSEERTGGLTVVERLKFSQMNKKRMTANDYAKKLDIAERMAEVESTGRHLTMVDEVMGQSLSGRPLIIEDIRSEDENPGLAPFEASLLRLLDRVTSGSHLEINETGTKLRYQPGLVLGGRLEHDCGTQRSVGWFLEVLAALGPFAKLPLHATLNGVTNDHVDLSVDSFKATTLPLLRHFGIDEGLDFVVKKRGAPPLGGGQIIFKCPLVRELRAVHLVDEGFIKRIRGVAYSTRVSPQTSNRIVDAGRGLFNKLLPDVYIYSDHYKGAESGQSPGFALSVVAETTTGVFLGAEAAAEPGDLPEDVATRASHYLCEEINKGGCVDSTNQALVLLLMALGPEDV…	ATGCGTCTATCTCACATCTTCGTCGTGATCGCGGCTACTTTCCTGGTTGCCAGCGAGGCTCTATTGACGACCACGGACTCCACCCAGGCCAAAATCTCCAAAGTGACTTCGCACGCTGGCCCAAGCCAGAGGATGCTGAGGATCCACCACACGACCGATGGAGGTGATGATAATTCCGAAGAAAGAACGGGAGGTCTGACTGTGGTTGAACGACTCAAGTTCTCTCAAATGAATAAGAAAAGGATGACCGCTAATGACTACGCTAAGAAGTTGGATATTGCCGAGCGCATGGCGGAAGTGGAGAGTACCGGAAGGCATCTCACAATGGTTGATGAAGTGATGGGACAATCTCTCAGTGGTCGTCCTCTTATCATCGAAGACATCCGCTCGGAGGACGAG…
PkRXLR79		KQ475324.1:120027-120545; AOFI03000099.1:10135-10653; AOFJ02000120.1:10307-10825;	MRASFYLLLVVLASANALSTAAISDLATATTISSPDMAQSNINNGGKRYLRTDNSVEVDDVDSDEEERRVNPSSWKKLFPATEKLNSAAINAAKMSSAERAAAAALAKRKENLRLTLDKMLKDTKFADNTFKTWHKQGYLPSEIYNAYPSLKGKYRGLLGRYNKHVQNALINS*	ATGCGTGCATCGTTCTACCTCTTGCTGGTTGTCCTTGCCAGTGCTAATGCACTCTCGACTGCCGCGATTTCCGACTTGGCAACTGCCACGACGATATCGTCCCCTGACATGGCCCAGTCAAACATAAACAACGGCGGCAAGCGATATCTGCGGACCGACAATTCAGTTGAGGTAGATGACGTCGACAGCGATGAAGAAGAACGACGAGTCAATCCTTCGTCTTGGAAAAAACTCTTTCCAGCAACCGAGAAACTCAATTCTGCAGCAATAAATGCAGCAAAGATGTCAAGCGCTGAGCGTGCAGCAGCGGCAGCCCTAGCCAAGAGAAAGGAGAATTTGCGCCTGACGCTCGACAAAATGCTGAAGGACACAAAATTCGCTGATAATACGTTTAAGACC…
PkRXLR8		MBDN02000993.1:3538-4170; MAYM02000590.1:3538-4170; JPWV02000991.1:3538-4170;	MVGWQWLGLCLAEATTSISDWCQHTKAILPTIALSVVSPYSTGPGRQTIHNTAMFNGDQPWPNITDRRLRSANSGASNDSNEATRPMGVGCQEAVFSNDQEDRRKNDTELQKLAGEKPARTAASSRAPDRLAPASYTNTTNSSQKKPRKRAHYLRHSQRCTIIERINAGEKQAALAREYKVTRAAVNHIYKNRDEILAREIEDESYVTVVS	ATGTTCAACGGAGACCAACCATGGCCAAATATCACCGACCGACGGCTGCGAAGCGCTAACTCCGGGGCCTCCAACGACAGCAACGAGGCTACGAGACCCATGGGTGTGGGGTGCCAAGAGGCCGTCTTCTCTAACGACCAAGAAGACAGGCGGAAGAACGACACAGAACTACAGAAACTAGCGGGAGAAAAACCGGCGCGAACGGCAGCAAGCAGCAGAGCTCCAGATAGACTCGCTCCAGCATCCTACACCAATACAACGAATTCCAGCCAAAAGAAGCCCCGGAAGCGTGCGCACTACCTACGCCACTCTCAGAGATGTACCATCATCGAGCGAATCAACGCCGGCGAGAAGCAGGCCGCTCTCGCGAGGGAATACAAAGTCACACGTGCAGCAGTC…
PkRXLR80		JPWU02000221.1:42522-43139; AOFK02000143.1:66394-67011; AOFJ02000144.1:66662-67279;	MRLQDVAILVVLAATFLVYGSADTAILDSEQAKVSADSPSSGRLSTAGQDVGTRFLRVKGPDSSTSMTEEERGAVIKAMGQVVSAVKMKAKMKLWLTRRVVPAKVYKSLKITGDGDKKMNAYKRYYFKFMVKYPKKQPTDLPEATFNAIMKARLTAWLGKKLFPQQVLTELNKLGPDYIKYLQEYLKMWGAKQAMLSQRAAAKLGI*	ATGCGTCTACAAGACGTGGCGATCCTGGTGGTGCTTGCGGCTACGTTCCTTGTATACGGTAGTGCAGACACCGCAATACTGGATTCTGAACAGGCCAAGGTTTCAGCTGACTCTCCATCAAGTGGTCGATTGTCCACGGCTGGCCAGGATGTGGGGACAAGGTTTCTACGAGTGAAAGGCCCGGATAGCTCGACGTCCATGACAGAAGAAGAGAGAGGTGCCGTGATCAAGGCTATGGGGCAGGTTGTTTCAGCGGTGAAGATGAAAGCGAAGATGAAGCTTTGGCTTACCCGTAGAGTGGTCCCTGCAAAAGTCTACAAAAGTTTGAAGATAACAGGTGATGGCGACAAGAAAATGAATGCCTATAAAAGGTATTATTTCAAATTCATGGTCAAGTAT…
PkRXLR81		MBAB01000113.1:48-785; MAYM02000256.1:27087-27824; JPWV02000105.1:27109-27846;	MSRASSQFAAYRKMYRRRKAMRLHCIWLSVLLASFFQCRCDAVSTTMVSKRTKLSELTSPERLLREHSPSAGHKEGPYKRHLRARGAENDSLLEYDEERISLIASIRKIAAAIKAKIQIKVWLFRGVSPESVREKLKVTTKEDPNYKRYSKYYFKFAAKYPNKMPTNLSASARENIMKARLNDWFQNQLTPPQVFKELNLKGSFESARGEPNYKYFEQYYKMWRDEQVRLSRQETENFLNNYVRHQ*	ATGAGCCGTGCCAGTTCGCAATTTGCTGCTTACAGGAAGATGTACCGCCGCCGGAAAGCAATGCGTCTCCACTGCATTTGGCTCTCAGTACTACTCGCGAGTTTCTTCCAATGTCGCTGTGATGCAGTCTCCACAACTATGGTCTCTAAACGCACTAAGCTTTCAGAACTGACGTCGCCCGAACGTCTACTCAGGGAGCACTCGCCCTCAGCTGGTCATAAGGAAGGGCCCTACAAAAGGCATCTTAGGGCGCGGGGTGCGGAGAACGACTCGCTTTTGGAGTATGACGAAGAGAGAATCTCTCTGATAGCCTCCATCAGAAAGATTGCAGCGGCCATTAAAGCGAAGATACAAATAAAGGTGTGGCTTTTCAGGGGAGTATCCCCTGAATCCGTGCGC…
PkRXLR82		JPWU02000401.1:19896-20222; MBAB01000010.1:22362-22688; AOFK02000143.1:19265-19591;	MRLHYRLLLVGLTVAFLSQSTVSMTTNPEVAKASKLTSFGAPIQISSVVNDGAGKRSLRAHGEKSTEIDSTKMLNSEDLALKNDEERVGPVDMNTNAVTMKTKMSTCLP*	ATGCGCTTGCACTACCGATTGCTCCTGGTGGGGCTCACGGTTGCCTTCCTTTCACAGAGCACTGTCTCGATGACCACAAACCCAGAAGTAGCCAAGGCGTCAAAGTTGACGTCATTCGGCGCTCCGATACAGATAAGTTCCGTCGTAAACGATGGTGCTGGCAAAAGATCCCTAAGGGCCCACGGCGAGAAAAGCACTGAAATCGACTCCACTAAAATGTTGAATTCTGAAGATTTGGCGCTCAAGAATGACGAAGAGAGGGTAGGTCCCGTGGATATGAATACGAATGCTGTCACAATGAAAACGAAGATGAGCACGTGCCTGCCTTGA
PkRXLR83		MBDN02000090.1:23474-24364; MBAB01001656.1:68224-69114; JPWU02000064.1:23852-24742;	MRAPVCYILLVVAATFLSDSEAMWKATHSNQVEAPQMTSAGLAQLMGADPSNGQGKRFLRTYKKEELDNSQDGEERALPTLPKGMYSAIGGLYRNKADTKTLLKSYLASQDDAKTVAQKLGMLDSNKQIIFDSLNLDALVKYLGMLSKATSGRTHTLGKFGFIANTDASRADMKRILRLWLYEGSTVDDVAAALGISALARKQLSLDDPSMRALDLYQKMFTKANSNNGVVYVTINGARYNEFGATRYAYDHLIKKNVPAKDVKKMLRLAKLTPEEAQKAPTWPFWVKYQRMVKDFS*	ATGCGTGCACCGGTATGCTACATTCTGCTAGTGGTTGCGGCGACCTTCTTATCGGACAGCGAAGCTATGTGGAAGGCCACACACTCCAACCAAGTCGAGGCCCCTCAAATGACCTCAGCAGGACTCGCTCAATTGATGGGTGCTGATCCAAGCAACGGCCAAGGCAAGCGCTTCTTGAGGACGTACAAGAAGGAAGAATTAGACAACAGTCAGGACGGCGAAGAGAGGGCACTCCCGACGCTCCCGAAGGGAATGTACTCGGCAATTGGGGGCCTTTATCGCAACAAGGCAGACACCAAGACATTGCTGAAGAGTTATCTTGCTAGCCAAGATGATGCCAAGACTGTCGCCCAAAAGTTGGGGATGTTGGACTCGAACAAGCAGATTATCTTCGACTCC…
PkRXLR84		AUUF02002129.1:59063-59593; JPWU02000138.1:1270-1800; AOFK02000174.1:1270-1800;	MHLYFVLLVIVAIFSASGSALPMIADCDQTTMSKVKSSDLVRSLDSGQNDGDAGRRSLRAASCRRTEERSILSGLRKFIVGDPIKKTAKKMAKFAAEQKQYEIKLATKPDVLNGMLANDNKKYAAFKHWHENAKFKLEDSYKFLKVRTNKQYEQLYHDYRIFLQDKGIGVHVRVADI*	ATGCATCTGTACTTCGTGCTGCTCGTCATTGTGGCCATCTTCTCTGCAAGTGGCAGCGCACTCCCCATGATCGCCGATTGTGACCAAACCACGATGTCGAAGGTGAAGTCATCAGACCTAGTCCGCTCGCTCGATTCGGGGCAGAACGACGGTGATGCCGGCAGGAGATCTCTTCGGGCTGCATCCTGCCGCAGAACGGAGGAGAGAAGCATTTTATCTGGCCTGAGGAAGTTTATCGTAGGAGACCCTATTAAAAAAACAGCCAAGAAAATGGCCAAGTTCGCAGCCGAGCAAAAGCAATACGAAATAAAATTGGCGACAAAGCCCGACGTTCTCAACGGGATGCTGGCAAACGACAACAAGAAGTATGCGGCCTTCAAACATTGGCACGAGAACGCT…
PkRXLR85		AOFK02000406.1:24597-25040; JPWV02000350.1:51718-52161; AOFJ02000185.1:52147-52590;	MRVHFTVLAAAVTLIASTDASLAYTDSDQTKLSKIVSDFGIHSIESHQIEEKRFLRTHVDTSEEEDEDKNNEERAGALNKLDDLMAKNKMFDDLYREWNIAGHSLSELGKMVVKYKDFPKEHAMLNRFHKRYIKKFHTVPKHGGNGRK*	ATGCGTGTGCACTTCACCGTGCTGGCGGCTGCCGTCACCCTCATCGCAAGTACGGATGCAAGCTTGGCATACACAGACTCGGACCAAACGAAGTTGTCGAAGATAGTCTCGGACTTTGGAATTCATTCAATTGAATCTCACCAGATTGAGGAGAAAAGGTTCCTAAGAACTCACGTGGACACTAGTGAAGAAGAAGACGAGGACAAGAACAACGAAGAGAGAGCGGGAGCCCTGAACAAACTGGACGATTTGATGGCCAAGAATAAAATGTTTGATGACTTGTACAGGGAATGGAACATCGCTGGGCATAGCCTAAGTGAGCTCGGAAAGATGGTGGTAAAATACAAGGACTTTCCGAAAGAGCACGCTATGCTTAACAGATTTCACAAGAGATACATA…
PkRXLR86		JPWV02001321.1:1384-1875; AOFK02000259.1:10062-10553; AOFJ02000267.1:10062-10553;	MRLHYMLLVFTLAVNGALSAATVSEQTTISTETSPDSVRAIDADNKRLLRTQDDTANDEERGFNFQSLKSFKNIFTRKSTTAKIPLPEVRTVKITLPNMKEVKIPVPIPTAKELDMMVYRDDVAFNYFKRWDALGIPVGALPSIVNNQKITENYLRYITTAKGR*	ATGCGTCTGCACTACATGTTACTAGTGTTTACCCTCGCAGTGAATGGTGCGCTGTCCGCGGCTACAGTCTCCGAACAGACCACAATCTCGACGGAGACGTCGCCAGACTCGGTTCGTGCGATCGATGCTGACAACAAGAGACTCCTACGGACCCAGGACGACACTGCCAACGATGAAGAGAGGGGCTTTAACTTCCAGAGTCTCAAGAGCTTCAAGAACATCTTCACGAGAAAATCAACGACAGCGAAAATCCCATTGCCGGAGGTGCGGACAGTGAAAATCACATTGCCGAACATGAAGGAAGTGAAAATCCCAGTCCCAATACCGACTGCGAAGGAACTCGATATGATGGTATATCGCGATGATGTCGCGTTCAATTATTTCAAGCGTTGGGACGCT…
PkRXLR87		JPWV02001321.1:1384-1875; AOFK02000259.1:10062-10553; AOFJ02000267.1:10062-10553;	MRLHYMLLVFTLAVNGALSAATVSEQTTISTETSPDSVRAIDADNKRLLRTQDDTANDEERGFNFQSLKSFKNIFTRKSTTAKIPLPEVRTVKITLPNMKEVKIPVPIPTAKELDMMVYRDDVAFNYFKRWDALGIPVGALPSIVNNQKITENYLRYITTAKGR*	ATGCGTCTGCACTACATGTTACTAGTGTTTACCCTCGCAGTGAATGGTGCGCTGTCCGCGGCTACAGTCTCCGAACAGACCACAATCTCGACGGAGACGTCGCCAGACTCGGTTCGTGCGATCGATGCTGACAACAAGAGACTCCTACGGACCCAGGACGACACTGCCAACGATGAAGAGAGGGGCTTTAACTTCCAGAGTCTCAAGAGCTTCAAGAACATCTTCACGAGAAAATCAACGACAGCGAAAATCCCATTGCCGGAGGTGCGGACAGTGAAAATCACATTGCCGAACATGAAGGAAGTGAAAATCCCAGTCCCAATACCGACTGCGAAGGAACTCGATATGATGGTATATCGCGATGATGTCGCGTTCAATTATTTCAAGCGTTGGGACGCT…
PkRXLR88		JPWU02001546.1:1141-1563; KV447808.1:3703-4125; AOFK02000319.1:40240-40662;	MRLYQWILVVALFTNIVALSTATKFDQTKRSPVASPDDSLSQYSLLAGRNRRRFLRVNMAVDTEERALPSISKFKNAISTVKTQTTNKVPASKLKSWLDKDKSGDYAKKTLGLNKLPTAKAKLSPKYKFYDAFMSMKALHR*	ATGCGTCTATATCAATGGATATTAGTGGTCGCACTCTTTACCAACATCGTTGCTCTTTCGACTGCCACGAAGTTCGACCAGACAAAGCGTTCACCAGTGGCCTCGCCCGACGATTCTCTCTCACAATATTCACTTCTCGCTGGTCGCAACAGGAGAAGGTTTCTTCGAGTCAATATGGCAGTCGACACCGAGGAGCGCGCATGCGTCTATATCAATGGATATTAGTGGTCGCACTCTTTACCAACATCGTTGCTCTTTCGACTGCCACGAAGTTCGACCAGACAAAGCGTTCACCAGTGGCCTCGCCCGACGATTCTCTCTCACAATATTCACTTCTCGCTGGTCGCAACAGGAGAAGGTTTCTTCGAGTCAATATGGCAGTCGACACCGAGGAGCGCG…
PkRXLR89	RLN38262.1	AUUF02000529.1:189-656; JPWV02000835.1:218-685; JPWU02000848.1:166-633;	MRLSCYVFLLIAIIFAATSNAASAVQESEQNDISVLTAEIEGLTRLLAADDDSNTRSLRVAAKTNGDGFPTEEEERAAAIMPKWINKLSSGMTKVKGGIKNIPDSMLNGLFTTMGAAKINPSTVQKYLKITEKTDKRFSFLTKYQTFWDKKYKVAA*	ATGCGCCTGTCGTGCTACGTTTTCCTGTTGATCGCGATCATCTTCGCGGCCACCTCCAATGCTGCCTCGGCTGTCCAAGAGTCTGAGCAGAATGACATTTCGGTGTTGACGGCGGAAATAGAGGGTTTGACTCGTCTGCTTGCTGCTGACGACGATAGCAACACGCGCTCTCTGCGAGTTGCCGCTAAGACTAACGGTGACGGCTTCCCCACAGAGGAGGAGGAGAGAGCTGCTGCCATCATGCCTAAGTGGATCAACAAGTTGTCGAGTGGCATGACTAAGGTGAAGGGCGGAATCAAAAACATCCCAGACAGCATGTTGAACGGGTTATTTACAACAATGGGCGCGGCGAAGATTAACCCCTCGACAGTGCAGAAGTACTTGAAGATCACGGAAAAG…
PkRXLR9		AUUF02002278.1:174865-175086; AOFI03000008.1:172538-172759; MBDN02000008.1:89147-89368;	MRLLNVVLVAVVALIVIAGIVQAKTPDAALSAIDTGVNNDHRLLRIHKSTTHVDSVAAEERGLASLKAKLFKFQLKIAMPSIKKSLEEVVKSLLK	ATGCGTCTCCTTAACGTTGTGCTGGTGGCTGTTGTGGCCCTCATTGTAATCGCTGGAATCGTTCAAGCCAAGACCCCTGACGCCGCACTGAGTGCTATCGACACCGGCGTTAATAATGATCACAGGCTACTGAGAATCCACAAGAGCACCACTCATGTCGATTCGGTGGCTGCGGAAGAACGGGGGCTAGCAAGCCTCAAAGCGAAACTTTTCAAGTTCCAGCTGAAGATTGCGATGCCAAGTATCAAGAAATCCTTGGAGGAGGTGGTGAAGAGCTTGCTCAAGTAG
PkRXLR90		AOFK02000290.1:35021-35497; AOFJ02000288.1:5844-6320; MBDN02000262.1:35098-35574;	MRLLCYALLLLAVVFATSSEATSTIKSFDQNEISELTASDIDILNRILEVKDDDKRLLRGTAETEDADQSADGEERGFKIPLPSSISKVLAKWSAKLATWKEGMFTRAFEHLVNNKMTPEKLAERLKMGSGFTEPRLAKFHAKFKVWWDNHYALAIVPV*	ATGCGTCTGTTGTGTTACGCTCTACTGCTACTCGCAGTCGTTTTCGCCACCAGCAGCGAGGCCACTTCGACGATCAAGAGCTTCGACCAAAACGAGATCTCGGAGTTAACGGCATCGGATATCGATATTTTGAATCGCATCCTCGAGGTTAAAGACGACGACAAGCGGCTCCTGCGTGGAACCGCAGAAACTGAAGACGCAGATCAGTCTGCGGATGGCGAAGAGCGAGGATTCAAGATCCCTCTCCCTTCGTCGATCTCGAAGGTCCTCGCCAAGTGGTCAGCCAAGCTCGCCACCTGGAAGGAGGGCATGTTCACGAGAGCGTTCGAGCATTTGGTCAATAACAAGATGACTCCCGAGAAACTGGCCGAGCGATTGAAAATGGGATCGGGCTTCACC…
PkRXLR91		MBDN02000270.1:1354-1797; MBAB01001004.1:18795-19238; MAYM02001195.1:18795-19238;	MTASSNSQSPMRLLYLVLVIVVALLVNIDVVSAAVATNTKISHVASVDAPLLPSEGHTDDDAKRSLRSVKTNYDEERAFPKFQAKIKDIKAELKLKSQFRKWYRSGLTLDEHWKNPKLRYYDEYAAYYNKKKNGYLQSLFRWKNKNKE*	ATGACTGCTTCCTCCAATAGCCAATCGCCCATGCGTCTGCTCTACCTCGTGCTGGTGATTGTGGTCGCACTCCTTGTCAACATTGATGTTGTTTCGGCTGCTGTGGCAACAAACACCAAGATCTCGCACGTTGCATCAGTCGACGCTCCGCTTCTTCCTAGTGAAGGCCACACCGACGATGACGCCAAGCGATCCCTAAGAAGCGTCAAGACGAACTACGACGAAGAGAGGGCGTTCCCCAAGTTTCAGGCCAAGATCAAGGATATAAAGGCAGAGCTAAAGCTGAAGTCGCAATTTCGAAAATGGTATCGAAGTGGGTTAACCCTCGACGAGCACTGGAAGAACCCCAAACTTCGTTATTACGACGAGTATGCCGCGTATTACAACAAGAAGAAAAAC…
PkRXLR92		MBDN02000416.1:8875-9192; MBAB01001007.1:13928-14245; MAYM02000177.1:9768-10085;	MRLYFAVFVCTVSLLLNDDAASAALDPKQTKTSTRTSGDAPVWDHSLAIDRKEEDSGRRSLRVGSALDEDGGEERAIKIPSITKLKIPVVSVGVARAKLAFWGFYRTASAKNAEEDLVWL*	ATGCGACTCTACTTCGCTGTATTTGTGTGCACAGTTTCCCTACTTCTTAATGACGATGCTGCTTCAGCAGCGTTGGACCCTAAGCAGACCAAGACGTCGACCCGGACCTCGGGTGATGCTCCAGTTTGGGATCACTCGCTCGCAATCGACCGGAAGGAAGAGGACTCTGGCAGAAGGTCTCTGAGAGTGGGGAGTGCGCTGGATGAAGACGGCGGCGAAGAGAGGGCGATCAAGATTCCGAGCATCACCAAATTAAAAATCCCAGTCGTATCTGTGGGCGTGGCAAGAGCGAAACTAGCATTTTGGGGGTTCTACAGGACTGCAAGTGCCAAGAACGCGGAAGAGGATCTCGTGTGGCTATAA
PkRXLR93		AOFK02000378.1:7249-7794; AOFJ02000372.1:7249-7794; KV447458.1:25196-25741;	MSSITTGRVTCANQEVLVSFHNLHPSPQGIPSFPVLELNKHLLTRITMNLSFVLFVATAATLFASGSALSDSEKAVITKMAPSADLVHSVDVHQPDSDGKRLLRTHNTTGVDVDDEERLFFFRSWRKKMLDSEKFREDKFTKWFERGVTVKKARKKLRFDKEATYHGLVEQYKQFRINLNMP*	ATGAGTAGTATTACGACTGGACGTGTTACATGCGCCAATCAAGAGGTCTTGGTCTCATTCCACAATTTGCATCCCAGCCCTCAAGGGATTCCTTCCTTTCCCGTACTGGAGCTGAACAAACATTTGCTGACACGAATCACCATGAACCTTTCTTTCGTCTTGTTCGTGGCTACTGCAGCCACTCTCTTTGCAAGCGGCAGTGCGCTATCGGATTCCGAGAAGGCCGTGATCACAAAGATGGCGCCGTCGGCAGATCTGGTCCACTCGGTCGATGTTCACCAACCGGACAGCGACGGTAAAAGGTTGCTGCGAACCCACAACACGACGGGTGTGGATGTCGATGACGAAGAGAGGCTCTTTTTTTTCCGATCATGGCGTAAGAAGATGCTGGATAGCGAG…
PkRXLR94		AOFK02000378.1:7249-7794; AOFJ02000372.1:7249-7794; KV447458.1:25196-25741;	MSSITTGRVTCANQEVLVSFHNLHPSPQGIPSFPVLELNKHLLTRITMNLSFVLFVATAATLFASGSALSDSEKAVITKMAPSADLVHSVDVHQPDSDGKRLLRTHNTTGVDVDDEERLFFFRSWRKKMLDSEKFREDKFTKWFERGVTVKKARKKLRFDKEATYHGLVEQYKQFRINLNMP*	ATGAGTAGTATTACGACTGGACGTGTTACATGCGCCAATCAAGAGGTCTTGGTCTCATTCCACAATTTGCATCCCAGCCCTCAAGGGATTCCTTCCTTTCCCGTACTGGAGCTGAACAAACATTTGCTGACACGAATCACCATGAACCTTTCTTTCGTCTTGTTCGTGGCTACTGCAGCCACTCTCTTTGCAAGCGGCAGTGCGCTATCGGATTCCGAGAAGGCCGTGATCACAAAGATGGCGCCGTCGGCAGATCTGGTCCACTCGGTCGATGTTCACCAACCGGACAGCGACGGTAAAAGGTTGCTGCGAACCCACAACACGACGGGTGTGGATGTCGATGACGAAGAGAGGCTCTTTTTTTTCCGATCATGGCGTAAGAAGATGCTGGATAGCGAG…
PkRXLR95		AOFK02000378.1:7249-7794; AOFJ02000372.1:7249-7794; KV447458.1:25196-25741;	MSSITTGRVTCANQEVLVSFHNLHPSPQGIPSFPVLELNKHLLTRITMNLSFVLFVATAATLFASGSALSDSEKAVITKMAPSADLVHSVDVHQPDSDGKRLLRTHNTTGVDVDDEERLFFFRSWRKKMLDSEKFREDKFTKWFERGVTVKKARKKLRFDKEATYHGLVEQYKQFRINLNMP*	ATGAGTAGTATTACGACTGGACGTGTTACATGCGCCAATCAAGAGGTCTTGGTCTCATTCCACAATTTGCATCCCAGCCCTCAAGGGATTCCTTCCTTTCCCGTACTGGAGCTGAACAAACATTTGCTGACACGAATCACCATGAACCTTTCTTTCGTCTTGTTCGTGGCTACTGCAGCCACTCTCTTTGCAAGCGGCAGTGCGCTATCGGATTCCGAGAAGGCCGTGATCACAAAGATGGCGCCGTCGGCAGATCTGGTCCACTCGGTCGATGTTCACCAACCGGACAGCGACGGTAAAAGGTTGCTGCGAACCCACAACACGACGGGTGTGGATGTCGATGACGAAGAGAGGCTCTTTTTTTTCCGATCATGGCGTAAGAAGATGCTGGATAGCGAG…
PkRXLR96		VKKV01000274.1:72272-72658; AOFI03000344.1:29899-30285; KQ479973.1:29899-30285;	MRCVFYVAVAVAVLARSSVVAAFTNADEFKLLSKTTPDFAADATISSDSRKRFLRVTDPEDGPAEERVKIGSLEKIIAKLDEQKMNEVARILDNVKIIHAKSVLKAAHKQGKITSEDFNAAKIILGLSK*	ATGCGCTGTGTATTCTACGTTGCAGTTGCAGTCGCGGTCTTAGCTCGCAGCAGTGTCGTCGCAGCGTTCACGAATGCCGACGAGTTTAAGCTCTTGTCGAAGACCACTCCCGACTTCGCGGCCGATGCTACGATCAGTAGTGACTCCCGGAAGAGATTCCTTCGGGTCACAGATCCAGAAGATGGCCCTGCTGAAGAGCGAGTTAAGATTGGGAGCCTCGAAAAAATCATCGCGAAGCTGGACGAACAAAAGATGAACGAAGTCGCCAGAATTCTAGATAACGTAAAGATAATTCATGCCAAAAGTGTGCTCAAGGCTGCACACAAGCAAGGTAAAATCACGAGCGAGGACTTTAACGCCGCAAAAATCATCCTAGGCTTGTCAAAATAG
PkRXLR97		AOFI03000354.1:21121-21564; JPWV02000332.1:21048-21491; KQ479972.1:40359-40802;	MRFSNMLLAIAAAALVASGNALSAATNAEQTTVANVASSDVVRSLESNDKPKRLLRSYKEDDGDDDEEEEEGSLDSVNEERELTFNKAKFNKMLQDSIVANKNYVSWFENGMNVKAVRDILRVENNKKYKPLVRAFKAFRKTQQGRVP*	ATGCGTTTCTCCAACATGCTCTTGGCGATTGCTGCGGCTGCCCTCGTCGCAAGCGGCAACGCTCTCTCTGCAGCCACCAATGCTGAGCAGACCACGGTCGCGAACGTGGCATCATCAGATGTGGTTCGTTCGCTCGAATCGAATGATAAGCCCAAGCGCCTCCTGCGATCCTACAAGGAAGATGATGGTGATGATGATGAGGAGGAAGAGGAGGGCTCTCTTGATTCCGTCAATGAAGAGAGGGAGCTAACGTTCAACAAGGCCAAGTTCAACAAGATGCTGCAGGATTCAATAGTTGCCAATAAAAACTACGTCTCTTGGTTTGAAAATGGAATGAACGTGAAAGCTGTTAGGGACATACTCCGGGTTGAGAACAACAAAAAGTACAAGCCTCTTGTG…
PkRXLR98		MBAB01000732.1:516-1181; MAYM02001871.1:516-1181; MBDN02001538.1:516-1181;	MVPIAWSPYMSTVSTVSTRLLSVQINAFCFGAPSVRSAFLNLLCTQHSSSTTQNLNSCIVYATPCSRSTQTIMRVCYFLLFAATALLASSDAASTAITSEQSKLSKTNVLSTRSLSVGESVVAAKRSLRVRDENDEEERGLFDSIPSVQKLMRKLDLSEDDAIIVRSIAKGNSPDKTLGKMGVSPSFVTTDGLNVYSKYDSGYQKYLAWVKWMRDNYNL*	ATGGTCCCAATTGCATGGAGCCCTTATATGTCGACCGTATCGACCGTATCGACCCGTTTGCTGTCCGTACAGATCAACGCCTTTTGCTTTGGAGCACCTTCCGTCAGAAGTGCATTCCTCAATTTGCTTTGCACACAGCACTCAAGCTCAACTACCCAAAACCTCAACTCCTGCATCGTGTACGCTACTCCCTGTTCAAGATCAACTCAGACTATCATGCGCGTGTGCTATTTCCTCCTATTTGCTGCGACCGCACTCCTCGCATCCAGCGACGCAGCCTCGACGGCCATAACTTCGGAGCAGTCAAAACTCTCCAAGACGAATGTGCTCTCAACTCGTTCGCTCTCTGTTGGTGAAAGCGTCGTGGCCGCTAAGAGATCTCTGAGAGTCCGTGATGAG…
PkRXLR99		AUUF02000729.1:520-987; JPWU02000394.1:561-1028; AOFK02000467.1:701-1168;	MRLYYLLLVAGVTFLASSDVVATRTGSAQFQLSTTTSTDSVPSTRSLTGTLNESNDKRSLRTAKTVSEDEDEGEDEDEDGEDNEEDDDEEERTIIARLKKWTGFDIRKRKREAKRDEVLLKKRAKNGDEDAILLLDLKSRGYTNFQIAKVRARYSW*	ATGCGTCTGTACTACCTCCTGCTCGTGGCAGGTGTTACCTTTCTTGCAAGCTCTGATGTTGTCGCAACCAGAACGGGCTCTGCTCAGTTCCAGCTCTCAACGACGACTTCGACTGATTCCGTCCCCTCTACTCGCTCGCTGACTGGCACCTTGAACGAGAGTAATGACAAGAGATCGTTGCGAACCGCAAAGACAGTGAGTGAAGACGAAGATGAAGGTGAAGATGAAGATGAAGACGGCGAGGACAATGAAGAGGACGATGACGAAGAAGAGAGGACGATCATTGCAAGACTCAAGAAATGGACGGGCTTTGACATACGGAAGCGAAAGAGAGAGGCAAAGCGTGATGAAGTCCTGTTAAAGAAACGGGCAAAAAACGGAGATGAAGACGCTATTCTT…
