# Supplementary material for: Haustorium formation and a distinct biotrophic transcriptome characterize infection of Nicotiana benthamiana by the tree pathogen Phytophthora kernoviae
Source: Mol Plant Pathol. 2021 May 20;22(8):954–68. doi: 10.1111/mpp.13072 (PMC8295517; doi:10.1111/mpp.13072)
Supplement: Supplementary file 17 — TABLE S11 Oligonucleotide primers used for making plasmid constructs for transient expression in Nicotiana benthamiana and quantitative reverse transcription PCR [file MPP-22-954-s017.xlsx]

## Sheet: Supp Table S11
Supplementary Table S11: Oligonucleotide primers used for making plasmid constructs for transient expression in N. benthamiana and qRT-PCR.
Primer Name	Sequence (5->3)	Target
_SP13607GW-F	AAAGCAGGCTTCACCGCGATTTCCGACTTGGCA	PkRXLR79 cloning
13607GW-R	GAAAGCTGGGTCTTAACTGTTAATGAGTGC	PkRXLR79 cloning
_SP22524GW-F	AAAGCAGGCTTCACCGTCCAAGAGTCTGAGCAG	PkRXLR89 cloning
22524GW-R	GAAAGCTGGGTCTTACGCGGCGACCTTGTA	PkRXLR89 cloning
_SP26186GW-F	AAAGCAGGCTTCACCTTCACGAATGCCGACGAG	PkRXLR96 cloning
26186GW-R	GAAAGCTGGGTCCTATTTTGACAAGCCTAG	PkRXLR96 cloning
_SP26449GW-F	AAAGCAGGCTTCACCCTCTCTGCAGCCACCAAT	PkRXLR97 cloning
26449GW-R	GAAAGCTGGGTCCTAAGGTACGCGGCCTTG	PkRXLR97 cloning
_SP28090GW-F	AAAGCAGGCTTCACCCGCGTGTGCTATTTCCTC	PkRXLR98 cloning
28090GW-R	GAAAGCTGGGTCCTACAAGTTATAGTTATC	PkRXLR98 cloning
_SP28205GW-F	AAAGCAGGCTTCACCACCAGAACGGGCTCTGCT	PkRXLR99 cloning
28205GW-R	GAAAGCTGGGTCTCACCAAGAATAGCGTGC	PkRXLR99 cloning
_SP30975GW-F	AAAGCAGGCTTCACCGCCACGGACTCGACGCAA	PkRXLR105 cloning
30975GW-R	GAAAGCTGGGTCTTAGCTCAGCTTGAAGTT	PkRXLR105 cloning
_SP33320GW-F	AAAGCAGGCTTCACCGCTACGGACTCAGAGCAG	PkRXLR111 cloning
33320GW-R	GAAAGCTGGGTCTTAGATGCCGCCCGGGTG	PkRXLR111 cloning
_SP37006GW-F	AAAGCAGGCTTCACCATCTCCGAAGTGACTTCG	PkRXLR123 cloning
37006GW-R	GAAAGCTGGGTCCTATGTCTTCTTCTTCTT	PkRXLR123 cloning
_SP37512GW-F	AAAGCAGGCTTCACCGTCACCCCTGTTACGGCC	PkRXLR132 cloning
37512GW-R	GAAAGCTGGGTCTCATGCAGTTTCAGCAGC	PkRXLR132 cloning
_SP40886GW-F	AAAGCAGGCTTCACCGTAACGGACCTGACGCAT	PkRXLR136 cloning
40886GW-R	GAAAGCTGGGTCCTACGACCAAATCCTCTG	PkRXLR136 cloning
_SP44691GW-F	AAAGCAGGCTTCACCGTCACGACTGCGGACCAG	PkRXLR138 cloning
44691GW-R	GAAAGCTGGGTC CTACTTGTTTGCTACGTA	PkRXLR138 cloning
attB-F2	GGGGACAAGTTTGTACAAAAAAGCAGGCT	For nested PCR
attB-R2	GGGGACCACTTTGTACAAGAAAGCTGGG	For nested PCR
13607-F	TCCAGCAACCGAGAAACTCA	qRT-PCR PkRXLR79
13607-R	AGCATTTTGTCGAGCGTCAG	qRT-PCR PkRXLR79
16958-F	CAGAACGGAGGAGAGAAGCA	qRT-PCR PkRXLR84
16958-R	GTTGAGAACGTCGGGCTTTG	qRT-PCR PkRXLR84
22524-F	CTGCTGCCATCATGCCTAAG	qRT-PCR PkRXLR89
22524-R	TGCACTGTCGAGGGGTTAAT	qRT-PCR PkRXLR89
26186-F	CGAAGCTGGACGAACAAAAGA	qRT-PCR PkRXLR96
26186-R	CGTTAAAGTCCTCGCTCGTG	qRT-PCR PkRXLR96
26449-F	AGGGCTCTCTTGATTCCGTC	qRT-PCR PkRXLR97
26449-R	CCCTAACAGCTTTCACGTTCA	qRT-PCR PkRXLR97
28090-F	AACCTCAACTCCTGCATCGT	qRT-PCR PkRXLR98
28090-R	GACTGCTCCGAAGTTATGGC	qRT-PCR PkRXLR98
28205-F	CAAGCTCTGATGTTGTCGCA	qRT-PCR PkRXLR99
28205-R	TACTCTCGTTCAAGGTGCCA	qRT-PCR PkRXLR99
30975-F	CGCAAACCAAGCTCTCTACG	qRT-PCR PkRXLR105
30975-R	GATCATCGTCGCTGTCTTCG	qRT-PCR PkRXLR105
33320-F	GCCTCCCCTAACATGGTGAA	qRT-PCR PkRXLR111
33320-R	CTCCCGCATTCCTCTCTTCT	qRT-PCR PkRXLR111
33885-F	ACTCGCTCACTCGCTGATAA	qRT-PCR PkRXLR113
33885-R	TGTTAAACGACGCCCTCTCT	qRT-PCR PkRXLR113
37006-F	TGGACGATGAGGTGGATGAG	qRT-PCR PkRXLR123
37006-R	CTGTACTTTTGGAACTCGGGG	qRT-PCR PkRXLR123
37474-F	AGGACGTGGATGGTGAAGAG	qRT-PCR PkRXLR130
37474-R	GTGCCCACCTTCAATCTGTC	qRT-PCR PkRXLR130
37512-F	GTCCTCCTGTTGACTTTGGC	qRT-PCR PkRXLR132
37512-R	CGCTTGTAGTTGGCTTCGTT	qRT-PCR PkRXLR132
40886-F	GCGACAAAGACCTCCTCGAA	qRT-PCR PkRXLR136
40886-R	CCAACTCCTTCTTGACCTGC	qRT-PCR PkRXLR136
44691-F	ACAAGTTGGTAGGAACGGGA	qRT-PCR PkRXLR138
44691-R	TATCGACCTTAGCCTTGGGG	qRT-PCR PkRXLR138
45819-F	ACAAGATGACCGTTGATGGC	qRT-PCR PkRXLR140
45819-R	TGTACGTCCTGAGTTTACCGT	qRT-PCR PkRXLR140
5169-F	AAGAGTAGCATGACCCCGTC	qRT-PCR PkRXLR76
5169-R	GGTGTCTCTCCTTGAAGCCT	qRT-PCR PkRXLR76
6805-F	ACCCATCAACCCTGTTCAGA	qRT-PCR PkRXLR77
6805-R	CCTCTCTCTTCGCCGTCTAG	qRT-PCR PkRXLR77
PkActA-F	ATCTGGCACCACACGTTCTA	qRT-PCR PkActinA
PkActA-R	CGTCTCGAACATGATCTGCG	qRT-PCR PkActinA
