# Supplementary material for: Haustorium formation and a distinct biotrophic transcriptome characterize infection of Nicotiana benthamiana by the tree pathogen Phytophthora kernoviae
Source: Mol Plant Pathol. 2021 May 20;22(8):954–68. doi: 10.1111/mpp.13072 (PMC8295517; doi:10.1111/mpp.13072)
Supplement: Supplementary file 18 — FILE S1 Fasta file of Phytophthora kernoviae proteins predicted by Transdecoder [file MPP-22-954-s012.zip]

Archive with 1 entries (1 files):
- mpp13072-sup-0018-FileS1.pep
